# Supplementary material for: You don’t have the guts: a diverse set of fungi survive passage through Macrotermes bellicosus termite guts
Source: BMC Evol Biol. 2020 Dec 9;20:163. doi: 10.1186/s12862-020-01727-z (PMC7724875; doi:10.1186/s12862-020-01727-z)
Supplement: Supplementary file 1 — Additional file 1: Table S1. Collection information of substrates and colonies used for both experiments. [file 12862_2020_1727_MOESM1_ESM.xlsx]

## Sheet: Hoja 1
Sample	Organic Material	Genera	Species	Coordinates
IC0007	Fungus comb	Macrotermes	bellicosus
IC0027	Fungus comb	Macrotermes	bellicosus
IC0029	Fungus comb	Macrotermes	bellicosus
IC0031	Fungus comb	Macrotermes	bellicosus
IC0032	Fungus comb	Macrotermes	bellicosus
IC0033	Fungus comb	Macrotermes	bellicosus
Sample	Organic Material	Genera	Species	Coordinates
ICF001	Wood	Odontotermes	sp.	N08 46 17.7 W003 47 10.7
ICF002	Wood	Microtermes	sp.
ICF003	Wood	Macrotermes	bellicosus	N08 46 23.5 W003 46 53.2
		Microtermes	sp.
ICF004	Wood	Macrotermes	subhyalinus	N08 46 04.2 W003 47 22.2
		Odontotermes	sp.
ICF005	Wood	Unidentified		N08 46 06.5 W003 47 21.5
ICF006	Wood	Ancistrotermes	sp.	N08 46 23.5 W003 46 53.2
ICF007	Grass	Macrotermes	bellicosus
ICF008	Wood	Macrotermes	bellicosus
ICF009	Wood	Ancistrotermes	sp.
		Unidentified
ICF010	Wood	Macrotermes	bellicosus	N08 45 21.7 W003 47 09.3
ICF011	Wood	Macrotermes	bellicosus
ICF012	Wood	Microtermes	sp.	N08 45 18.8 W003 47 09.0
ICF013	Wood	Macrotermes	bellicosus
ICF014	Wood	Microtermes	sp.
ICF015	Wood	Microtermes	sp.
ICF016	Wood	Odontotermes	sp.
ICF017	Wood	Ancistrotermes	crucifer
ICF018	Wood	Unidentified		N08 46 15.2 W003 47 13.8
ICF019	Wood	Microtermes	sp.	N08 46 15.1 W003 47 13.6
ICF020	Wood	Microtermes	sp.	N08 46 14.7 W003 47 12.9
ICF021	Wood	Microtermes	sp.	N08 46 15.3 W003 47 12.6
ICF022	Dung	Unidentified		N08 46 14.9 W003 47 12.5
ICF023	Wood	Microtermes	sp.	N08 46 14.9 W003 47 10.7
ICF024	Wood	Unidentified		N08 46 14.5 W003 47 06.2
ICF025	Wood	Microtermes	sp.	N08 46 14.5 W003 47 05.4
ICF026	Wood	Microtermes	sp.	N08 46 14.5 W003 47 03.5
ICF027	Wood	Odontotermes	sp.	N08 46 14.4 W003 47 03.4
ICF028	Wood	Odontotermes	sp.	N08 46 14.4 W003 47 02.9
ICF029	Wood	Pseudocantotermes	sp.	N08 45 34.2 W003 46 54.6
		Microtermes	sp.
ICF030	Wood	Macrotermes	bellicosus	N08 45 34.2 W003 46 54.5
ICF031	Wood	Macrotermes	bellicosus	N08 45 18.9 W003 46 52.5
ICF032	Wood	Pseudacantotermes	militaris	N08 45 18.8 W003 46 52.5
ICF033	Wood	Pseudacantotermes	militaris
ICF034	Wood	Unidentified
ICF035	Wood	Pseudacantotermes	sp.
ICF036	Wood	Unidentified		N08 46 18.3 W003 47 02.4
ICF037	Wood	Unidentified		N08 46 17.3 W003 47 01.2
ICF038	Wood	Unidentified		N08 46 25.9 W003 47 52.5
ICF039	Wood	Macrotermes	subhyalinus	N08 46 14.1 W003 47 05.9
