# Supplementary material for: You don’t have the guts: a diverse set of fungi survive passage through Macrotermes bellicosus termite guts
Source: BMC Evol Biol. 2020 Dec 9;20:163. doi: 10.1186/s12862-020-01727-z (PMC7724875; doi:10.1186/s12862-020-01727-z)
Supplement: Supplementary file 2 — Additional file 2: Table S2. Amplicon Sequence Variants (ASVs) identified from the MiSeq analyses of all forage substrates (experiment a, noted as ICF), as well as the fungus comb experiment (experiment c, noted as FC). The file contains four worksheets. The first is a merged file consisting of the sequence, the taxonomic assignment and the abundance of each ASV per sample. The next three worksheets are the metadata, taxonomy table and OTU table respectively, ready to be used with the Phyloseq package. [file 12862_2020_1727_MOESM2_ESM.xlsx]

## Sheet: Merged
Sequence	Kingdom	Phylum	Class	Order	Family	Genus	Species	FC64_IC0027_4_50_FC	FC55_IC0029_2_50_FC	FC45_IC0033_2_50_FC	FC1_IC0027_4_0_FC	FC2_IC0031_4_200_FC	FC3_IC0027_2_0_FC	FC18_IC0007_2_200_FC	FC17_IC0031_2_50_FC	FC36_IC0033_2_50_FC	FC46_IC0032_4_50_FC	FC65_IC0027_6_0_FC	FC20_IC0007_2_0_FC	FC66_IC0027_2_50_FC	FC57_IC0031_6_200_FC	FC53_IC0032_6_50_FC	FC44_IC0029_6_50_FC	FC58_IC0027_6_200_FC	FC49_IC0033_4_200_FC	FC22_IC0007_4_200_FC	FC62_IC0031_4_0_FC	FC61_IC0031_4_50_FC	FC68_IC0027_2_200_FC	FC59_IC0027_6_50_FC	FC41_IC0032_4_0_FC	FC50_IC0032_4_0_FC	FC69_IC0027_4_200_FC	FC51_IC0032_4_200_FC	FC70_IC0027_0_FC	FC71_IC0007_0_FC	FC43_IC0032_2_200_FC	FC4_IC0007_6_0_FC	ICF002	ICF007a	ICF007b	ICF008	ICF009	ICF011	ICF013	ICF015	ICF019	ICF020	ICF021
TTGCGCTCCTTGGTATTCCGAGGAGCATGCCTGTTTGAGTGTCATTAAATTCTCAACCTATCTAGCTTTTGCGAAGGTAGGCTTGGATGTGGGGGTTTGCGGGCTTTTACAAAAGTCGGCTCTCCTTAAATGCATTAGTGGGACCTTTTGTTGGCTTGTTCCTAGTGTGATAATTATCTACACTGTGAGCGGTCGGCGATTTTAATGGGTCTTGCTTCTAACCTGTTCCTACTTCAGGACGCTTTGACAATTTGACCTCAAATCAGGTAGGACTACCCGCT	Fungi	Basidiomycota	Agaricomycetes	Agaricales	Lyophyllaceae	Termitomyces	NA	91424	141808	7897	28636	132227	23587	70734	62772	208720	221434	24059	188675	58238	139243	37119	628	70313	175280	106676	80664	506	81684	61006	8386	185604	113189	181690	107906	145016	158888	50689	711	414	153	427	415	351	254	178	1460	1636	719
TTGCGCCCGCCAGCATTCTGGCGGGCATGCCTGTTCGAGCGTCATTTCAACCCCTCGGGCCCCTTGGCCGCCCGGTGTTGGGGGACTACTTCAGGTAGCCCCCGAAAGGCAGTGGCGGAGCCGGCCCCGGCCCCGGACGTAGTACGAAACTCCTCGTCCGCGGCAGGTCCGGCGTCCCGCCGTGAAACCCCCTATCTTCTATGGTTGACCTCGGATCAGGTAGGACTACCCGCT	Fungi	Basidiomycota	Agaricomycetes	Agaricales	Lyophyllaceae	Termitomyces	NA	15797	38	97	25102	16	45305	67	49	61	49	52530	2893	22	36	9194	710	107	75	53357	54864	28	39	94	27935	11	6	2571	6	1	6	18	2	2	4	3	0	0	1	5	76	8	65
TTGCGCCCGTCAGTATTCTGGCGGGCATGCCTGTTCGAGCGTCATTTCAACCCTTAAGCCCTCGTTGCTTAGCGTTGGGAGCCTACCCGGGACTCTCTGGGTAGCTCCCCAAAGTCAGTGGCGGAGTCGGTTTCACGCTCTAGACGTAGTAGTTTTATTCTCGTCTGCAGCTGGGCCGGCGTCCTGCCGTAAAACACCCCAATTCTTATAGGTTGACCTCGGATCAGGTAGGAATACCCGCT	Fungi	Ascomycota	Sordariomycetes	Xylariales	Xylariaceae	Geniculisynnema	termiticola	257	204	96063	195	95	102	124	167	42	17	67	27	21	18	85	81694	38	29	30	89	11	11	22773	67	0	3	23	2	3	0	15	9	1	3	2	4	8	4	16	9	11	348
TTGCGCTCCTTGGTATTCCGAGGAGCATGCCTGTTTGAGTGTTATTAAATTCTCAACCTATCTAGCTTTTGCGAAGGTAGGCTTGGATGTGGGGGTTTGCGGGCTTTTACAAAAGTCGGCTCTCCTTAAATGCATTAGTGGGACCTTTTGTTGGCTTGTTCCTAGTGTGATAATTATCTACACTGTGAGCGGTCGGCGATTTTAATGGGTCTTGCTTCTAACCTGTTCCTACTTCAGGACGCTTTGACAATTTGACCTCAAATCAGGTAGGACTACCCGCT	Fungi	Ascomycota	Sordariomycetes	Xylariales	Xylariaceae	Xylaria	escharoidea	28076	49	7	8080	41	16	42	21	82	71	6625	84	17843	48	29	3	20041	54	18	36	6	19722	20674	5	83	32323	34	34196	36	35	17744	0	3	0	5	0	0	1	1	72	3	1
TTGCGCCCGCCAGTAATCTGGCGGGCATGCCTGTTCGAGCGTCGTCTCAACCCTCGAGCCCCCGGGCCCGGTGTTGGGGATCGACCGCCGCCCTGTCGGTGGTCGGCCCCGAAATCGAGTGGCGGCCTCGCCGTAGCCTCCTCTGCGTAGTAGCACACACCTCGCACTGGACGGTCGGCGCGGCCACGCCGTGAAACCCCCACTTCTTAGGTTGACCTCGAATCAGGTAGGACTACCCGCT	Fungi	Basidiomycota	Agaricomycetes	Agaricales	Lyophyllaceae	Termitomyces	NA	34	9	16	34141	8	23169	41	10	18	18	13526	2856	6	7	7647	17	20	4	8	26819	2	1	7	848	33	26	323	20	8	10	29605	0	0	1	1	0	2	11	0	2	1	8
TTGCGCCCATTAGTATTCTAGTGGGCATGCCTATTCGAGCGTCATTTCAACCCTTACGCCCTGTAGCGTAGTGTTGGGAATCTACCAGCAGGTAGTTCCTCAAATCGATTGGCGGAGTTAGCACATACTCTAGGCGTAGTAATACCATTCTCGCTTCGGTAGTAGTGTTAGCGGCTAGCCACTAAACCCCCTATATTTCTAGTGGTTGACCTCGGATTAGGTAGGAATACCCGCT	Fungi	Ascomycota	Sordariomycetes	Hypocreales	NA	NA	NA	54	0	1	1	0	0	1	0	125	1	5	1	0	0	0	0	9	0	2	0	0	0	0	0	79	0	0	2	1	0	0	75710	16	19	28	13	10	9	11	73	2	0
TTGCGCCCTTTAGTATTCTTTAGGGCATGCCTGTTCGAGCGTCATCTCCACCTCCAAGCCTGGCTTGGTCTTGGGCGTCTGTCCCGCCTCCGCGCGCGGACTCGCCTCAAATGCATTGGCAGCTGTTCGTGAGCTTCAAGCGCAGTAGAAACGCGCTTTTGGAGCGATCGGCCGGCGTCCACAAGCGAAATACCTTCTTGTTTGACCTCGAATCAGGTAGGACTACCCGCT	Fungi	Ascomycota	Sordariomycetes	Xylariales	Xylariaceae	Hypoxylon	NA	1	0	2	1	0	0	0	29	1	0	1	0	0	2	0	104	0	0	0	1	0	0	0	9	1	0	0	0	0	0	3	22	10	12	23	8	11	26	75396	3	3	1
TTGCGCCCTTTGGTAGCCCAAAGGGCATATCTGTCCGAGTGTCATTTACACCTTCAGGCCCTGCCTGGTGTTGGGTGCTTGCTCTTTTAGGGCTCACCTTAAAAACAAAAGTGGTTGCACAGCCTGCAGGCTTGCGGAGTAGAATCTGCAGTCCCAGGGAGGTGACGGCACTCTAAACAAGATCCTTCTTTTTTGACCTCGGATCAGATAGGGATACCCGCT	Fungi	Ascomycota	Dothideomycetes	Pleosporales	Halotthiaceae	Phaeoseptum	NA	0	0	0	0	0	0	8	0	1	1	0	1	0	0	3	0	0	0	0	0	0	0	1	0	0	0	0	0	0	0	4	0	0	0	0	0	0	0	0	2	3	4
TTGCGCCCATTAGTATTCTAGTGGGCATGCCTATTCGAGCGTCATTTCAACCCTTGCGCCCCTGTTGCGTAGCGTTGGGAATCTGCGTACAGCGCAGTTCCTCAAAGTGATCTGGCGGAGCTAGTGCATACTCTAAGCGTAGTAAACACCATTCTCGCTTCTGTGGTAGGCCTGGCGGCTAGCCGTTAAACCCCCTATACTTCTAGTGGTTGACCTCGGATTAGGTAGGAATACCCGCT	Fungi	NA	NA	NA	NA	NA	NA	1	0	0	2	0	0	0	0	0	0	0	1	0	0	0	0	0	0	0	1	0	0	0	0	1	0	0	1	0	0	0	5	0	0	17	0	0	0	0	0	1	0
TTGCGCTCCTTGGTATTCCGAGGAGCACATCCGTTTGAGTGTCATGGTATTCTCAACCTCAATAACTTTTGTTAACGAGGCTTGGACTTGGAGGTCGTGCTGGCTCTCGTTAGTCAGCTCCTCTCAAATGCATTAGCGTGAACGTTACGGATCGCTATCAGTGTGATAATTATCTGCGCTGTTAGTGTTGAAGTATGTTAAGCTTGCGCTTCTAACCGTCCTTCAGTTGGACACTTACTTGACAATCTGACCTCAAATCGGATGGGACTACCCGCT	Fungi	Ascomycota	Sordariomycetes	Xylariales	Xylariaceae	Hypoxylon	NA	1	0	2	0	27	0	1	0	6	5	1	8	73	0	1	0	0	0	0	1	4	1	1	0	1	2	0	3	53	0	2	64	49	44	78	48519	32	21	25	0	0	0
TTGCGCCCCGTGGTATTCCGCGGGGCATGCCTGTTTGAGTGTCACGTTAACCCTCACTCGTGTGGTGTCAAAGCCGCTCGAATGGACTTGGACGCTGCCGTAGTTGGCTCGTCTTGAAATGAATTAGCTGTGCGCCCATTAGCGTGCTTGGTGCTGCCGTGATAATTTCCTCGGCCTGCCTCATGCCGCTTCCAGTGACGCTGCTTCCAACGGTCCCTCGTGGACAACTGACCTAAAGCTTTGGCCTCAAATCAGGTAGGACTACCCGCT	Fungi	Basidiomycota	Agaricomycetes	Polyporales	Phanerochaetaceae	Hyphodermella	NA	0	0	0	0	0	9	1	0	1	0	0	1	0	3	0	0	0	0	0	1	0	4	0	0	0	0	0	0	0	1	0	0	0	0	0	0	2	0	0	1	0	0
TTGCGCCCGTCAGTATTCTGGCGGGCATGCCTGTTCGAGCGTCATTTCAACCCTTAAGCCCTCGTTGCTTAGCGTTGGGAGACTACCCGGGACTCTCTGGGTAGCTCCCCAAAGTCAGTGGCGGAGTCGGTTTCACGCTCTAGACGTAGTAGTTTTATTCTCGTCTGCAGCTGGGCCGGCGTCCTGCCGTAAAACACCCCAATTCTTATAGGTTGACCTCGGATCAGGTAGGAATACCCGCT	Fungi	Basidiomycota	Agaricomycetes	Auriculariales	NA	NA	NA	0	0	9	0	0	0	0	1	2	1	2	0	2	2	0	46725	0	0	0	0	0	0	4	0	0	0	0	0	0	0	0	0	0	0	0	0	0	0	0	0	0	0
TTGCGCCCCTTGGTATTCCATGGGGCATGCCTGTTCGAGCGTCATTTGTACCTTCAAGCTCTGCTTGGTGTTGGGTGTTTGTCTCCTGTAGACTCGCCTTAAAACAATTGGCAGCCGGCGTATTGATTTCGGAGCGCAGTACATCTCGCGCTTTGCACTCATAACGACGACATCCAAAAGTACATTTTTACAATCTTGACCTCGGATCAGGTAGGGATACCCGCT	Fungi	Ascomycota	Sordariomycetes	Xylariales	Xylariaceae	Xylaria	escharoidea	1	20	1	0	0	0	0	0	1	32	0	1	0	2	1	0	0	6	0	5	0	0	0	0	0	21	0	0	0	0	0	18	39413	6	24	6	12	6	16	9	31	5
TTGCGCCCATTAGTATTCTAGTGGGCATGCCTGTTCGAGCGTCATTTCAACTATCAAGCCCTATCTGCTTGGCGTTGGGAGCTTGCCCTACCCTGTAGGACAACTCCTCAAATATATTGGCGGAGTCGCGAAGACCCCAAGCGTAGTAATCTTTTCTCGCTTCAGGTGTGTCTGCGCTGGCATCCAGCCATTAAACCCCTAATTTTTTTAGTCTTGACCTCGGATCAGGTAGGAATACCCGCT	Fungi	Ascomycota	Dothideomycetes	Pleosporales	Didymellaceae	NA	NA	1	0	3	0	0	0	0	0	0	0	7	0	0	0	0	0	0	0	7	0	0	0	0	0	0	0	4	0	0	0	0	0	0	1	0	0	0	1	1	0	1	0
TTGCGCCCTTTGGTATTCCGAGGGGCATGCCTGTTCGAGCGTCATTTCAACCCTCAAGCTCTGCTTGGTATTGGGCTCTGCCGTGATGGCAGGCCTTAAAATCAGTGGCGGTGCCGTCTGGCTCCAAGCGTAGTACATCTCTCGCTCTGGAGGCCTGGTGGTGTCCTGCCAGATAACCCCAATTATCTTTCTATGGTTGACCTCGGATCAGGTAGGGATACCCGCT	Fungi	Ascomycota	Sordariomycetes	Diaporthales	Valsaceae	Allocryptovalsa	polyspora	0	0	0	6	0	0	0	0	0	0	1	36	0	0	0	1	0	0	0	2	0	0	0	0	0	0	0	13	1	1	0	11	9	3	26320	5	9	20	1126	4	3	2
TTGCGCCCGCCAGCATTCTGGCGGGCATGCCTGTTCGAGCGTCATTTCAACCCCTCGGGCCCCTTGGCCGCCCGGTGTTGGGGGACTACTTCAGGTAGCCCCCGAAAGGCAGTGGCGGAGCCGGCCCCGGCCCCGGACGTAGTACGAAACTCCTCGTCCGCGGCAGGTCCGGCGTCCCGCCGTGAAACCCCCTATCTTCAATGGTTGACCTCGGATCAGGTAGGACTACCCGCT	Fungi	Ascomycota	Leotiomycetes	Helotiales	Helotiaceae	Scytalidium	NA	945	0	0	632	0	608	1	0	2	1	7033	78	2	0	392	52	2	0	396	43	0	0	1	268	1	1	154	0	0	0	0	0	0	0	0	0	0	0	0	1	0	1
TTGCGCCCCTTGGTATTCCATGGGGCATGCCTGTTCGAGCGTCATTTCAACCCTTCAAGCACATTTGCTTGGTGTTGGGCGTTTGTCCCGCCATTCTGCGCGTGGACTCGCCTTAAAATCATTGGCGGCTGTTTCCCCTTCGGCTCGTAAGCGCAGCAAAGTCGGCGCCCGGGGCTATGGAGAGCAGCATCCAAGAAGCCAAAACTTCTAGTCTTGACCTCGGATCAGGTAGGGATACCCGCT	Fungi	Ascomycota	Sordariomycetes	Xylariales	Xylariaceae	Geniculisynnema	termiticola	1	0	0	0	0	0	0	0	0	0	0	0	0	0	0	0	0	0	1	0	0	0	0	0	0	0	1	0	0	0	0	9	0	1	0	0	0	0	0	23	1	3
TTGCGCCCTTTGGTATTCCGAAGGGCATGTCTGTTTGAGCGTCATTACAATCCCTCGTTAACAAATTTTTGTTTGTTATGCGGTTTTGAGCGGTGCGTGACAGTTGCTGGTTGATAGAAATGTCAGCCCGACTGCCTCCGCTTTAAATTCAGTAACGAATGCTCTGCCAGGCGGACCTTGCAAACTTTCACGTAGTAGTGATACCCATCGTTGAAGTGTAAAGGAACCTGCTCGGCCTGAAAAACATCAATCAAACCTCTTCAGGTTTGACCTCAGATCAGACAAGGATACCCGCT	Fungi	Ascomycota	Dothideomycetes	Pleosporales	NA	NA	NA	0	0	0	0	0	0	0	0	2	0	0	0	0	0	0	0	1	0	0	0	0	0	0	0	1	0	0	0	0	0	0	1	0	0	0	0	0	0	0	3	0	1
TTGCGCTCCTTGGTATTCCGAGGAGCATGCCTGTTTGAGTGTCATGTTCTCCTCAGCTCCTTCAGATTTTTGTCTGAATGTAGCTGGACTTGGAGGCTGCTGGACTTTATTGTTCAGCTCCTCTTAAATAGATTAGTGTGAGTGTTATCAAGCGTTCTCCGGTGTGATAATTATCTGCGCTGTTGAATCTTGGTTACTATAGTTCATGCTTCTAACCGTCCGCATGGACAATACATTTTACGTTTGACCTCAAATCAGGTAGGACTACCCGCT	Fungi	Ascomycota	Orbiliomycetes	Orbiliales	Orbiliaceae	NA	NA	18	0	0	0	0	0	0	0	40	0	0	1	0	0	0	0	2	0	0	0	0	0	0	0	25	0	0	0	1	0	0	24809	6	6	14	5	2	3	5	10	1	0
TTGCGCTCCTTGGTATTCCGAGGAGCATGCCTGTTTGAGCGTCATGAAATTCTCAACCTATAAGTCCTTGCGGCTTGTAGGATTGGACTTGGAGGCTTATTGTCGGCCAGCGATGGTTCCGGCTCCTCTCAAATGCATTAGCTTGATTCCTTGCGGATCGGCTCTCGGTGTGATAATGTCTACGCCGTGACCGTGAAGCGTTTGGCGAGCTTATAACAGTCTCTTCAGACAATTACTTGACCTCTGGCCTCAAATCAGGTAGGACTACCCGCT	Fungi	Basidiomycota	Agaricomycetes	Polyporales	Hyphodermataceae	Hyphoderma	variolosum	0	0	0	0	0	0	0	0	0	0	0	0	0	0	0	0	0	1	0	1	0	0	0	0	0	0	0	1	0	0	0	0	0	0	0	0	0	0	0	0	0	0
TTGCGCCCGTCAGTATTCTGGCGGGCATGCCTGTTCGAGCGTCATTTCAACCCTTAAGCCCTCGTTGCTTAGCGTTGGGAGCCTACCCGGGACTCTCTGGGTAGCTCCCCAAAGTCAGTGGCGGAGTCGGTTTCACGCTCTAGACGTAGTAGTTTAATTCTCGTCTGCAGCTGGGCCGGCGTCCTGCCGTAAAACACCCCAATTCTTATAGGTTGACCTCGGATCAGGTAGGAATACCCGCT	Fungi	Basidiomycota	Agaricomycetes	Polyporales	Polyporaceae	Megasporoporia	bannaensis	9	10	24048	8	3	3	4	14	0	1	0	0	0	0	0	8	0	2	0	1	0	0	0	0	0	0	1	0	0	0	0	0	0	0	0	0	0	0	0	0	0	83
TTGCGCTCCTTGGTATTCCGAGGAGCACATCCGTTTGAGTGTCATGGTATTCTCAACCTCAATAACTTTTGTTAATGAGGCTTGGACTTGGAGGTCGTGCTGGCTCTCGTTAGTCAGCTCCTCTCAAATGCATTAGCGTGAACGTTACGGATCGCTATCAGTGTGATAATTATCTGCGCTGTTAGTGTTGAAGTATGTTAAGCTTGCGCTTCTAACCGTCCTTCAGTTGGACACTTACTTGACAATCTGACCTCAAATCGGATGGGACTACCCGCT	Fungi	Ascomycota	Sordariomycetes	Xylariales	Xylariaceae	Xylaria	escharoidea	0	0	0	0	0	0	0	0	0	0	0	0	1	0	0	0	0	0	0	0	0	0	0	0	0	0	0	0	5	0	0	3	4	2	2	21438	3	1	3	0	0	1
TTGCGCCCATTAGTATTCTAGTGGGCATGCCTATTCGAGCGTCATTTCAACCCTTAAGCCCCGTTGCTTAGCGTTGGGAATCAGCGTCTTCTCGGCGCTGTTCCTTAAATTTAGTGGCGGAGTTATAGCACACTCTAAGCGTAGTAAATCTTCTCGCTTCTGAGGTCGCCTTGACTCCTCGCCGTAAAACCCCCTATTTTCTAATGGTTGACCTCGGATTAGGTAGGAATACCCGCT	Fungi	Basidiomycota	Agaricomycetes	Polyporales	Phanerochaetaceae	NA	NA	0	0	0	0	0	0	0	0	0	0	0	0	0	0	0	0	0	0	0	0	0	0	0	0	0	0	0	0	0	0	0	1	0	0	0	0	0	6	0	1	2	0
TTGCGCCCTTTGGTATTCCGAGGGGCATGCCTGTTCGAGCGTCATTTCAAACCTCAAGCTTCTGCTTGGTATTGAGCGGCCCGCCTTCGGAAACGGAGGCGCCCTCGAAACTCGTGGGCGGTGATGTCCAGCGTCGTAGCGTAGTCATAAACCATTCCGCTTCCGATCGCTTCTGGACGATTCACCCGCCGGGCGAACCGATGCCTTTTTGGCGTCACTATTTCTAAGGTTTGACCTCGGATCAGGTAAGGATACCCGCT	Fungi	Ascomycota	Sordariomycetes	Xylariales	Xylariaceae	Hypoxylon	fendleri	0	0	0	0	0	1	0	0	0	0	0	0	0	9	0	0	0	0	0	0	0	0	0	0	0	0	0	0	0	8	0	2	2	1	1	0	20202	0	1	0	1	0
TTGCGCTCCTTGGTATTCCGAGGAGCATGCCTGTTTGAGTGTCATGGTGTTCTCAACCTTCAAAGCTTTTGCTAAGCAATGAAGGCTTGGATGTGGAGGTTTGTGTTGGCGCAAGTCAACTCCTCTGAAATGCATTAGTGTGAACCTTTACGGATCGCCGTCAGTGTGATAATTATCTGCACTGTGGTGTTGAAGTATATGCAAGTGTTCATGCTTCTAACTGTCCTGCATTGGACACATTAACTTTGACAATCTGACCTCAAATCAGGTAGGACTACCCGCT	Fungi	Ascomycota	Dothideomycetes	Tubeufiales	Wiesneriomycetaceae	Wiesneriomyces	laurinus	0	0	0	0	0	0	0	2	0	0	0	1	0	0	0	4	0	0	0	1	0	0	0	1	0	0	0	0	0	0	0	0	0	0	0	0	0	0	0	7	1	4
TTGCGCTCCCTGGTATTCCGGGGAGCATGCCTGTTTGAGTGTCATGGAATTCTCAACTTCTAATGCTTTTTTGTATTGGAAGCTTGGATTTGGAGGCTTGTGCTGGCTCCTCGTTGAGTCGGCTCCTCTTAAATGAATTAGCGTGAATCACTATGGATCGCTTCGGTGTGATAATTATCTGCGCCGTGGTCGTGAAGTATCGATAAGTTCGCGCTTCTAATCGTCCTTCACGGGACAATTAACCCTGACTTTTGACCTCAAATCAGGTAGGACTACCCGCT	Fungi	Basidiomycota	Agaricomycetes	Polyporales	Meruliaceae	Hydnophlebia	NA	0	2	0	0	0	0	0	0	0	2	0	0	0	0	0	0	0	2	0	0	0	0	0	0	0	1	0	0	0	0	0	0	1	1	16	0	0	0	0	0	0	0
TTGCGCCCATTAGTATTCTAGTGGGCATGCCTGTTCGAGCGTCATTTCGACCCTTAAGCCCTTGTTGCTTAGTGTTGGGAGCGTACTATGCTGTACCTCCTCAAAATCAGTGGCAGAGTCGGTTTGGTGCTCTAGACGTAGTAGAAATCTCTCGTCTGCAGCCTGGCCGGTCCCCAGCCGTAAAACAACCAATTCTTTTCAGGTTGACCTCGAATCAGGTAGGAATACCCGCT	Fungi	Basidiomycota	Agaricomycetes	Polyporales	Phanerochaetaceae	Phlebiopsis	gigantea	6	0	0	0	2	0	0	4	1	0	1	0	0	15	0	2	8	0	0	0	0	0	2	4	0	0	0	0	0	0	0	0	0	0	0	0	0	0	2	0	0	0
TTGCGCCCATTAGTACTCTAGTGGGCATGCCTGTTCGAGCGTCATTTCAACCCTCAAGCCCCTGTGTGCTTGGTGTTGGGGTCGTCTACAGCACATGTAGGCCCCGAAATACAGTGGCGGGCTCGCCATGTCTCCGAGCGCAGTAGTTTCTCCTCGCTCCGGACGCCTGGCGGGTTGCCGGCCGTCAAAACCCACTATATTTTTACAAGATTGACCTCGGATCAGGTAGGAATACCCGCT	Fungi	Ascomycota	Sordariomycetes	Xylariales	Xylariaceae	Xylaria	NA	0	0	0	0	0	0	4	0	0	0	0	0	0	0	14	0	0	0	0	0	0	0	2	0	0	0	0	0	0	0	10	15	18	8	8	3	8	17091	10	0	0	1
TTGCGCCCTTTGGTATTCCGAGGGGCATGCCTGTTCGAGCGTCATTTCAACCCTCAAGCTCTGCTTGGTATTGGGCTCGGCCGTATGGCCGGCCTTAAAATCAGTGGCGGTGCCGTCTGGCTCCAAGCGTAGTACATCTCTCGCTCTGGAGGCCCGGTGGTGTCTTGCCAGATAACCCCCATTATCTTTCTATGGTTGACCTCGGATCAGGTAGGGATACCCGCT	Fungi	Ascomycota	Sordariomycetes	NA	NA	NA	NA	0	0	0	0	0	1	0	0	0	0	0	0	0	0	0	0	0	0	0	0	0	1	0	0	0	0	0	0	0	1	0	0	0	0	4	0	0	0	0	0	0	0
TTGCGCCCATTAGTATTCTAGTGGGCATGCCTGTTCGAGCGTCATTAAATCCATTAAGCCTAGTTGCTTAGCGTTGGGAGCATTACCGCACGGTAACTCCTCAAAGTCAGTGGCAGGGTTACGGTACACTCTAAGCGTAGTAGATTTCTTTCTCGCTTCTGTTGTGGCCGTGGCCGTTGCCATAAGCCTATTATTTTCTTGGTTGACCTCGGATCAGGTAGGAATACCCGCT	Fungi	Ascomycota	Leotiomycetes	Helotiales	Helotiaceae	Scytalidium	lignicola	0	0	1	1	0	0	0	0	0	0	3	0	0	0	0	0	0	0	0	0	0	0	0	0	0	0	1	0	0	0	0	0	0	0	0	0	0	0	0	0	0	0
TTGCGCCCTTTGGTACTCCATGGGGCATGCCTGTTCGAGCGTCGTTATGCACCTCAAGCTGAGCTTGGTGATGGGCCCTATGACTTGGTTCATGGCCTGAAATGCGGTGCCCTGGTACGGGTGCTGATGCCATCCCCTGGCTTTCTCCGGCGCAGCAGTACGCGTTTGGGAAGGGCGTGGGCGCGGCTTGTTATACCTTCTTAGACCTCGGATCAGGTAGGGATACCCGCT	Fungi	Ascomycota	Sordariomycetes	Xylariales	Xylariaceae	Virgaria	nigra	0	0	46	21	3	0	0	0	2	2	1	6	0	1	2967	78	7	2	2	7566	3	1	2	1265	0	0	1427	2	84	4	1	0	0	0	2	0	0	1	0	0	0	1
TTGCGCCCCTTGGTATTCCATGGGGCATGCCTGTTCGAGCGTCATTTGTACCTTCAAGCTCTGCTTGGTGTTGGGTGTTTGTCTCCTGTAGACTCGCCTTAAAACAATTGGCAGCCGGCGTATTGATTTCGGAGCGCAGTACATCTCGCGCTTTGCACTCATAACGACGACATCCAAAAGTACATTTTTACACTCTTGACCTCGGATCAGGTAGGGATACCCGCT	Fungi	Ascomycota	NA	NA	NA	NA	NA	0	0	0	0	0	0	0	0	0	1	0	0	0	0	0	0	0	0	0	0	0	0	0	0	0	3	0	0	0	0	0	5	14451	2	24	29	4	3	3	36	16	7
TTGCGCCCCTTGGCATTCCGAGGGGCACGCCTGTTCGAGCGTCATTCAGACCATCAAGCCTCGCTTGGTATTGGACCACCCGCTGCGGCGGCGGTCCCAATGACGTTGGCGGTACAACCCGGCCCGAAACGTGACGACTCACAGTCGACGGTCGTGGGGTGCCCGCCAAATTCTTCCTCTTTCAAAGGTTGACCTCGGATCAGGTGGGGATACCCGCT	Fungi	Ascomycota	Dothideomycetes	Pleosporales	Didymellaceae	NA	NA	2	0	0	0	0	0	0	0	18	0	0	0	0	0	0	0	0	0	0	0	0	0	0	0	10	0	0	0	0	0	0	11292	2	0	2	1	0	1	3	11	0	0
TTGCGCCTTTTGGTATTCCGAAAGGCATGCCTGTTTCAGTGTCATGAAATCTCAATCTGATATGTTTTCTGAACATGTTAGGCTTGGACTTGGGTGTCTGCCAGCAATGGCTCACCTCAAATGACTTAGTGGAACATCCCACATCAGTGTTAGACGTAATAAGTTTCGTCTCTCCTTGTGGTGATGACTGCTCAGAACCTGCCATCGCGCACCTTTTGACTTTGACCTGAAATCAGGTAGGGCTACCCGCT	Fungi	Ascomycota	Dothideomycetes	Pleosporales	Pleosporales_fam_Incertae_sedis	Phellinocrescentia	guianensis	0	7	0	0	0	0	0	0	2	23	0	1	0	1	0	0	1	1	0	0	0	0	0	0	0	20	0	0	0	0	0	5	13812	4	8	2	6	3	1	0	7	0
TTGCGCCCATTAGTATTCTAGTGGGCATGCCTATTCGAGCGTCATTTCAACCCTTAAGCCCTGTTGCTTAGCGTTGGGAGTCTACGGGTTACAGCGTAGTTCCTGAATGGTATTGGCGGTGTTAGGGCACACTCGTAGCGTAGTAAATCTATTTCTCGCTCCTGTAGTGGCTCTGGCGACCTGCCGTAAAACCCCCTATATTTCTAGTGGTTGACCTCGGATTAGGTAGGAATACCCGCT	Fungi	Basidiomycota	Tremellomycetes	Tremellales	Rhynchogastremataceae	Papiliotrema	flavescens	0	0	1	0	0	0	6	0	0	0	0	0	0	0	5	1	0	0	0	0	0	0	0	0	0	0	0	0	0	0	2	0	0	0	0	0	0	0	0	15	16	6
TTGCGCCCATTAGTATTCTAGTGGGCATGCCTATTCGAGCGTCATTTCAACCCTTAAGCCTTGTTGCTTAGCGTTGGGAATCAGCGTCTTTACGGCGCTGTTCCTTAAATTTAGTGGCGGAGTTATAGCACACTTCTAAGCGTAGTAAATCTTTCTCGTTTCTGAAGTTGCCTTGATTCTTAGCCGTAAAACCCCCCTATTTTCTAATGGTTGACCTCGGATTAGGTAGGAATACCCGCT	Fungi	Ascomycota	Sordariomycetes	Xylariales	Xylariaceae	Hypoxylon	NA	0	0	0	0	0	0	0	0	0	0	0	0	0	0	0	0	0	0	0	0	0	0	0	0	0	0	0	0	0	0	0	0	1	0	2	0	0	0	0	1	0	0
TTGCGCTCCTTGGTATTCCGAGGAGCATGCCTGTTTGAGTGTCATTAAATTCTCAACCTCTCTAGTTTGTAATGAACTATGTAGATGGCTTGGATGTGGGGGATTATTTTGCAGGCTTTCACAAGTCAGCTCCCCTGAAATGTATTAGCCGGTGCCCTCTAAACCGTCTATTGGTGTGATAATTATCTACGCCGTGGATGTTTGGAGTTGAAGGTACTGCTTCTAACCGTCCTTCATTGGACAACTTATGACATTTTGACCTCAAATCAGGTAGGACTACCCGCT	Fungi	Ascomycota	Sordariomycetes	Xylariales	Xylariaceae	Hypoxylon	fendleri	0	0	0	0	0	0	0	0	0	0	0	4	0	0	0	0	0	0	0	2	0	0	0	0	0	1	1	1	0	0	0	0	0	0	1	1	0	0	0	5	5	3
TTGCGCTCCTTGGTATTCCGAGGAGCATGCCTGTTTGAGTGTCGTGTAATTCTCAATCCCGTTTGGTTTTGAATCAAACGTGGCTTGGATTTGGGAGTCTGCTGTGCCCATTTGGGTTTGGCTCTCCTTGAATGCATTAGCTCGGTCACGTAGTTGCCCGACGGTTCACGGTGTGATAGTTTAACTTCATCGCCGTTCTGACCGGTTCGGTGCCTGTGTCTTGCCGGCTTCTAATCTGTGTCTCTGACACAATCTCTTTGACGCTTGACCTCAAATCAGGTAGGACTACCCGCT	Fungi	Basidiomycota	Agaricomycetes	Agaricales	NA	NA	NA	0	0	0	1	0	0	4	0	2	1	0	0	0	0	12	0	0	0	0	0	0	0	2	0	0	0	0	0	0	0	7	10	10	3	5	6	7	11555	8	0	0	0
TTGCGCCCCTTGGTATTCCATGGGGCATGCCTGTTCGAGCGTCATTTCAATCCTCAAGCTATGCTTGGTGTTGGGTGTTTGTCCTGCCCATTGTGTGCATGGACTCGCCTTAAAAATATTGGCAGCCGATCCCCTCAGCTCGGAGCGCAGCAGATTTAGCGTGACGAAGCGCGGTGTAATGGCACCCAGAAGTTCCTCCCAAGTTTGACCTCGGATCAGGTAGGGATACCCGCT	Fungi	Basidiomycota	Agaricomycetes	Hymenochaetales	Schizoporaceae	Oxyporus	millavensis	0	0	0	0	0	0	0	0	0	0	0	0	0	0	0	0	0	0	0	0	0	0	0	0	0	0	0	0	0	0	0	0	0	0	0	0	0	0	0	0	1	1
TTGCGCCCCTTGGTATTCCGAGGGGCATGCCTGTTTGAGTGTCATTAAATTCTCAACCTCAAAAGCTTTGCTTATTGAGGATTGGATGTGAGGGCTTTGCTGGCTTTGAATTAAGAGTCGGCTCCCTTGAAACGCATTAGTGGAAACCGCTTGTGGACCACATTGGTGTGATAATTATCTACGCCATTGGCCCTGTGTCTACATCGAATGTACTAACTTTTTGTACACTTCGGTTTGGAGGGCTGCAGTTTTGTAATGAAACTGCTCTCTCTGTTGAGGTATCTGCTTCAAACTGTCCTAAGTTATTGGACAATTTATTGATTTGTTTGACCTCAAATCAGGTAGGACTACCCGCT	Fungi	Ascomycota	Dothideomycetes	Pleosporales	NA	NA	NA	0	0	0	0	0	0	0	0	0	0	0	0	0	0	0	0	0	0	0	1	0	0	0	0	0	0	0	0	0	0	0	0	0	0	0	0	0	0	0	0	0	0
TTGCGCTCCTTGGTATTCCGAGGAGCATGCCTGTTTGAGTGTCATTAAATTCTCAACCTCACCAGTTTTCTGAACTGTTCTTCGAGGCTTGGATGTGGGGGTTTGTGCAGGCTGCCTCTCTGGCGGTCTGCTCCCCTGAAATGCATTAGCGAGTTCATACTGAGCTCCGTCTATTGGTGTGATAATTATCTACGCCGTGGACGAGGTTCAGACTTGCTTCTAACCGTCCGCAAGGACAATACCTTGACAATTTGACCTCAAATCAGGTAGGACTACCCGCT	Fungi	Basidiomycota	Agaricomycetes	Agaricales	Marasmiaceae	Crinipellis	NA	0	0	0	0	0	0	0	0	1	0	0	0	0	0	0	0	0	0	0	0	0	0	0	1	3	0	0	0	0	0	0	2	0	1	0	0	1	0	0	5	0	0
TTGCGCCCTTTGGTATTCCTTAGGGCATGCTTGTTCGAGCGTCATTTCCACCCTCCAAGCCCGGCTTGGTGATGGGCGCCTTGTCCCGCCTTCGCGCGTGGACTCGCCTTAAGCACATCAGGTAGCCCGGTTCTGTCAACCTTGAGCGCAGTAGAAACGCGTCTCCTCGGCACGGAACGGCAGCCCTTGAGAAAATGACCCCTCGAAGGACCTCGAATCAAGCAGGAGTACCCGCT	Fungi	Basidiomycota	Agaricomycetes	Agaricales	Psathyrellaceae	Coprinellus	NA	0	0	1	0	0	0	0	0	0	0	0	0	0	0	0	0	0	0	0	0	0	0	0	0	0	0	0	0	0	0	0	0	3	0	5	0	6	0	0	4	3	1860
TTGCGCCCGCCAGCATTCTGGCGGGCATGCCTGTTCGAGCGTCATTTCAACCCCTCGGGCCCCTTGGCCGCCCGGTGTTGGGGGACTACTTCAGGTAGCCCCCGAAAGGCAGTGGCGGAGCCGGCCCCGGCCCCGGACGTAGTACGAAACTCCTCGTCCGCGGCAGGTCCGGCGTCCCGCCGTGAAACCCCCCATCTTCTATGGTTGACCTCGGATCAGGTAGGACTACCCGCT	Fungi	Ascomycota	Dothideomycetes	Pleosporales	NA	NA	NA	62	0	0	8	0	20	0	0	0	0	13	27	0	0	4	21	3	1	3353	100	0	1	1	1052	0	0	2	1	0	0	0	0	0	0	0	0	0	0	0	0	0	0
TTGCGCCCATTAGTATTCTAGTGGGCATGCCTGTTCGAGCGTCATTACAACCCTCAAGCGCCGTAGTGCTTGGTGTTGGGGCTTCTGCTGGTGACAGCAGGCCCTGAAAGCTAGTGGCGGGCTCGCCGTGACCCTGAGCGTAGTAGCTTACATCGCTTCTGCGGCTCGCGGCGGGTTCCCAGCCGTGAAAACCCCCTAATTTTCACAAGGTTGACCTCGGATCAGGTAGGAATACCCGCT	Fungi	Ascomycota	Sordariomycetes	Xylariales	Xylariaceae	Geniculisynnema	termiticola	0	3	0	0	0	0	0	0	0	2	0	0	0	0	0	0	0	0	0	0	0	0	0	0	0	3	0	0	0	0	0	0	1	0	0	0	0	0	0	0	8197	0
TTGCACTCTCTGGTATTCCGGAGAGTATGCCTGTTCGAGTGTCGTGAAGTAACTCAACTTCTGGCTTTGCGGTCGGAAGTTTGGAATTGGAGATCGTCGGCCGCAAGGTCGACCTCTCTCAAATGCATTAGCTCAGCGTTGAACGTCTTTGGGTGTTAGAGATTAATAGTAATGTTCTTCTCCACCCATTGAAATCTCACAAGGAGCTCACAGTCTTGCTGTCAACAACACATATCACCAAGCTTGACCTCGAATCAGGTAGGATTACCCGCT	Fungi	Ascomycota	Sordariomycetes	Sordariales	Sordariales_fam_Incertae_sedis	Conlarium	NA	0	0	0	0	0	0	0	0	0	0	0	0	0	0	0	0	0	0	0	0	0	0	0	0	0	1	0	0	0	0	0	0	0	0	0	0	0	0	0	0	1	0
TTGCGCCCGCCAGTATTCTGGCGGGCATGCCTGTTCGAGCGTCATTTCAACCCTCAAGCCCTGCTTGGTGTTGGGGTCCTACGGCTGCCGTAGGCCCTGAAAGCTAGTGGCGGGCTCGCTACAACTCCGAGCGCAGTAATGTATCTCGCTAGGGAAGTGTTGCGGGTTCCGGCCGTTAAACCCCCCAATTTCACAAGGTTGACCTCGGATCAGGTAGGAATACCCGCT	Fungi	NA	NA	NA	NA	NA	NA	0	0	0	0	0	0	0	0	0	0	0	0	0	0	0	0	0	0	0	0	0	0	0	0	0	0	0	0	0	0	0	0	2	0	3	0	5	0	0	32	1	1435
TTGCGCCTTTTGGTATTCCGAAAGGCATGTCTGTTTGAGCGTCATTTCAACACCCTCAACTGCTTAATGTTGGTCTTGAGCTTGGGGCCTAACCTCCCCAGCTTTAAAGTTGAACGCTCTGCGGGCGACTCTGCCAAACTGAACATAGTAAAAGCTTCTTTGCCCTGTTTAGCTAGGTGAGGCCGTTCCGCCTGAACAACAAACTATTTCTAAGGTTTGACCTCAGATCAGACAAGGATACCCGCT	Fungi	Ascomycota	Sordariomycetes	Coniochaetales	Coniochaetaceae	Coniochaeta	NA	0	0	2	0	0	0	0	0	0	0	1	0	0	0	0	0	0	1	2	0	0	0	0	0	0	0	2	0	0	0	0	1	0	2	0	0	0	0	0	14	62	7660
TTGCGCCCGCCAGCATTCTGGCGGGCATGCCTGTTCGAGCGTCATTTCGACCCTCGGGCCCTCGTTGCCCGGTGTTGGGGGACTACGCCCGTAGCCCCCGAAAGACAGTGGCGGAGCCGGCACCGGCCCCGGACGTAGTACATCTCCTCGTCCGCGGCAGGCCCGGCGCCCAGCCGTGAAACCCCCCAAAATCTCAAGGTTGACCTCGGATCAGGTAGGAATACCCGCT	Fungi	Ascomycota	Orbiliomycetes	Orbiliales	Orbiliaceae	Orbilia	NA	121	0	1	0	0	89	1	0	2	1	6847	5	1	3	250	0	0	0	1	0	0	0	1	106	0	0	39	0	0	0	0	0	0	0	0	0	0	0	0	2	0	0
TTGCGCCCCCTGGTATTCCGGGGGGCATGCCTGTTCGAGCGTCATTTCACCACTCAAGCCTCGCTTGGTATTGGGCAACGCGGTCCGCCGCGTGCCTCAAATCGACCGGCTGGGTCTTCTGTCCCCTAAGCGTTGTGGAAACTATTCGCTAAAGGGTGTTCGGGAGGCTACGCCGTAAAACAACCCCATTTCTAAGGTTGACCTCGGATCAGGTAGGGATACCCGCT	Fungi	Ascomycota	Sordariomycetes	Xylariales	Xylariaceae	Geniculisynnema	termiticola	0	0	2	0	0	0	0	1	0	3	1	0	0	0	0	0	0	0	2	0	0	0	0	0	0	3	0	1	0	0	0	11	1873	3	32	10	16	0	1	8	36	3
TTGCGCCCTTTGGTATTCCGAAGGGCATGCCTGTTCGAGCGTCATTATCACCCCTCAAGCCCCCCGGGTTTGGTGTTGGACGGTTTGGTTGAGGCGCCGCCTCGACCCCTCCTAAAGACAATGACGGCGGGCTGTTTGCACCCCCGGTACACTGAGCTTCTTAACTGAGCACGTATCGGATTTAGGGTCGACGGCACCCGGTCTTCACCTTTTTATATTCTCAGGTTGACCTCGGATCAGGTAGGAATACCCGCT	Fungi	Ascomycota	Dothideomycetes	Capnodiales	Cladosporiaceae	Cladosporium	cladosporioides	0	0	0	0	0	0	0	0	0	0	0	0	0	0	0	0	0	0	0	0	0	0	0	0	0	0	0	0	0	0	0	0	0	0	0	0	0	0	0	0	0	0
TTGCGCCCATTAGTATTCTAGTGGGCATGCCTGTTCGAGCGTCATTAAGTCCATTAAGCCTAGTTGCTTAGCGTTGGGAGCATTACCGCACGGTAACTCCTTAAAGTCAGTGGCAGGGTTACGGTACACTCTAAGCGTAGTAGATTTCTTTTCTCGCTTCTGATGTGGCCGCGGCCGTTGCCATAAACCTCTATACTTCTTAGTTGGTTGACCTCGGATCAGGTAGGAATACCCGCT	Fungi	Ascomycota	Eurotiomycetes	Chaetothyriales	Herpotrichiellaceae	Exophiala	NA	0	0	0	0	0	0	0	0	0	0	0	0	0	0	0	0	0	0	0	0	0	0	0	0	0	0	0	0	0	0	0	0	0	0	0	0	0	0	0	0	1	0
TTGCGCCTTTTGGTATTCCGAAAGGCATGCCTGTTTGAGTGTCATAAGACCTCTCATACCTAGTTTTCTATGTATGAGCTTTGGACGCTGCCATCCGTGGCTCGTCTTAAATGTCTAAGTGGAATGCGTAATAAGTTTTCGCTCCCTCCACTCTAATAACTTTTATGTTAGACCTCAAATCAGGTAGGACTACCCGCT	Fungi	Ascomycota	Sordariomycetes	Xylariales	Xylariaceae	Virgaria	nigra	0	3	0	0	0	0	0	0	0	7	0	0	0	0	0	0	0	0	0	0	0	0	0	0	0	12	0	0	0	1	1	11	6163	2	9	3	1	2	0	0	40	1
TTGCGCCCGCCAGCATTCTGGCGGGCATGCCTGTTCGAGCGTCATTTCAACCCCTCGGGCCCCTTGGCCGCCCGGTGTTGGGGGACTACTTCAGGTAGCCCCCGAAAGGCAGTGGCGGAGCCGGCCCCGGCCCCGGACGTAGTACGAAACTCCTCGTCCGCGGCAGGTCCGGCGTCCCGCCGTGAAACCCCGTATTCTTCTATGGTTGACCTCGGATCAGGTAGGACTACCCGCT	Fungi	Basidiomycota	Tremellomycetes	Tremellales	Bulleribasidiaceae	Hannaella	phetchabunensis	0	0	0	0	0	2	2	0	0	0	0	0	0	0	0	0	0	0	1	0	0	0	0	0	0	0	0	0	0	0	0	0	0	0	0	0	0	0	0	0	0	0
TTGCGCCCTTTGGTATTCCGAAGGGCATGCCTGTTCGAGCGTCATTATCACCCCTCAAGCCCCCGGCTTGGTGTTGGACGGCCTGGTCGGGCAACCGACCCCTCCCAAAGACAATGACGGCGGCCTCGTGGGACCCCCGGTACACTGAGCTCCTTTTCACAGGGCACGTATCGGAGTCAGGGTCCCCGGGCCACGGACAATCACCTTTTATCTTTTTTACAAGGTTGACCTCGAATCAGGTAGGGATACCCGCT	Fungi	Ascomycota	Sordariomycetes	Xylariales	Xylariaceae	Geniculisynnema	termiticola	3	1	0	0	0	0	0	0	9	0	0	0	0	0	0	0	0	0	0	0	0	0	0	0	4	0	0	0	0	0	0	5888	3	1	11	3	2	38	5	5	0	1
TTGCACCCTTTGGTATTCCGAAGGGTATGCCTGTTTGAGTGTCATTTAATTTCTCAACCATTAGACTTTGTTGTCTCTTGGCTTGGATGTGGGGGTTTGCGGGCTTCACTTTGAGGTCGGCTCCTCTTAAATGCATTAGTGGAAAGTCTATTCACTAATTGGCGTGATAGCTCTATCGTCGTCATGAATAGGTGTCTGCTTCTAACTGTCTTTTGATCGGGACAATCTTCCTTTTCATTTGACCTCAAATCAGGTAGGACTACCCGCT	Fungi	Ascomycota	Eurotiomycetes	Chaetothyriales	Herpotrichiellaceae	NA	NA	0	1	0	0	0	0	0	0	0	2	0	0	0	0	0	0	0	0	0	0	0	0	0	0	0	0	0	0	0	0	0	0	0	0	0	0	0	0	0	0	1	0
TTGCGCCCTTTGGCATTCCGAAGGGCATGCCTGTTCGAGCGTCATTTCACCCCTCAAACTTCAATGTTTGTCGTTGGGCATTGCCGGTGTGGCACGCCTAGAATTCAACGACGGTTTCAACCAACCTCAAGCGTGCAAGTATCGTTATGGGGGACGGTTGCGGCCCGTCTTTAACTAAACATACCTAAATGTTGACCTCGGATCAGGTAGGGATACCCGCT	Fungi	Basidiomycota	Agaricomycetes	Agaricales	Marasmiaceae	Lactocollybia	NA	0	0	0	0	0	0	0	0	0	0	0	0	0	4	0	0	0	0	0	0	0	0	0	0	0	0	0	0	0	0	0	1	0	0	0	0	1	0	0	0	0	0
TTGCGCCCTTTGGTATTCCGAAGGGCATGCCTGTTCGAGCGTCATTTTCACCCCTCAAGCCCCCCGGCTTGGTGTTGGACGGTCTGGCCTAGGCGACCCCTAGACCCCTCCCAAAGACAATGACGGCGGGCTGTTCGAACCCCCGGTACACTGAGCGTCTTAACTGAGCACGTACCGGTTCTCAGGGTCGGCGGCCCCGGTCTTCAAAGCCTATTTTCTTCAACTAGGTTGACCTCGGATCAGGTAGGAATACCCGCT	Fungi	Ascomycota	NA	NA	NA	NA	NA	0	0	0	0	0	0	0	0	3	0	0	0	0	0	0	0	0	0	0	0	0	0	0	0	3	0	0	0	0	0	0	986	0	0	3	0	0	1	0	9	1	0
TTGCGCCCTTTGGTATTCCGAAGGGCATGTCTGTCTGAGTGTCTCGAAATTCTCAATCTCTTGCCCTAGTGGTAGGCTGATTGGATCATGGGCGCTTGCCGGCTTAGGTCTGGCTCGCCTGAAATGCATTTGCGATCGTGTGCCCTTGTGGGTTGGCCCGACTAGGCGTGATAGTGATAATGTTCGTCTAGGATCCCGCTTCGGCGAGGAGCCGCCCCTGTTGTGGACGTTTGATGGCAATATACCCTCATATCTTTGGTTTTGACCTCAGATCAGGCAGGACTACCCGCT	Fungi	Ascomycota	Eurotiomycetes	Chaetothyriales	Herpotrichiellaceae	Exophiala	polymorpha	0	0	0	0	0	0	0	0	0	0	0	0	0	0	0	0	0	0	0	0	0	0	0	0	0	0	0	0	0	0	3	6	9	1	5	2	2	5576	4	0	0	0
TTGCGCCCTCTGGTATTCCGGAGGGCATGCCTGTTCGAGCGTCATTTCAAACCTCAAGCTTCTGCTTGGTATTGGGCGTCGTCCGCTTAAGGACGTGCCAGAAACTTGTGGGCGGTGGTGCCGATCTCCCAGCGTAGTCAAGTCTATCCGCTTCGGAGTTTTTAGGTTCCGCCCGCCAGATAAGCTTAAATCTATCTATGGTTTGACCTCGGATCAGGTAGGGATACCCGCT	Fungi	Basidiomycota	Atractiellomycetes	Atractiellales	Hoehnelomycetaceae	Atractiella	solani	0	0	0	1	0	0	0	0	0	0	0	2	0	0	0	0	0	0	0	1	0	0	0	0	0	0	0	1	0	0	0	0	2	1	5535	4	0	0	0	0	0	0
TTGCGCCCTTTGGTATTCCTTAGGGCATGCTTGTTCGAGCGTCATTTTCACCCTCCAAGCCCGGCTTGGTGATGGGCGCCTTGTCCCGCCTTCGCGCGTGGACTCGCCTTAAGCACATCAGGTAGCCCGGTTCTGTCAACCTTGAGCGCAGTAGAAACGCGTCTCCTCGGCACGGAACGGCAGCCCTTGAGAAAACGACCCCTCGAAGGACCTCGAATCAAGCAGGAGTACCCGCT	Fungi	Ascomycota	Dothideomycetes	Tubeufiales	Tubeufiaceae	Helicosporium	flavum	0	0	0	0	0	0	0	0	0	0	0	0	0	0	0	0	0	0	0	0	0	0	0	0	0	0	0	0	0	0	0	0	0	0	0	0	0	0	0	1	0	21
TTGCGCCCTTTGGTATTCCGAAGGGCATGCCTGTTCGAGCGTCATTATCAACCCTCAAGCCCGGCTTGTTATTGGGTCCTTATCGATTTCAAAAAGATAGGCCCGAAAGATAATGGCGGCGTCAAGAATGACCCCAGGTGCAGCGAGCAATCAAGCATACACTGAGGCGGTCTTCTTAACCCGGCCTGTCGTTTTTGTTCAAAAAACATAACTTCTAAGGTTGACCTCGGATCAGGTAGGAATACCCGCT	Fungi	Ascomycota	Dothideomycetes	Pleosporales	NA	NA	NA	0	0	0	0	0	1	0	0	0	0	0	0	0	2	0	0	0	0	0	0	0	0	0	0	0	0	0	0	0	2	0	4	4	0	2	0	5410	1	3	0	0	0
TTGCGCCCTTTGGTATTCCGAAGGGCATGCCTGTTCGAGCGTCATTATCACCCCCTCAAGCCTTGTGCTTGGTGTTGGACGGTATGGTGGACCCCTCCACCCGTCCTAAAGACAATGACGGCGGCCTCGCGGAACCCCCGGTACACTGAGCTTCTTAACTGAGCACGTATCGGATCAAGGGCGCCCGGGGCACGGTCCTCTTCCCCTCGGGGAAAATTTTCTCAAGGTTGACCTCGGATCAGGTAGGAATACGCGCT	Fungi	Ascomycota	Eurotiomycetes	Phaeomoniellales	Phaeomoniellaceae	Phaeomoniella	chlamydospora	0	0	0	1	0	0	0	0	0	0	0	1	0	0	0	1	0	0	0	0	0	0	0	0	0	0	0	3	0	0	0	1	1	0	5010	6	1	0	0	2	2	0
TTGCGCCCGCCAGTATTCTGGCGGGCATGCCTGTCCGAGCGTCATTTCAACCCTCGAACCCCTCCGGGGGGTCGGCGTTGGGGATCGGCCCTCCCTTAGCGGGTGGCCGTCTCCGAAATACAGTGGCGGTCTCGCCGCAGCCTCTCCTGCGCAGTAGTTTGCACACTCGCATCGGGAGCGCGGCGCGTCCACAGCCGTTAAACACCCAACTTCTGAAATGTTGACCTCGGATCAGGTAGGAATACCCGCT	Fungi	Ascomycota	Eurotiomycetes	Chaetothyriales	Herpotrichiellaceae	Fonsecaea	multimorphosa	0	0	5	10	1	612	0	0	1	0	14	1	0	1	971	1	0	1	0	20	0	0	0	0	1	0	484	0	0	2	1	0	0	0	7	0	1	0	2	0	0	1
TTGCGCTCCTTGGTATTCCGAGGAGCATGCCTGTTTGAGTGTCATGATATTATCAATCCTTCTAATTTATTAGAATGGCTTGGATTTGGAGGCTTATGCTGGTCTGACGATCGGCTCCTCTTGAATGCATTAGCTGGGCTTATGCTCGATGCAACAGTGTCATAATTTCTTTTTCACTGGTGTGACTTGCATGAATGGTCCGCTTCTAATCGTCTTGTTCATGAGACAGCAATGGGTCTTTTCAGACTCTAATCTCTTTGACCTCAAATCAGGTAGGACTACCCGCT	Fungi	Ascomycota	Sordariomycetes	Hypocreales	Hypocreaceae	Trichoderma	harzianum	0	0	0	0	0	0	0	0	0	0	0	0	0	0	0	4	0	0	0	0	0	0	0	0	0	0	0	0	0	0	0	2	1	1	2	1	1	3	5148	0	0	0
TTGCGCTCCTTGGTATTCCGAGGAGCATGCCTGTTTGAGTGTCGTGAAATTCTCAACCTACAATCCTTTGCGGTTTGTAGGCTTGGACTTGGAGGTCTTGCTGGCTTTTACGGTCGGCTCCTCTCAAATGCATTAGCTTGATTCCTTGCGGATCGGCTCTCGGTGTGATAATTATCTGCGCCGTGACCGTGAAGTGTTTGGCAGGCTTCTAACCGTCTCTTTGAGACAGCCTCATTGACATCTGACCTCAAATCAGGTAGGACTACCCGCT	Fungi	Basidiomycota	Agaricomycetes	Hymenochaetales	Hymenochaetaceae	Fuscoporia	contigua	0	0	0	0	1	0	0	0	0	0	0	0	1	0	0	0	0	0	0	0	1	0	0	0	0	0	0	0	0	0	0	0	0	0	0	1	0	0	0	2	3	0
TTGCGCCCCTTGGTATTCCGAGGGGCATGCCTGTTCGAGCGTCATTTCAAACCCCTCAAGCTCTTCTGCTTGGTATTGGGCTCTCGTCCTTACTTTTCCACGGACGTGCCCGAAACTCATAGGCAGTGACACCCAACTCCTCAGCGTAGTCAAAAAATTTTTTTTTCGCTTCTGGAGTCTTCTGGGTATTACTCGCCTGACAACCCCCCAATTTTTCTTCTATGGTTTGACCTCGGATCAGGTAGGGATACCCGCT	Fungi	Basidiomycota	Agaricomycetes	Polyporales	Polyporaceae	NA	NA	0	0	0	0	0	0	0	0	0	0	0	0	0	0	0	0	0	0	0	0	0	0	0	0	0	0	0	0	0	0	0	0	0	0	1	0	0	0	0	0	0	0
TTGCGCCCGCCAGCATTCTGGCGGGCATGCCTATTCGAGCGTCATTTCAACCCTTAAGCCCTTGCTGCTTAGTGTTGGGAGTCTACGTCCAGCGGGCGTAGTTCCCTAAAGTTAGTGGCGGAGTCGCGGCGTACTCTAAGCGTAGTAGAACCACCTCTCGCTTCTGTAGTGGTCGCGTCTGCCTGCCGTCAAAAGCCTTCTACCTCTTTAATGGTTGACCTCGGATTAGGTAGGAATACCCGCT	Fungi	Ascomycota	Dothideomycetes	Tubeufiales	Tubeufiaceae	NA	NA	0	0	0	0	0	0	2	0	0	0	0	0	0	0	1	0	0	0	0	0	0	0	0	0	0	0	0	0	0	0	1	0	0	0	0	0	0	2	0	5	3	6
TTGCGCCCTTTGGTATTCCTTAGGGCATGCTTGTTCGAGCGTCATTTCCACCCTCCAAGCCCGGCTTGGTGATGGGCGCCTTGTCCCGCCTCCGCGCGTGGACTCGCCTTAAGCACATCAGGTAGCCCGGTTCCGTCAACCTTGAGCGCAGTAGAAACGCGTCTCCTCGGCACGGAACGGCAGCCCTTGAGAAAATGACCCCCTCGAAGGACCTCGAATCAAGCAGGAGTACCCGCT	Fungi	Ascomycota	Sordariomycetes	Xylariales	Xylariaceae	NA	NA	0	0	0	0	0	0	0	0	0	0	0	0	0	0	0	0	0	0	0	0	0	0	0	0	0	0	0	0	0	0	0	0	14	0	0	0	28	0	0	5	4	3459
TTGCGCCCTTTGGTATTCCGAAGGGCATGCCTGTTCGAGCGTCATTATCACCCCTCAAGCCCCCGGCTTGGTGTTGGACGGTTTGGCGGAGGCCCTCCGGGGCCCTCGCCCCTCCCAAAGACAATGACGGCGGCCACGTTGGACCCCCGGTACACTGAGTTCTTCACGGGACACGTACTGGAGTTAAGGGTGCGCGGGGCACGGTCTGCCTCCCCTCAGGGAGAATCTTTTTAACTACAAGGTTGACCTCGGATCAGGTAGGGATACCCGCT	Fungi	Ascomycota	Dothideomycetes	Pleosporales	NA	NA	NA	0	0	0	0	0	0	0	0	0	0	0	0	0	0	0	0	0	0	0	0	0	0	0	0	0	0	0	0	0	0	0	45	2	0	0	0	0	6	1	0	0	0
TTGCGCCCTTTGGTATTCCGAGGGGCATGCCTGTTCGAGCGTCATTACACCACTCAAGCACCGCTTGGTATTGGGCGGCGGCCGGTTAACCCTTCCCCCTCGCGGGGCGGGTCGGCCCCCCTGAAATGGATGATTGGCGGCGCCCTCCCGGCTGCAAGCGTAGTAGAACTTTTACGTCTCGCTTCAGTGGCTCGGGGTGCGCTCGCCTGACGAAAAACCTATTTTTCTTTCTAGGTTGACCTCGGATCAGGTAGGGATACCCGCT	Fungi	Ascomycota	Eurotiomycetes	Chaetothyriales	Herpotrichiellaceae	Veronaea	NA	1	0	0	0	0	0	0	0	1	0	0	0	0	0	0	0	0	0	0	0	0	0	0	0	0	0	0	0	0	0	0	0	0	0	5	0	0	0	0	250	11	37
TTGCGCCCTTTGGTATTCCGAAGGGCATGCCTGTTCGAGCGTCATTATCACCCCTCAAGCCTCGCTTGATGTTGGACAGCTGGTTGTGTGCCCCCCTCTAGGGGGCGTGAAACCTGTCCTAAAGACAATGACGGCGGCCTGTCGACCCCCGGTACACTGAGCTTGTTTTTCTGAGCACGTATCGGTCATACAAGTGGTGACAGGACTCCGGTCTCCTTCCCGGCATCGGGAAAAATCCCTTTTTACAAGGTTGACCTCGGATCAGGTAGGGATACCCGCT	Fungi	Ascomycota	Dothideomycetes	NA	NA	NA	NA	0	0	0	0	0	0	0	0	0	0	0	0	0	0	0	0	0	0	0	0	0	1	0	0	0	0	0	0	0	0	0	0	0	0	3	0	1	0	0	0	0	0
TTGCACCCTTTGGTATTCCGAAGGGTACGCCCGTTTGAGTGTCATTGTACTCTCACCTCTCTCGCTTTTGCGCGTGCTGGTGGACTTGGACGCTGCCGTGTCATCAACGGCTCGTCTCAAATGCCTGAGTGTGACCCGCTTTTTGGCGTCATCTGGTGTGATAAGCATCTTCACCGGAGTTTCTCGACTCTGTCGAGAGCGTCGATTTGCGGCGAACGCTGCCAACCGTCGAAAGACAACACTTGACAATTTGACCTCAGATCGGGCGGGACTACCCGCT	Fungi	Ascomycota	Eurotiomycetes	Chaetothyriales	Herpotrichiellaceae	NA	NA	0	0	0	0	0	0	0	0	0	0	0	0	0	0	0	0	0	0	0	0	0	0	2	0	0	0	0	0	0	0	1	4	5	1	4	0	0	4672	2	0	0	0
TTGCGCCCTTTGGTATTCCGAGGGGCATGCCTGTTCGAGCGTCATTTCAACCCTCAAGCTCTGCTTGGTATTGGGCCCTGCTGCGATGGCAGGCCTTAAAATCAGTGGCGGTGCCGTCTTGGCTCCAAGCGTAGTACATCTCTCGCTCTGGAGGCCTGGTGGTGTCTTGCCAGATAACCCCCATTATCTTCTATGGTTGACCTCGGATCAGGTAGGGATACCCGCT	Fungi	Basidiomycota	Agaricomycetes	Sebacinales	NA	NA	NA	0	0	0	1	0	0	0	0	0	0	0	1	0	0	0	0	0	0	0	0	0	0	0	0	0	0	0	1	0	0	0	3	0	0	3519	0	0	1	0	0	0	0
TTGCGCCCTTTGGTATTCCGAAGGGCATGCCTGTTCGAGCGTCATTATCACCCCTCAAGCCCTGTGCTTGGTGTTGGACGGCTTGGTCGCGCGAGCGGACCCCTCCTAAAGACAATGACGGCGGCCTGTGGTTCCCCCGGTACACTGAGCTTTTCATCGAGCACGTATCGGATGAGGGCGCCCGGGACACGGTCCTCTCCTTTCACAAGGAAACTTCTAAAGGTTGACCTCGGATCAGGTAGGAATACGCGCT	Fungi	Ascomycota	Leotiomycetes	Helotiales	Helotiaceae	Scytalidium	NA	0	0	0	1	0	0	0	0	1	0	0	0	0	0	0	0	0	0	0	0	0	0	0	0	0	0	0	0	0	0	0	51	2	1	12	0	4	4	1	1	18	6
TTGCGCCCTTTGGTAGCCCAAAGGGCATATCTGTTCGAGTGTCATTTACCTTCTCAAGCTCAGCTTGGTGTTGGGTGCTTGCCGTTTTTGCGGCTCACCTTAAAACTATTAGTGCTTGCGTAGCCCTGCAAGTAGCGGAGTAGAATCTGCTGTTGGGGGGCTGACTGCGGCACTGAAACCAAACTTATCACTTTTTGACCTCGGATCAGATAGGGATACCCGCT	Fungi	Ascomycota	Eurotiomycetes	Chaetothyriales	Herpotrichiellaceae	Cladophialophora	NA	0	0	0	0	0	0	1	0	0	0	0	0	0	0	0	0	0	0	0	0	0	0	0	0	0	0	0	0	0	0	0	0	0	0	0	0	0	0	0	0	0	0
TTGCGCCCATTAGTACTCTAGTGGGCATGCCTGTTCGAGCGTCATTACAACCCTCAAGCCTCTGTATGCTTGGTGTTGGGGCAGTCTACAGCGCATGTAGGCCCCGAAATATAGTGGCGGGCTCGCCATGTCTCCGAGCGTAGTAGCACATTCTCGCTTTGGACGTCTGGCGGGTGTCTAGCCGTTAAACCCCCTAAATTTCCAGAAGGTTGACCTCGGATCAGGTAGGAATACCCGCT	Fungi	NA	NA	NA	NA	NA	NA	0	0	0	0	0	0	0	0	0	0	0	0	0	0	0	0	0	0	0	0	0	0	0	0	0	0	0	0	0	0	0	0	0	0	0	0	0	0	0	0	22	0
TTGCGCCCCTTGGTATTCCGAGGGGCATGCCTGTTCGAGCGTCATTTCAAACCTCAAGCGTCAGCTTGGTATTGGGCGTCGTCCTGCCGGACGTGCCAGAAACTCGTGGGCGGTGGTGCCGATCTTCCAGCGTAGTCAAGTCTACCCGCTCCGGAGATTTATGGCGCCGCCCGCCGGATAAGCTTAAATTTAACCATGGTTTGACCTCGGATCAGGTAGGAATACCCGCT	Fungi	Ascomycota	Sordariomycetes	NA	NA	NA	NA	0	0	0	0	0	0	0	0	0	0	0	1	0	0	0	0	0	0	0	0	0	0	0	0	0	0	0	0	0	0	0	0	1	0	31	0	0	0	0	0	2	0
TTGCGCCCTTTGGTATTCCGAAGGGCATGCCTGTTCGAGCGTCATTATCAACCCTCAAGCCCGGCTTGTTATTGGGTCCCTTATCGTCACAGATAGGCCCGAAAGATAATGGCGGTGTCGAGAACGACCCCAGATGCAGCGAGCTTTCAGCATACATCGCGGTGGTGTTCCCGGCCCGGCCTGGAAATTCATTTTTATTTTCTAAGGTTGACCTCGGATCAGGTAGGAATACCCGCT	Fungi	Ascomycota	Dothideomycetes	Tubeufiales	Tubeufiaceae	Helicosporium	aquaticum	0	0	0	0	0	0	0	0	0	0	0	0	0	0	0	0	0	0	0	0	0	0	0	0	0	0	0	0	0	0	0	0	0	0	0	0	0	0	0	0	0	0
TTGCGCCCTTTGGTATTCCAAAGGGCATGCCTGTTCGAGCGTCATTATCACCCCTCAAGCCCCGTGCTTGGTGTTGGACGGATTTTGGTCGTGTGATACCGACCCCTCCTAAAGACAATGACGGCGGCCTGCGGATCCCCCGGTACACTGAGCTTTTAACTGAGCACGTATCGGACAAGGGCGCCCAGGACCCGGTCCTTCTCCTTTAACTAGGAAATTTTTTTCAAGGTTGACCTCGGATCAGGTAGGAATACGCGCT	Fungi	Ascomycota	Eurotiomycetes	Phaeomoniellales	Phaeomoniellaceae	NA	NA	0	0	0	0	0	0	0	0	1	0	0	0	0	0	0	0	0	0	0	0	0	0	0	0	0	0	0	0	0	0	0	23	0	0	79	1	0	2	0	1	2	13
TTGCGCTCCTTGGTATTCCATGGAGCATGCCTGTTTGAGTGTCACGTAAACCCTCACCCTTGCGATGTCAAAGTCGCCTGCGGTGGACTTGGACCGTGCCGTAGCCGGCTCGTCCCGAAATGCATTAGCTTGCGCTTGTTAGAGTGCTCGGCATGGTGTGATAATTATCTGCGCCGTCGCCTTAGGCCTCTTCTGTACGTGCGGCTTATAGACGTCCCTCGAGGACAACTTATAAAGCTTTGGCCTCAAATCAGGTAGGACTACCCGCT	Fungi	Ascomycota	Eurotiomycetes	Chaetothyriales	Herpotrichiellaceae	Phialophora	NA	0	0	0	0	0	3	0	0	0	0	0	0	0	4	0	0	0	0	0	0	0	0	0	0	0	0	0	0	0	0	0	0	0	0	0	0	1	0	0	0	0	0
TTGCGCCCTTTGGTATTCCGAGGGGCATGTCTGTTCGAGCGTCATTTCAACCCTCAAGCTTTTGCTTGGTATTGGGCTTCATCCTGCCTAAGGATGTGCCTAAAACTCATTGGCAGTTGCACTTAGCTCCCTTGCGTAGTTATTTCTTTCTCGCTTGGAATTTTAGGTGTAACCCGCCTGAGAACCCCCCATATTTCTCAAAGTTTGACCTCGGATCAGATAGGGATACCCGCT	Fungi	Basidiomycota	Agaricomycetes	Auriculariales	NA	NA	NA	0	0	0	0	0	0	1	0	0	0	0	0	0	0	1	0	0	0	0	0	0	0	1	0	0	0	0	0	0	0	1	1	4	1	8	0	2	3834	3	0	0	0
TTGCGCCCTTTGGTATTCCGAAGGGCATGCCTGTTCGAGCGTCATTTTCACCCCTCAAGCCCCCGGCTTGGTGTTGGAGGTTTGGTGTAGGCACCCGCCTAGACCCCTCCTAAAGACAATGACGGCGGCGGTTGAACCCCCGGTACACTGAGCTTCTTAACCGAGCACGTACTGGGTCCAGGGTTCGGCCGCACCCGGTCTCTTACCTTTTTTTACTTACAAGGTTGACCTCGGATCAGGTAGGAATACCCGCT	Fungi	Ascomycota	Dothideomycetes	Tubeufiales	Tubeufiaceae	Tubeufia	NA	0	0	0	0	0	0	0	0	2	0	0	0	0	0	0	0	0	0	0	0	0	0	0	0	2	0	0	0	0	0	0	0	0	0	0	0	0	0	0	3312	0	1
TTGCGCTCCCTGGTATTCCGGGGAGCATGCCTGTTTGAGTGTCATGGTATTCTCATCCTTCATAACTTTTGTTATCGAAGGCATGGACTTGGAGGTCGTGCTGGTTCCTCGTTGAATCGGCTCCTCTTAAATGTATTAGCGTGAGTGTAACGGATCGCTTCGGTGTGATAATTATCTGCGCCGTAGTCGTGAAGTAACATAAGCTTGCGCTTCTAACCGTCCTTAAGTTGGACAATTTACTTTGACATCTGACCTCAAATCAGGTAGGACTACCCGCT	Fungi	Ascomycota	Eurotiomycetes	Chaetothyriales	Herpotrichiellaceae	Exophiala	xenobiotica	0	0	0	0	0	0	0	0	0	0	0	1	0	0	0	0	1	0	0	0	0	0	0	0	0	0	0	0	0	0	0	0	0	0	2	0	0	0	0	0	0	0
TTGCGCTCCTTGGTATTCCGAGGAGCATGCCTGTTTGAGTGTCATTAAATTCTCAACCTCACCAGTTTTCTGAACTGTTCTTCGAGGCTTGGATGTGGGGGTTTGTGCAGGCTGCCTCACTGGCGGTCTGCTCCCCTGAAATGCATTAGCGAGTTCATACTGAGCTCCGTCTATTGGTGTGATAATTATCTACGCCGTGGACGAGGTTCAGACTTGCTTCTAACCGTCCGCAAGGACAATACCTTGACAATTTGACCTCAAATCAGGTAGGACTACCCGCT	Fungi	Basidiomycota	Agaricomycetes	Polyporales	Phanerochaetaceae	Phanerochaete	bambusicola	0	0	0	0	0	0	0	0	0	0	0	0	0	0	0	0	0	0	0	0	0	0	0	0	0	0	0	0	0	0	0	0	0	0	0	0	0	0	0	0	0	0
TTGCGCCCTTTGGTATTCCGAAGGGCATGCCTGTTCGAGCGTCATTTCAAACCCTCAAGCTCTTTTTGCTTGGTATTGGGCTCTCGTCCTGCCTAAAGGACGTGCCCGAAACTCATTGGCAGTGGCACCCAGCTCCCTAGCGTAGTCATATTTCCGCTCTGGACGTCTGGGTATCACCCGCCAGATGAACCCCCCCAATTTTTTCTATGGTTTGACCTCGGATCAGGTAGGGATACCCGCT	Fungi	Basidiomycota	Agaricomycetes	Agaricales	Psathyrellaceae	Coprinellus	NA	0	0	0	0	0	0	0	0	0	0	0	0	0	0	1	0	0	0	0	0	0	0	0	0	0	0	0	0	0	0	1	3	3	1	1	1	1	3611	0	0	0	0
TTGCGCCCTTTGGTATTCCGAAGGGCATGCCTGTTCGAGCGTCATTATCACCCCTCAAGGCCCCTCGGGGACTTGGCATTGGAGGTCCGGTCAGGCGACTGACCCCTCCCAAAGACAATGACGGCGGCCTGGACGGACCCCCGGTACACTGAGCTTCTTTCACGAGCACGTATCGGAGTCAAGGGTTCGGCGGCCGACGGTCTCTTCTCGAGGTCGTGCAAACGCCTCGGGTGCTCCTTCTCACAAAGGTTGACCTCGGATCAGGTAGGAATACCCGCT	Fungi	Ascomycota	Dothideomycetes	Tubeufiales	Tubeufiaceae	NA	NA	0	0	0	0	0	0	0	0	0	0	0	0	3	0	0	0	0	0	0	0	0	0	0	0	0	0	0	0	1	0	0	7	1	1	3	3584	0	3	2	0	0	0
TTGCGCCCTTTGGCATCCCGAAGGGCATGCCTGTTCGAGCGTCATTTCACCAATCAAGCCTGGCTTGGTGTTGGGTGCCGTCCCGCCTCTGGTGCGCGGACGCTCCCTAAAATCATCGGCGGTGCAGCACCGGCTTCGAGCGCAGCAGATGTTCGCTCTGTGGGTCTGGTGAGGCAGCGGCCGCGACGACAACCTCTAGGTTGACCTCGGATCAGGTAGGGATACCCGCT	Fungi	Ascomycota	Eurotiomycetes	Chaetothyriales	Herpotrichiellaceae	NA	NA	0	0	0	1	0	0	0	0	0	0	0	1	0	1	0	0	0	0	0	0	0	0	0	0	0	1	0	0	0	0	0	10	2	0	220	0	1	0	1	1807	876	115
TTGCGCCCCTTGGCATTCCGAGGGGCATGCCTGTTCGAGCGTCATTTCAAACCTCAAGCGTCTGCTTGGTATTGGGCCTCGTCCGTTAGGACGTGCCAGAAACTTGTGGGCGGTGGTGCCGATCTCCCAGCGTAGTCAAGTCTTCCGCTACGGAGTTAGGTGCTACCCGCCGGATTAAGCTTAAATCTATCTATGGTTTGACCTCGGATCAGGTAGGGATACCCGCT	Fungi	Ascomycota	Dothideomycetes	Hysteriales	Hysteriaceae	NA	NA	0	1	0	0	0	0	0	0	0	0	0	0	0	0	1	0	0	0	0	0	0	0	0	0	0	1	0	0	0	0	0	0	0	0	0	0	0	14	0	0	2973	2
TTGCGCCCTCCGGTATTCCGGGGGGCACGCCTGTTCGAGCGCCATCGCACCCTCCAAGCTCTGCTTGATGTTGGGCGTTGCGAGCGACCCCCGGTAACGGGTGGTCCCGCACGCCTGGAACGCGTGGGCGTCCGGCCTGTCGAGACACCGCGAGCGTAGCAAGGCTGCAAAGTCATTTCGCTCCGTCGGGACTCCAGCGGACCGCCTCTAGGCTCTCTCCTTTGGGGAGACCTTCAACTAGAGTTTGGCCTCGGATCAGGTGGGGATACCCGCT	Fungi	Ascomycota	Dothideomycetes	Tubeufiales	Tubeufiaceae	Helicosporium	aquaticum	0	0	0	0	0	0	0	0	0	0	0	0	0	0	0	0	0	0	0	0	0	0	0	0	0	0	0	0	0	0	0	0	0	0	1	0	0	0	0	0	0	0
TTGCGCTCCTTGGTATTCCATGGAGCATGCCTGTTTGAGTGTCACGTAAACCCTCACCCTTGCGATGTCAAAATCTCTTGTGGTGGATTTGGACCGTGCCGTAATTGGCTCGTCCTGAAATGCATTAGCTTGCGCTTGTTAGAGTGCTCGGCATGGTGTGATAATTATCTGCGCCGTCGCCTTAGGCCTCTTCTGTGTGCGCTGCTTCCAATCGTCCCTTGCGGACAACGTATTTTTAAGCTTTGGCCTCAAATCAGGTAGGACTACCCGCT	Fungi	Ascomycota	Dothideomycetes	Venturiales	Sympoventuriaceae	Verruconis	verruculosa	0	0	0	0	0	0	0	0	0	0	0	0	0	2	0	0	0	0	0	0	0	0	0	0	0	0	0	0	0	10	0	0	0	0	0	0	3408	1	0	0	0	0
TTGCGCCCGCCAGCATTCTGGCGGGCATGCCTGTTCGAGCGTCATTTCAACCCCTCGGGCCCCTTGGCCGCCCGGTGTTGGGGGACTACTTCAGGTAGCCCCCGAAAGGCAGTGGCGGAGCCGGCCCCGGCCCCGGACGTAGTACGAAACTCCTCGTCCGCGGCAGGTCCGGCGTCCCGCCGTGAAACCCCCCATCTTCAATGGTTGACCTCGGATCAGGTAGGACTACCCGCT	Fungi	Basidiomycota	Agaricomycetes	Auriculariales	NA	NA	NA	8	0	0	3	0	3	0	0	0	0	314	0	0	0	342	11	2	0	1928	112	1	0	0	5	1	0	97	0	0	0	0	0	0	0	0	0	0	0	0	0	0	0
TTGCGCCCCTTGGTATTCCGAGGGGCATGCCTGTTCGAGCGTCATTACACCACTCAAGCATAGCTTGGTATTGGAGGATGCGGTTCGCCGCACCTCTCGAATCGTCCGGCTGAGCGTCATCGTCTCTTAGCGTTGTGATACATATTCGCTTCTGAGATCGGTGGTGTTTGCGCCGTTAAACCTCTTTTATCAGGTTGACCTCGGATCAGGTAGGGATACCCGCT	Fungi	Ascomycota	Sordariomycetes	Xylariales	Xylariaceae	Geniculisynnema	termiticola	0	0	0	0	0	0	0	0	0	0	0	0	0	0	0	0	0	0	0	0	0	0	0	0	1	0	0	0	0	0	0	0	1	0	18	0	0	0	0	14	1	433
TTGCGCCCCTTGGTATTCCATGGGGCATGCCTGTTCGAGCGTCATCTACACCCTCAAGCTCTGCTTGGTGTTGGGCGTCTGTCCCGCCTACGTGCGCGGACTCGCCCCAAATTCATTGGCAGCGGTCCTTGCCTCCTCTCGCGCAGCACATTGCGCTTCTCGAGGTGCGCGGCCCGCGTCCACGAAGCAACATTACCGTCTTTGACCTCGGATCAGGTAGGGATACCCGCT	Fungi	Ascomycota	Dothideomycetes	Capnodiales	NA	NA	NA	0	0	0	0	0	0	0	0	0	0	0	0	0	0	1	0	0	0	0	0	0	1	0	0	0	0	0	0	0	0	0	2	29	0	0	0	3	88	1	1	2	28
TTGCGCCCGTCAGTATTCTGGCGGGCATGCCTGTTCGAGCGTCATTTCAACCCTTAAGCCCTCGTTGCTTAGCGTTGGGAGCCTACCCGGGCCTCTCTGGGTAGCTCCCCAAAGTCAGTGGCGGAGTCGGTTTCACGCTCTAGACGTAGTAGTTTTATTCTCGTCTGCAGCTGGGCCGGCGTCCTGCCGTAAAACACCCCAATTCTTATAGGTTGACCTCGGATCAGGTAGGAATACCCGCT	Fungi	Ascomycota	Dothideomycetes	Pleosporales	Didymosphaeriaceae	Paraconiothyrium	archidendri	0	0	1868	1	0	1	0	0	0	0	2	0	0	0	1	1373	2	0	0	35	0	0	0	0	0	0	0	0	0	0	0	0	0	0	0	0	0	0	0	0	0	3
TTGCGCCCCTCGGTATTCCGTGGGGCATGCCTGTTCGAGCGTCATTTACACCCTCAAGCTCTGCTTGGTGTTGGGCGTCTGTCCCGCCTCCGTGCGCGGACTCGCCTCAAAGTCATTGGCAGCGGTCTCGTCGGCTTCTCGCGCAGCACATTTGCGCTTCTCGGAGCCCCGGCGGATCAGCGTCCAGCAAGCAATTTCATGACTTGACCTCGGATCAGGTAGGGATACCCGCT	Fungi	Ascomycota	Sordariomycetes	Xylariales	Xylariaceae	Xylaria	escharoidea	0	0	0	1	0	0	0	0	1	0	0	0	0	0	0	0	1	0	0	0	0	0	0	0	0	0	0	0	0	0	0	1	288	0	33	8	0	1	1	2	2	0
TTGCGCCCTTTGGCATTCCGAAGGGCATGCCTGTTCGAGCGTCATTATCACCTCTCAAGCCCCTCGGGTTTGGCCTTGGAGGGTCGGTTGGGCTTCGCCCGACCCCTCCCAAAGACAATGACGGCGGCTTTGTCTGACCCCCGGTACACTGAGCTTCTTAACCGAGCACGTGCCGGAACCAGGGTCGGCGGGCCACGGTCTGCTCCCTTCGCGGGGAAATTTTCTCAGGTTGACCTCGGATCAGGTAGGGATACCCGCT	Fungi	Ascomycota	Dothideomycetes	Pleosporales	Periconiaceae	Periconia	NA	0	0	0	0	0	0	0	0	0	0	0	0	0	0	0	0	0	0	0	0	0	0	0	0	0	0	0	0	0	0	0	10	0	0	0	2	0	0	0	0	0	0
TTGCGCCCGCCAGTATTCTGGCGGGCATGCCTGTTCGAGCGTCATTTCAACCCTCAAGCCCGGCTTGGTGTTGGGGCCTTGCGGCGTGCCGCAAGCCCTGAAAAACAGTGGCGGGCTCGCTATAACTCCGAGCGTAGTAACTTATCTCGCTATGGAAGAGTGGCGGGTGCCGGCCGTGAAACCACTTGCTTTTTTATAAGGTTGACCTCGGATCAGGTAGGAATACCCGCT	Fungi	Ascomycota	Eurotiomycetes	Chaetothyriales	Herpotrichiellaceae	Melanchlenus	eumetabolus	0	0	0	0	0	1	0	0	0	0	0	0	0	2	0	0	0	0	0	0	0	0	0	0	0	0	0	0	0	0	0	0	0	0	0	0	0	0	0	0	0	0
TTGCGCCCTTTGGTATTCCGAAGGGCATGCCTGTTCGAGCGTCATTTTCACCCCTCAAGCCCCCGGCTTGGTTTTGGACGGTCTGGTTTAGGCACCGCCTAGACCCCTCCTAAAGATAATGACGGCGGCCTCGTTGGACCCCCGGTACACTGAGCTTCTTAACTGAGCACGTATCGGATCAAGGGTGCGCGAGACACGGTCTTCAACCCCCTTTTTTTTCTAAGGTTGACCTCGGATCAGGTAGGAATACCCGCT	Fungi	Ascomycota	Sordariomycetes	NA	NA	NA	NA	0	0	0	0	0	0	0	0	0	0	0	0	0	0	0	0	1	0	0	0	0	0	0	0	0	0	0	1	0	0	0	2	0	0	346	231	0	0	0	21	2	4
TTGCGCCCTTTGGTATTCCTTAGGGCATGCCTGTTCGAGCGTCATCTAAACCCTCAAGCACTGCTTGGTGTTGGGCGTCTTGTCCCGCCTCCGGCGCGGACTCGCCTCAAAATCATTGGCGGCCTGTGTATTGGCTTCGAGCGCAGCAGACTCGCGCCTCGTCCCCTCTAGCACAGGTGTCCAGCAAGCCTCACCCACTAAATTTGACCTCGGATCAGGTAGGGATACCCGCT	Fungi	Ascomycota	Eurotiomycetes	Chaetothyriales	Herpotrichiellaceae	Exophiala	bergeri	0	0	0	0	0	0	0	0	0	0	0	0	0	0	0	0	1	0	0	0	0	0	0	0	0	0	0	0	0	0	0	0	1	0	2	0	0	0	0	1778	3	7
TTGCGCCCTTTGGTATTCCGAAGGGCATGCCTGTTCGAGCGTCATTTTCACCCCTCAAGCCCCCGGCTTGGTGTTGGACGGTTTGGTCTAGGTACCCCTAGATCCCTCCCAAAGACAATGACGGCGGGCTGTTCGGACCCCCGGTACACTGAGCGTCTTAACTGAGCACGTACCGGTCTCAATGGGTCGACGGCACCCGGTCTCTAAACCTATCTCTTTAACAAGGTTGACCTCGGATCAGGTAGGAATACCCGCT	Fungi	Ascomycota	Dothideomycetes	Pleosporales	Pleosporales_fam_Incertae_sedis	Hermatomyces	NA	0	0	0	0	0	0	0	0	0	0	0	0	0	0	0	0	0	1	0	0	0	0	0	0	0	0	0	0	0	0	0	0	0	0	0	0	0	0	0	1	0	0
TTGCGCCCCTTGGTATTCCGAGGGGCATGCCTGTTCGAGCGTCATTACACCACTCAAGCATAGCTTGGTATTGGAGGATGCGGTTCGCCGCACCTCTCGAATCATCCGGCTGAGCGTCATCGTCTCTTAGCGTTGTGATACATATTCGCTTCTGAGATCGGTGGTGTTTGCGCCGTAAAACCTCTTTTTATCAGGTTGACCTCGGATCAGGTAGGGATACCCGCT	Fungi	Ascomycota	Eurotiomycetes	Chaetothyriales	Herpotrichiellaceae	Exophiala	NA	0	0	0	0	0	0	0	0	0	0	0	0	0	0	0	1	0	0	0	0	0	0	0	0	0	0	0	0	0	0	0	0	0	0	0	1	0	0	0	2285	41	397
TTGCGCCCTTTGGTATTCCAAAGGGCATGCCTGTTTGAGCGTCATTTCTCTCTCAAACCCTTGGGTTTGGTATTGAGTGATACTCTTAGTCGGACTAGGCGTTTGCTTGAAATGTATCGGCATGAGTGCGCTGGATAGTACGTTCTGATTATTCAATGTATTAGGTTTATCCAACTCGTTGAAGGATCAGGTGTAAATTTCTGGTGGCATGGCTCGGCCTTACAACAACAAACAAGTTTGACCTCAAATCAGGTAGGAATACCCGCT	Fungi	Ascomycota	Dothideomycetes	Capnodiales	NA	NA	NA	0	0	0	0	0	0	0	0	0	0	0	0	0	0	0	0	0	0	0	0	0	0	0	0	0	0	0	0	0	0	0	0	0	0	0	0	0	0	0	0	0	0
TTGCGCCCTTTGGTATTCCATAGGGCATGCCTGTTCGAGCGTCATTTACGCCCTCAAGCTCTGCTTGGTGTTGGGTGCTTGTCCCGCCGCGCGCGCGGACTCGCCTGAAAAGCATTGGCAGCCAGGTGCCTTGGCTTGGAGCGCAGCAGAGTCAGCGCGCCAGCCAGGCTCGTGGCATCCACAAGCCGTCTACCACGCTTGACCTCGGATCAGGTAGGGATACCCGCT	Fungi	Ascomycota	Saccharomycetes	Saccharomycetales	Saccharomycetales_fam_Incertae_sedis	Candida	vaughaniae	0	0	0	0	0	0	0	0	0	0	0	0	0	0	0	0	0	0	0	0	0	0	0	0	0	0	0	0	0	0	0	0	0	0	0	0	0	0	0	0	0	0
TTGCGCCCCTTGGTATTCCGGGGGGCATGCCTGTTCGAGCGTCATTACAACCCTCAAGCTCTGCTTGGAATTGGGCACCGTCCTCACTGCGGACGCGCCTCAAAGACCTCGGCGGTGGCTGTTCAGCCCTCAAGCGTAGTAGAATACACCTCGCTTTGGAGCGGTTGGCGTCGCCCGCCGGACGAACCTTCTGAACTTTTCTCAAGGTTGACCTCGGATCAGGTAGGGATACCCGCT	Fungi	Ascomycota	Dothideomycetes	Pleosporales	Trematosphaeriaceae	Brevicollum	hyalosporum	0	0	0	0	0	0	0	0	3	0	1	0	2	0	0	0	0	0	0	0	0	0	0	0	2	0	0	0	0	0	0	2618	0	0	11	0	0	2	4	2	0	0
TTGCGCCCCTTGGTATTCCATGGGGCATGCCTGTTCGAGCGTCATTTCAACCCTCAAGCATTGCTTGGTGTTGGGCGTTTGTCCCCGCCGCAGCGCGCGGACTCGCCTCAAAAACATTGGCGGCTGTTCCCCCTTCGGCTCGTAAGCGCAGCAAAGTCGGCGCCCGGAGCCCTGGCGGATGGCGTCCAGGAAGCTACATTTTTCAAGGCTTGACCTCGGATCAGGTAGGGATACCCGCT	Fungi	Ascomycota	Dothideomycetes	Botryosphaeriales	Botryosphaeriaceae	Lasiodiplodia	NA	0	0	0	0	0	0	0	0	0	0	0	0	0	0	0	0	0	0	0	0	0	0	0	0	0	0	0	0	0	0	0	0	0	0	0	0	0	0	0	0	0	0
TTGCGCCCTTTGGTATTCCGAGGGGCATGTCTGTTCGAGCGTCATTTCAACCCTCAAGCTTCTGCTTGGTATTGGGCTTCATCCTGTCTAAAAGGATGTGTCTAAAACTCATTGGCGGTTGCACTTAGCTCCCTTGCGTAGTTATATTTTTTCCTCGCTTGGAAATTTAGGTGTCAACCCGCCTGAGAACCCCCCATATTTCTCAAGGTTTGACCTCGGATCAGATAGGGATACCCGCT	Fungi	Ascomycota	Dothideomycetes	Pleosporales	NA	NA	NA	0	0	0	0	0	0	0	0	0	0	0	0	0	0	0	0	0	0	0	0	0	0	0	0	0	0	0	0	0	0	0	0	0	0	0	0	0	0	0	0	0	0
TTGCGCCCGCCAGCATTCTGGCGGGCATGCCTGTTCGAGCGTCATTTCAACCCTCGGGCCCCCGTTGCCCGGCGTTGGGGGACTACGACGTAGCCCCCGAAAGACAGTGGCGGAGCCGGCCCCGGCCCCGGACGTAGTAACACACCCTCGTCCGCGGCAGGCCCGGCGTCCCGCCGTGAAACCCCCCGAATCTCAAGGTTGACCTCGGATCAGGTAGGAATACCCGCT	Fungi	Ascomycota	Dothideomycetes	Tubeufiales	Tubeufiaceae	Tubeufia	NA	1	0	3	2716	1	0	0	0	0	0	41	0	0	0	0	0	0	0	0	0	0	0	1	0	0	0	0	0	0	0	0	0	0	0	1	0	0	0	0	0	0	0
TTGCGCCCTTTGGTATTCCGAAGGGCATGCCTGTTCGAGCGTCATTATCCCCCCTCAAACCTCGGGTTTGGTGTTGGACCGATGTTGGTCGTTTGACCAACTGGTCTTAAAGACAATGACGGCGTCCGTGGGACCCTCGGTGCAACGAGCTTTCATTGAAGCACGCGTCGAGTTTCAAGGACCCTCCGGGCCGGTCTTCCCCCTTTTTACTTCTTAAGGTTGACCTCGGATCAGGTAGGAATACCCGCT	Fungi	Ascomycota	Sordariomycetes	Xylariales	Xylariaceae	Geniculisynnema	termiticola	0	0	0	0	0	0	0	0	0	0	0	0	0	0	0	0	0	0	0	0	0	0	0	0	0	0	0	0	0	0	0	46	0	0	0	0	0	13	0	0	0	0
TTGCGCCCCTTGGTATCCCGAGGGGCATGCCTGTTCGAGCGTCATTTAGGACCTCAAGCCTCGCTTGGTCTTGGGCGCGGTCTGACCGACCCGCCTGTAACTGTCAGCGGCAACCGTTTGGCCCTTAGGCGTAGCAACACTATTCGTCTTTAGGGGCTCTCGGGCGGCCGTCTCAAGACTCTGGCCCTCTGGGCCACCAAAGTTTGACCTCGGATCAGGTAGGGATACCCGCT	Fungi	Ascomycota	Eurotiomycetes	Chaetothyriales	Trichomeriaceae	Knufia	NA	0	0	0	0	0	0	0	0	0	0	0	0	0	0	0	0	0	0	0	0	0	0	0	0	0	0	1	0	0	0	0	0	1	0	76	48	0	0	1	0	0	0
TTGCGCCCTTTGGTATTCCGAAGGGCATGCCTGTTCGAGCGTCATTATCACCCCTCAAGCCCCCGGCTTGGTGTTGGACGGCCTGGTCGGGCGACCGACCCCTCCCAAAGACAATGACGGCGGCCTCGTGGGACCCCCGGTACACTGAGCTCCTTTTCACAGGGCACGTATCGGAGTCAGGGTCCCCGGGCCACGGACAATCACCTTTTATCTTTTTTACAAGGTTGACCTCGAATCAGGTAGGGATACCCGCT	Fungi	Ascomycota	Dothideomycetes	NA	NA	NA	NA	0	0	0	0	0	0	0	0	2	0	0	0	0	0	0	0	0	0	0	0	0	0	0	0	2	0	0	0	0	0	0	2650	1	1	1	0	0	1	0	1	0	0
TTGCGCCCATTAGTATTCTAGTGGGCATGCCTATTCGAGCGTCATTTCAACCCTTACGCCCTGTAGCGTAGTGTTGGGAATCTACCAGCAGGTAGTTCCTCAAATCGATTGGCGGAGTTAGCACATACTCTAGGCGTAGTAATACCATTCTCGCTTCGGTAGTAGTGCTAGCGGCTAGCCACTAAACCCCCTATATTTCTAGTGGTTGACCTCGGATTAGGTAGGAATACCCGCT	Fungi	Ascomycota	Eurotiomycetes	Chaetothyriales	Herpotrichiellaceae	NA	NA	0	0	0	0	0	0	0	0	0	0	0	0	0	0	0	0	0	0	0	0	0	0	0	0	0	0	0	0	0	0	0	29	0	0	1	0	0	0	0	0	0	0
TTGCACCCTTTGGTATTCCGAAGGGTATGCCTGTTTGAGTGTCATTAAATTCTCAACCTTACAACTTTTTGTGAGTCGTAAGGCTTGGATGTGAGGGTTATTGCTGGCTTCCTTCAGTGTGATGGTCAGCTCCCTTTAAATGTATTAGTGGAATTCTTGTGAATCGTTCACTGAGTGTGATAATTATCTACGCTCTAGATTTGCAACGGTCTGCTTATAACCGTCCTTAAGTTGGACAATTTATTGACAATTTGACCTCAAATCAGGTAGGACTACCCGCT	Fungi	Ascomycota	Sordariomycetes	Xylariales	Xylariaceae	Hypoxylon	NA	0	0	0	0	0	0	0	0	0	0	0	0	0	1	0	0	0	0	0	0	0	0	0	0	0	0	0	1	0	0	0	0	0	0	0	0	0	0	0	0	0	0
TTGCGCCCTTTGGTATTCCTTAGGGCATGCCTGTTCGAGCGTCATTTAACCCCTCAAGCTCTGCTTGGTGTTGGGCGCTTGTCCCGCCTCCGGGCGCGGACTCGCCTTGAAATCATTGGCGGCCCGTGTATTGGTTTCGAGCGCAGCACGATTTGCGTCCCCGATCCAGCGCACGATGGCGTCCAGCAAGCCTCTCTCATTTTGACCTCGGATCAGGTAGGGATACCCGCT	Fungi	Basidiomycota	Agaricomycetes	Agaricales	Tricholomataceae	Mycena	corynephora	0	0	0	0	0	0	0	0	0	0	0	0	0	0	0	0	0	0	0	0	0	0	0	0	0	0	0	0	0	0	0	0	0	0	7	0	2	0	0	0	1	0
TTGCGCTCTCTGGTATTCCGGAGAGCATGTCTGTTTGAGTGTCATGAACTCTTCAACCTACCGGTTTCTAGTAAATCGGATTAGTGTTTGGATTCTGAACGCCTGCTGGCCTTTATTGGCGAAGCTCGTTCGTAAATGATTAGCATCTCATATTCGAAAATCGGATTGACTCAGTGTAATAGACTATTCGCTGAGGACGCTCTTTCGGGAGTGGCCGAGTTTTGTAAAGTAGAAGCTTCTAATTCTATTAGTCAACTTTAGATTAGACCTCAGATCAGGCAGGATTACCCGCT	Fungi	Ascomycota	Dothideomycetes	Pleosporales	Testudinaceae	Lepidosphaeria	NA	0	1	0	0	0	0	0	0	0	1	0	0	0	0	0	0	0	1	0	0	0	0	0	0	0	1	0	0	0	0	0	3	2293	0	5	1	1	0	2	0	0	0
TTGCGCCTTTTGGTATTCCGAAAGGCATGCCTGTTTGAGTGTCATGAAATCTCAATCCCTCTGGTTTTCTAACTGGTTGGATTGGACTTGGGCGTCTTGCCAGCAATGGCTCGCCTCAAATGACTTAGTGGAACATCCCACATCAGTGTTAGACGTAATAAGTTTCGTCTCTCCTTGTGGTGGTGACTGCTTAGAACCTGCCATCGCGCACTCTTTTGACTTTGACCTCAAATCAGGTAGGGCTACCCGCT	Fungi	Basidiomycota	Microbotryomycetes	Sporidiobolales	Sporidiobolaceae	Rhodotorula	nothofagi	0	0	0	0	0	0	0	0	0	4	0	0	0	0	0	1	0	1	1	0	0	0	1	0	0	1	0	1	0	0	0	0	74	0	1	1	0	1	0	0	1	0
TTGCGCCCCTTGGTATTCCGAGGGGCATGCCTGTTCGAGCGTCATTACACCACTCAAGCCTCGCTTGGTATTGGGCGCCGCGGTCTCTCCCCGCGCGCCTTAATGTCTCCGGCTGAGCTGTCCGTCTCTAAGCGTTGTGGCATTTTGTTTCCGCTTCGGAGCACGGGTGGCTTCCACGCCGTTAAACCCTTTCTCAAAGGTTGACCTCGGATCAGGTAGGGATACCCGCT	Fungi	Basidiomycota	Tremellomycetes	Tremellales	Rhynchogastremataceae	Papiliotrema	leoncinii	0	0	0	0	0	0	0	0	0	0	2	0	0	0	0	0	0	0	0	0	0	0	0	0	0	0	0	0	0	0	0	0	0	0	4	1	0	0	0	20	21	1525
TTGCGCCCTTTGGTATTCCGAGGGGCATGCCTGTTCGAGCGTCATTTCAACCCTCAAGCTCTGCTTGGTATTGGGTCCTCGTCCGCCTAGGACGTGCCCGAAACTCGTAGGCGGTAGTGCCCAGCTCCTAGCGTAGTCATGTTACCCGCTCTGGAGGACTTGGGACCCACCCGCCGGATAACCTCTATTCTTCTATGGTTTGACCTCGGATCAGGTAGGGATACCCGCT	Fungi	Ascomycota	Dothideomycetes	Capnodiales	Mycosphaerellaceae	NA	NA	0	0	0	0	0	0	0	0	0	0	0	0	0	2	0	0	0	0	0	0	0	0	0	0	0	0	0	0	0	0	0	0	0	0	0	0	0	1	0	0	1	0
TTGCGCCCCTTGGTATTCCATGGGGCATGCCTGTTCGAGCGTCATTTCAATCCTCAAGCTATGCTTGGTGTTGGGTGTTTGTCCTGCCCGTTGTGCATGGACTCGCCTTAAAAATATTGGCAGCCGATCCCCTCAGCTCGGAGCGCAGCAGATATAGCGCGACGAAGCGAGGTCTAACGGCACCCAGAAGCTTCTCCCAAGTTTGACCTCGGATCAGGTAGGGATACCCGCT	Fungi	Ascomycota	Dothideomycetes	Tubeufiales	Tubeufiaceae	Thaxteriellopsis	lignicola	0	0	0	0	0	0	0	0	0	0	0	0	0	0	0	0	0	0	0	0	0	0	0	0	0	0	0	0	0	0	0	0	0	0	0	0	0	0	0	6	0	0
TTGCGCCCGAAGCCTTGGCTGAGGGCACGCCTGCCTGGGTGTCACACATCGCTTTGCCTCCAAAACCTATCCCCTCGTAACACCGTGGTGACGGTTTGGATGCGGAAGATGGCCTCCCGCGATCGAGAGCCGCGGATGGCCCAAGTTGTTGCCGGGGAAGCGAAGCGCCACGGCTTTCGGTGGTCGGCACGGCCTTTCGAGGCAATGAAGCCCGTGGCAGCCGCGAGAGACCCCGGTCTAAGACCCTAACGACCAACAAACGCGACCTCAGGTCAGGCGGGGCTACCCGCT	Fungi	Ascomycota	Dothideomycetes	Pleosporales	NA	NA	NA	0	0	0	0	0	0	0	0	0	0	0	0	0	0	0	0	0	0	0	0	0	0	0	0	0	0	0	0	0	0	0	0	0	0	0	0	0	0	0	0	0	0
TTGCGCCCCTTGGTATTCCATGGGGCATGCCTGTTCGAGCGTCATTTCAATCCTCAAGCTATGCTTGGTGTTGGGTGTTTGTCCTGCCTGTTGTGCATGGACTCGCCTTAAAAATATTGGCAGCCGATCCCCTCAGCTCGGAGCGCAGCAGATATAGCGCGACGACGCGAGGTGTAACGGCACCCAGAAGTTTCTCCCAAGTTTGACCTCGGATCAGGTAGGGATACCCGCT	Fungi	NA	NA	NA	NA	NA	NA	0	1	0	0	0	0	0	0	0	0	0	0	0	0	0	0	0	0	0	0	0	0	0	0	0	0	0	0	0	0	0	0	0	0	0	0	0	0	0	0	0	0
TCGCGCCCTTTGGCATTCCGAGGGGCATGCCTGTTCGAGCGTCATTACACCACTCAAGCCTGGCTTGGTATTGGGCGACGGGACCTCCCCACGCCCCAATTTCACCGGCTGGATGACCCGTATCTCAGCGTTGTGACACAAATTCGCTGGCGAGAAGGGTGACCCGCGCCGTTAAAACCATCATTCAAGGTTGACCTCGGATCAGGTAGGAATACCCGCT	Fungi	Ascomycota	Dothideomycetes	Pleosporales	NA	NA	NA	0	0	0	0	0	0	0	0	0	0	0	0	0	0	0	0	0	0	0	0	0	0	0	0	0	0	0	0	0	0	0	0	0	0	2	0	0	1	0	1	0	0
TTGCGCTCCTTGGTATTCCGAGGAGCATGCCTGTTTGAGTGTCATTAAATTCTCAACCTCACCCAGTTTGTCAAAACCAGGTGAAGGCTTGGACTTGGGGGTTTTGCAGGCTGCGGGTCAATCCGCGGTTCGCTCCCCTGAAATGTATTAGCGGGTCTTTCCCCTCTATCCCAACGGTGTGATAACCTATCTACGCCGCCGGTTTGGAGACCTTAATGGGACCAGCTTCCAACCGTCCGCAAGGACAACATTGACCAATCTTGACCTCAAATCAGGTAGGACTACCCGCT	Fungi	Ascomycota	Lecanoromycetes	Peltigerales	Pannariaceae	Pectenia	NA	0	0	0	0	0	0	0	0	0	0	0	0	0	5	0	0	0	0	0	0	0	0	0	0	0	0	0	0	0	1	0	0	0	0	0	0	2138	1	0	0	0	0
TTGCGCCCTTTGGCATTCCGAAGGGCATGCCTGTTCGAGCGTCATTATCACCCCTCAAGCCCCCGGCTTGGTGTTGGACGGTTTGGCGAGAGGCCCCTCACGGGGGCTCCCGCCCCTCCCAAAGACAATGACGGCGGCCTCGTTGGACCCCCGGTACACTGAGTTCTTCACGGGACACGTACTGGAGTAAGGGTGCGCGGGGCACGGTCTGCCTCCCCTTCCAGGGAGAATTTATTTACAAGGTTGACCTCGGATCAGGTAGGGATACCCGCT	Fungi	Basidiomycota	Agaricomycetes	Agaricales	Psathyrellaceae	Parasola	auricoma	0	0	0	0	0	0	0	0	0	0	0	0	0	0	1	0	0	0	0	0	0	0	0	0	0	0	0	0	0	0	1	48	1	0	2	1	0	1649	249	0	0	0
TTGCGCCCTTTGGTATTCCTTAGGGCATGCCTGTTCGAGCGTCATCTAACCCCTCAAGCATCGCTTGGTGTTGGGCGCCTGTCCCGCCTCCGCGCGCGGACTCGCCTTGAAGACATTGGCGGCCTGTGTATTGGCTATGAGCGCAGCAAATTCGCGCCTCAGACCCTCTCGCGCGGGCGTCCAGTAAGCAACCCCCCATATTTTGACCTCGGATCAGGTAGGGATACCCGCT	Fungi	Ascomycota	Eurotiomycetes	Chaetothyriales	Herpotrichiellaceae	Veronaea	compacta	0	0	0	0	0	0	0	0	0	1	0	2	0	0	0	0	0	0	0	1	0	0	0	0	0	0	0	2	1	0	0	1	0	0	1594	0	0	1	0	0	0	0
TTGCGCCCTTTGGTATTCCGAAGGGCATGCCTGTTCGAGCGTCATTTCAACCCTCAAGCTCTGCTTGGTATTGGGCTCTGCCGTGATGGCAGGCCTTAAAATCAGTGGCGGTGTCATCTTGGCTCTAAGCGTAGTACATCTCTCGCTCTGGAGGCCTGGAGGTGCTCGCCAGATAACCCCCATTAATCTTCTATGGTTGACCTCGGATCAGGTAGGGATACCCGCT	Fungi	Ascomycota	Dothideomycetes	Pleosporales	Pleosporaceae	Stemphylium	NA	0	0	0	0	0	0	0	0	0	0	0	0	0	0	0	0	0	0	0	0	0	0	0	0	0	0	0	0	0	0	0	0	0	0	1	0	0	0	0	0	0	0
TTGCGCCCGCCGGTATCCCGGCGGGCATGCCTGTTCGAGCGTCATTTCAACCCTCAGGCTCCGCCTGGTGTTGGGGACCTGCGCCGCAGCCCCCTAAAGTCAGCGGCGGGTGCGCCCTCGTACCGAACGCAGTAGCCTATCTCGTTCTGGTGACGGGCGCTCTCCGGCCGTAAAACACGGACGAAAGTCCATCCATGGTTGACCTCGGATCAGGTAGGAATACCCGCT	Fungi	Ascomycota	Leotiomycetes	Helotiales	Helotiaceae	Scytalidium	NA	0	0	0	0	0	0	0	0	0	0	0	0	0	0	2	0	0	0	0	0	0	0	0	0	0	0	0	0	0	0	2	1	0	1	1	1	0	2074	0	0	0	0
TTGCGCCCATTAGTATTCTAGTGGGCATGCCTGTTCGAGCGTCATTTCAACCCTCAAGCTCTCTTGCTTGGTGTTGGGGCTTCTGCGGCTTCGGCCGCAGGCCCTGAAAAACAGTGGCGGGCTCGCTATAACTCCGAGCGTAGTAATCTCTCTCGCTTTGGAAGTGTAGCGGTTCCCGGCCGTTAAACCCCCCAATTTCTGAAATGTTGACCTCGGATCAGGTAGGAATACCCGCT	Fungi	Ascomycota	Sordariomycetes	Chaetosphaeriales	Chaetosphaeriaceae	Tainosphaeria	siamensis	0	0	0	0	0	0	0	0	3	0	0	0	0	0	0	0	0	0	1	0	0	0	0	0	1	0	0	0	0	0	0	2064	2	0	0	0	0	0	0	3	0	0
TTGCGGCCGCTGGTATTCCGGCGGCCATGCCTGTTCGAGCGCCACTAACACCCTCAGGACCTCGTCTCCTGGCGTTGGGCGGCTGCCCCTCAGCGGGCGGCCACCTCAAAGTTAGTGGCGGCAGCGTCAGCAGCGCAACGTACTCAGTAGATCATGCTAGCACGAAGCCCTGACGCCTGTCTGCCGCGCGAACCCTTATCACCAAAGTGGTTGGCCTCGGATCAGGTAGGATTACCCGCT	Fungi	Ascomycota	Sordariomycetes	Xylariales	Xylariales_fam_Incertae_sedis	Phialemoniopsis	ocularis	0	0	0	0	0	0	0	0	0	0	0	0	0	0	0	0	0	0	0	0	0	0	0	0	1	0	0	0	0	0	0	2025	0	0	1	1	0	0	0	0	0	0
TATTGCGCCCCTTGGTACTCCATGGGGCATGCCTGTTCGAGCGTCATGTATAACAGTTAGCAGAGAAATCTGACTTGGAAAATTAAGATTATGACTTCCTCTTGGGCGTTTGTCATGCCTTTGCGCAGTCGACTCGCCTTAACTGTATTGGCGGCAGTTTTACCAGCTTTTTGCGCAGCACTTCGCGCGGTACAAAGTAGTGGTGAACTCGCGTCCATTAAGCCTTATTATTTCGACCTCGGATCAGGTAGGGATACCCGCT	Fungi	NA	NA	NA	NA	NA	NA	0	0	0	1	0	0	0	0	0	0	0	2	0	0	56	0	0	0	0	1855	1	0	0	0	0	0	49	0	0	0	0	0	0	0	0	0	0	0	1	0	0	0
TTGCGCCCTTTGGTATTCCGAAGGGCATGCCTGTTCGAGCGTCATTTTCAACCATCAAGCCCGGCTTGTTATTGGGTCCCATCGGTAAAAGATGTGCCCGAAAGATAATGGCGGCGTCGAGATGTGACCCCAGGTGCAGCGAGCTTTCTAAGCATACACTGAGGTGGTCCTCTCGGCCTGGCCCGGAAACTATTTTTTCAAGGTTGACCTCGGATCAGGTAGGAATACCCGCT	Fungi	Ascomycota	Dothideomycetes	Pleosporales	NA	NA	NA	0	0	0	0	0	0	0	0	0	0	0	0	0	0	0	0	0	0	0	0	0	0	0	0	0	0	0	0	1	0	0	3	0	2	1	1976	0	1	1	0	0	0
TTGCGCCCCTTGGTATTCCGGGGGGCATGCCTGTTCGAGCGTCATTTCAACCCCTCAAGCCTGAAGCTTGGTGTTGGGCTGTGCCACGGTGCTGGCAGGCCCTAAAACGAGTGGCGGTGCCCGCTGTGGCTCCAAGCGTAGTAGATCTCTCTCGCTCCGGGGACCCGGTGGGCTGCCTGCCAGATAAGCCTAAATCTTATCTTAGTTTGACCTCGGATCAGGTAGGGATACCCGCT	Fungi	Ascomycota	Eurotiomycetes	Phaeomoniellales	Phaeomoniellaceae	Phaeomoniella	chlamydospora	0	0	1	12	0	17	0	0	0	0	53	0	0	1	618	1	1	0	0	502	0	0	0	0	1	0	318	1	0	0	1	0	0	0	0	0	0	0	6	0	0	0
TTGCGCCCCTTGGTATTCCGAGGGGCATGCCTGTTCGAGCGTCATTACAACCCTCAAGCTCTGCTTGGTATTGGGCTCCGTCCTCACTGCGGACGCGCCTCGAAGACCTCGGCGGTGGCTGTTCGGCCCTCAAGCGTAGTAGAACACACCTCGCTTTGGAGCGGTCGGCGTCGCCCGCCGGACGAACCTTCTGAACCATTCTCAAGGTTGACCTCGGATCAGGTAGGGATACCCGCT	Fungi	Ascomycota	NA	NA	NA	NA	NA	0	0	0	0	0	0	0	0	0	0	0	0	0	0	0	0	0	0	0	0	0	0	0	0	0	0	0	0	0	0	0	0	0	0	0	0	0	0	0	1	0	0
TTGCGCCCTCTGGTATTCCGGAGGGCATGCCTGTTTGAGTGTCATGAAACTCTCAACCCCTCGGGTTTTGCGACCTGTTGGGTTGGATTTGGGCGCTGCCGCTTTGTTGCCGGCTCGCCTCAAAGGTCTTAGTGGGAATAGTCTGGACCCATGGCTGGCGTAATAAGTTTCGCTGGCTTGGCCGACGACCGTCCGCTGACAACAACCAATACTCTTTCGATCTGACCTCAAATCAGGTAGGGCTACCCGCT	Fungi	Ascomycota	Dothideomycetes	Botryosphaeriales	Botryosphaeriaceae	Lasiodiplodia	crassispora	1	0	0	0	0	0	0	0	0	0	0	0	0	0	0	0	0	0	0	0	0	0	0	0	0	0	0	0	0	0	0	3	0	0	8	0	0	0	0	0	0	0
TTGCGCCCGCCAGCATTCTGGCGGGCATGCCTGTTCGAGCGTCATTTCAACCCCTCGGGCCCCTTGGCCGCCCGGTGTTGGGGGACTACTTCAGGTAGCCCCCGAAAGGCAGTGGCGGAGCCGGCCCCGGCCCCGGACGTAGTACGAAACTCCTCGTCCGCGGCAGGTGCGGCGTCCCGCCGTGAAACCCCTTACTCTTCAATGGTTGACCTCGGATCAGGTAGGACTACCCGCT	Fungi	Basidiomycota	Tremellomycetes	Tremellales	Cryptococcaceae	Kwoniella	betulae	0	0	0	0	0	0	0	0	0	0	0	0	0	0	0	0	1	0	0	1	0	1	0	1817	0	0	0	0	0	0	0	0	0	0	0	0	0	0	0	0	0	0
TTGCGCCCCTTGGCATTCCTTGGGGCATGCCTGTTCGAGCGTCATCTACACCCTCAAGCACTGCTTGCTGTTGGGCGTTTGTCCCGCCTCGGGCGCGGACTCGCCTCAAAACCATTGGCGGCCCATGTCGTGGCTTCGAGCGCAGCAGACTCGCGTCCTCGAGCCGGCGCGTGGGCGACCAGCAAGAACCCCCCCTCTTTTGACCTCGGATCAGGTAGGGATACCCGCT	Fungi	Ascomycota	Sordariomycetes	Xylariales	Xylariaceae	Geniculisynnema	termiticola	0	0	0	0	0	0	0	0	0	0	0	0	0	0	0	0	0	0	0	0	0	0	0	0	0	0	0	0	0	0	0	0	0	0	0	0	0	0	0	0	0	0
TTGCGCCCCTTGGTATTCCATGGGGCATGCCTGTTCGAGCGTCATTTTGTACCCTCAAGCACTGCTTGGTGTTGGGCGTTTGTCCTGCAGAGGACTCGCCTGAAAGCGATTGGCGGCCAACGTAGTCGTGGCAGAGCGCAGCACAATCTCGCGTCTCTCCCCTCTGCGTCGGCGTCCATAAGCCTACAATCTCAACGTTTGACCTCGGATCAGGTAGGGATACCCGCT	Fungi	Ascomycota	Dothideomycetes	Pleosporales	Pleosporales_fam_Incertae_sedis	NA	NA	0	0	0	0	0	0	0	0	0	0	0	1	0	0	0	0	0	0	0	0	0	0	0	0	0	0	0	0	0	0	0	2	935	1	24	37	45	3	1	10	47	7
TTGCGCCCCTTGGTATTCCATGGGGCATGCCTGTTCGAGCGTCATTTGTACCTTCAAGCTCTGCTTGGTGTTGGGTGTTTGTCTCGCCTCTGCGCGCAGACTCGCCTCAAAACAATTGGCAGCCGGCGTATTGATTTCGGAGCGCAGTACATCTCGCGCTTTGCACTCATAACGACGACGTCCAAAAGTACATTTTTACACTCTTGACCTCGGATCAGGTAGGGATACCCGCT	Fungi	Ascomycota	Dothideomycetes	Pleosporales	Cucurbitariaceae	Pyrenochaetopsis	leptospora	0	0	0	0	0	0	0	0	0	0	0	0	0	0	0	0	0	0	0	0	0	0	0	0	0	0	0	0	0	0	0	1	11	0	34	0	0	3	0	1	0	1
TTGCGCCCCTCGGTATTCCGGGGGGCATGCCTGTCCGAGCGTCATTACAACCCTCAAGCTCCGGCTTGGTCTATGGGCCTCGCCCTTCTGGGGGCGGGTCTGAAATGCATTGGCGGTCCGGCGCGGATTCAAGCGTAGTAAAATTGCACCCCGCTTTGGAGGAAGCGCCTTGCTAGCCAACCGAACCCCTCTTTCTTCTAAGAATTGACCTCGGATCAGGTAGGGATACCCGCT	Fungi	Ascomycota	Dothideomycetes	Pleosporales	Didymellaceae	NA	NA	0	0	0	0	0	0	0	0	0	0	0	0	0	0	0	0	0	1	0	0	0	0	0	0	0	0	0	0	0	0	0	0	0	0	0	0	0	0	0	0	0	0
TTGCGCCTGCTAGCATTCTGGCAGGCATGCCTGTCCGAGCGTCATTTCCACCCTCACGCGCCGCGTGGTGTTGGGGCCCTCTCAGCGACGAGAGGCCCTGAAAGCGAGTGGCGGACCGCCTGGTTGGCTCCGAGCGCAGTACTCTTTGCAACGCTCTGGACGGCCGGCGGCCCTGCCGTGAAACCGCGTCCGCTGGACGCACCTCACACAAGGTTGACCTCGGATCAGGTAGGACTACCCGCT	Fungi	Ascomycota	Lecanoromycetes	Lecanorales	NA	NA	NA	1	0	0	0	0	77	0	0	0	1	0	0	0	0	3	0	0	0	0	0	0	1	0	0	0	0	0	0	0	0	0	0	0	0	0	0	0	0	2	0	0	0
TTGCGCCCTTTGGTATTCCGAAGGGCATGCCTGTTCGAGCGTCATTACACCCCTCAAACTTAACTGTTTGATGTTGGGCGTTTGCCTGGAGGCACGCCTTAAAATCAGCGACGGTTTCAGCCAACCTCAAACGTGCAAGTATCGTTATGGGCGGCGGTTCGGAACCGGTCTCTTCAGGATTATACCTAAATGTTGACCTCGGATCAGGTAGGAATACCCGCT	Fungi	Ascomycota	Sordariomycetes	Ophiostomatales	Ophiostomataceae	Hawksworthiomyces	NA	0	0	0	0	0	0	0	0	0	0	0	1	0	0	0	0	0	0	0	0	0	0	0	0	0	0	0	0	0	0	0	73	0	1	708	0	0	3	0	0	0	0
TTGCGCCCCCTGGTATTCCGGGGGGCATGCCTGTTCGAGCGTCATTTCACCACTCAAGCCTCGCTTGGTATTGGGCAACGCGGTCCGCCGCGTGCCTCAAATCGACCGGCTGGGTCTTCTGTCCCCTAAGCGTTGTGGAAACTATTCGCTAAAGGGTGCTCGGGAGGCTACGCCGTAAAACAACCCCATTTCTAAGGTTGACCTCGGATCAGGTAGGGATACCCGCT	Fungi	Ascomycota	NA	NA	NA	NA	NA	0	0	0	0	0	0	0	0	0	0	0	0	0	0	0	0	0	0	1	0	0	0	0	0	0	3	0	0	0	0	0	0	967	0	5	1	0	0	1	1	17	3
TTGCGCCCGAAGCCTTGGCTGAGGGCACGCCTGCCTGGGTGTCACACATCGCTTTGCCTCCAAAACCTATCCCCCCGTAACACCGTGGTGATGGTTGGGATGCGGAAGATGGCCTCCCGCGACCGAGAGCCGCGGATGGCCCAAGTTGTTGCCGGGGAAGCGAAGCGCCACGGCTTTCGGTGGTAGGCACGGCCTTTCGAGGCAACGAAGCCCGTGGCAGACGCGAGAGACCCCGGTCTAAGACCCTAACGACCAACAAACGCGACCTCAGGTCAGGCGGGGCTACCCGCT	Fungi	Ascomycota	Dothideomycetes	Capnodiales	Cladosporiaceae	Cladosporium	cladosporioides	0	0	0	0	0	0	0	0	0	0	0	0	0	0	0	0	0	0	0	0	0	0	0	0	0	0	0	0	0	0	0	0	0	0	0	0	0	0	0	0	0	0
TTGCGCCCCTCGGTATTCCGGGGGGCATGCCTGTTCGAGCGTCATTGTACCCTTCAAGTCCAGCTTGGTATATGGGCCGCCGCTTCGCGTCTAGCGGGCTCGAAAGTTAGTGGTTGTCCGGCGAGACTTCGAGCGCAGTAGATAATCCCCCGCTCCGGAGGAGCTCGCATCGGTCCACCAGAAGCTCAAATCTTCCAACGATTGACCTCGGATCAGGTAGGGATACCCGCT	Fungi	NA	NA	NA	NA	NA	NA	0	0	0	0	0	0	0	0	0	0	0	0	0	0	0	0	0	0	0	0	0	0	0	0	0	0	0	0	0	0	0	0	0	0	0	0	0	0	0	0	2	1
TTGCGCCCTTTGGTATTCCGAAGGGCATGCCTGTTCGAGCGTCATTATCACCCCTCAAGCCCTGTGCTTGGTGTTGGACGGCTTGGTCGCGCGAGCGGCCCCCTCCTAAAGACAATGACGGCGGCCTGTGGTTCCCCCGGTACACTGAGCTTTTCATCGAGCACGTATCGGATGAGGGCGCCCGGGACACGGTCCTCTCCTTTCACAAGGAAACTTCTCAAGGTTGACCTCGGATCAGGTAGGAATACGCGCT	Fungi	Ascomycota	Lecanoromycetes	Lecanorales	NA	NA	NA	0	0	0	0	0	0	0	0	0	0	0	0	0	0	0	0	0	0	0	0	0	0	0	0	0	0	0	0	0	0	0	0	0	0	0	0	0	0	0	0	0	0
TTGCGCCCTTTGGTATTCCGAAGGGCATGCCTGTTCGAGCGTCATTATCACCCCCTCAAGCCCCGTGCTTGGTGTTGGACGGCTTGGTAGAGAGTCTCTACCCCTCCTAAAGACAATGACGGCGGCCTCGTGGAACCCCCGGTACACTGAGCTTCTTAACTGAGCACGTATCGGATCAAGGGTGCCCGGGGCACGGTCTTCTCCCCTTTCCATGGGGAAATTTTCTCAAGGTTGACCTCGGATCAGGTAGGAATACGCGCTGA	Fungi	Ascomycota	Eurotiomycetes	Chaetothyriales	Herpotrichiellaceae	Cladophialophora	NA	0	0	0	0	0	0	0	0	0	0	0	0	0	0	0	0	0	0	0	0	0	0	0	0	0	0	0	0	0	0	0	12	0	0	408	150	37	8	3	0	18	2
TTGCGCCCGAAGCCTTGGCTGAGGGCACGCCTGCCTGGGTGTCACACATCGCTTTGCCTCCAAAACCTATCCCCTCGTAAAACCGTGGTGATGGTTTGGATGCGGAAGATGGCCTCCCGCGACCGAGAGCCGCGGATGGCCCAAGTTGTTGCCGGGGAAGCGAAGCGCCACGGCTTTCGGTGGTCGGCACGGCCTTTCGAGGCAATGAAGCCCGTGGCAGCCGCGAGAGACCCCGGTCTAAGACCCTAACGACCAACAAACGCGACCTCAGGTCAGGCGGGGCTACCCGCT	Fungi	Ascomycota	Eurotiomycetes	Chaetothyriales	Herpotrichiellaceae	Cladophialophora	NA	0	0	0	0	0	0	0	0	0	0	0	0	0	0	0	0	0	0	0	0	0	0	0	0	0	0	0	0	0	0	0	0	0	0	0	0	0	0	0	0	0	0
TTGCGCCCTTTGGTATTCCGAAGGGCATGCCTGTTCGAGCGTCATTATCACCCCTCAAGCCTCGCTTGATGTTGGACAGCTGGTTGTGTGCCCCCCTCTAGGGGGCGTGAAACCTGTCCTAAAGACAATGACGGCGGCCTGTCGACCTCCGGTACACTGAGCTTGTTTTTCTGAGCACGTATCGGTCATACAAGTGGTGACAGGACTCCGGTCTCCTTCCCGGCGTCGGGAAAAATCCCTTTTTACAAGGTTGACCTCGGATCAGGTAGGGATACCCGCT	Fungi	NA	NA	NA	NA	NA	NA	0	0	0	0	0	0	0	0	0	0	0	0	0	0	0	0	0	0	0	0	0	0	0	0	0	0	0	0	0	0	0	0	0	0	0	0	0	0	0	0	0	0
TTGCGCCCGCCAGTATTCTGGCGGGCATGCCTGTTCGAGCGTCATTTCAACCATCAAGCCCCAGGCTTGTGTTGGAGCCCTGCGGCTGCCGCAGCCTCCCAAAACCAGTGGCGGGCTCGCTATCACACCGAGTGCAGTAGTTTACTCTTCGCTCAGGGCGTGTGGCGGGTGCTGGCCGTGAAACCCCCTACTTCTCAAGGTTGACCTCGGATCAGGTAGGAATACCCGCT	Fungi	Ascomycota	Eurotiomycetes	Chaetothyriales	Herpotrichiellaceae	NA	NA	0	0	0	0	0	0	0	0	0	0	0	0	0	1	0	0	0	0	0	1	0	0	0	0	0	0	0	0	0	4	0	1	11	0	0	0	1487	0	0	0	0	0
TTGCGCCCTTTGGTATTCCGAAGGGCATGCCTGTTCGAGCGTCATTTTCACCCCTCAAGCCCCTCGGGTTTGGTGTTGGACGGCCTGGTCGGGCGACTGACCCCTCCTAAAGACAATGACGGCGGCCTGGTTTGACCCCCGGTACACTGAGCTTCTTAACCGAGCACGTACTGGACTTGCGGTCGACCGGCCCCGGTCCCACGCCTTCTTTCTATACAAGGTTGACCTCGGATCAGGTAGGGATACCCGCT	Fungi	Ascomycota	Sordariomycetes	Sordariales	Lasiosphaeriaceae	Podospora	intestinacea	0	0	0	0	0	0	0	0	0	0	0	0	0	0	0	0	0	0	0	0	0	0	0	0	0	0	0	0	0	0	0	404	0	0	0	0	0	0	7	0	0	0
TTGCGCCCTTTGGTATTCCGAAGGGCATGCCTGTTCGAGCGTCATTATCACCCCTCAAACCGCCTCGGTGGTTTGGTGTTGGACGGTCTGGTTAGGCGACTAACCCCTCCCAAAGACAATGACGGCGGCCACGCAGGACCCCCGGTACACTGAGCTTCTTAACTGAGCACGTATCGGATCTTAGGGGACTCGAGGCCCGGTCTCAACCCATTACTTTTTCAATGGTTGACCTCGGATCAGGTAGGGATACCCGCT	Fungi	Ascomycota	Eurotiomycetes	Chaetothyriales	Herpotrichiellaceae	Exophiala	NA	0	0	0	0	0	0	0	0	0	0	0	1	0	0	0	0	0	0	0	1	0	0	0	0	0	0	0	1	0	0	0	2	0	0	1383	153	0	0	0	0	0	0
TTGCGCCCTTTGGTATTCCGAGGGGCATGTCTGTTCGAGCGTCATTTCAACCCTCAAGCTTCTGCTTGGTATTGGGCTTCATCCTGCCTAAAGGATGTGCCTAAAACTCATTGGCGGTTGCACTTAGCTCCTTTGCGTAGTTATATATTCTCGCTTGGAATTTTAGGTGTAACCCGCCTGAGAACCCCCCATATTTCTCAAGGTTTGACCTCGGATCAGATAGGGATACCCGCT	Fungi	Ascomycota	Eurotiomycetes	Chaetothyriales	Herpotrichiellaceae	Exophiala	NA	0	0	0	0	0	0	0	0	0	0	0	0	0	0	0	0	0	0	0	0	0	0	0	0	0	0	0	0	0	0	0	0	0	0	0	0	0	0	0	0	0	0
TTGCGCCCTTTGGCATTCCGAAGGGCATGCCTGTTCGAGCGTCATTACACCCCTCAAACTTCACTGTTTGTTGTTGGGCACTGCCGGTGTGGCATGCCTAAAAGTCAGCGACGGTTCCAGCCAACGTCAAACGTACAAGTATCGTTCTGGCGGCGGGTTGGGGATTGGTCTTCACATTGATAACCTGAATGTTGACCTCGGATCAGGTAGGAATACCCGCT	Fungi	Ascomycota	Dothideomycetes	Tubeufiales	Tubeufiaceae	Tubeufia	NA	0	0	0	0	0	0	0	0	0	0	0	0	0	0	0	0	0	0	0	0	0	0	0	0	0	0	0	0	0	0	0	0	0	0	99	101	0	0	0	1	0	0
TTGCGCCCCTTGGTATCCCGAGGGGCATGCCTGTTCGAGCGTCATTTAGGACATCAAGCCATGCTTGGTCTTGGGCGGGGTCTCACCGACCCGCCTGTAACTGTCAGCGGCAACCGTTTGGTCCCTAGGCGTAGCAAAACCATTCGTCTCTGGGGCTTGCGGGTGGCCGTCTTTAAGACTCTGGCCTCTGGGCCACCAAAGTTTGACCTCGGATCAGGTAGGGATACCCGCT	Fungi	Ascomycota	Eurotiomycetes	NA	NA	NA	NA	0	0	0	0	0	0	0	0	0	0	0	0	0	0	0	0	0	0	0	0	0	0	0	0	0	0	0	0	0	0	0	0	0	0	0	0	0	0	0	0	0	0
TTGCGCCCTTTGGTATTCCGAGGGGCATGCCTGTTCGAGCGTCATTACACCACTCAAGCACCGCTTGGTATTGGGCGGCGGCCGTGTTTTCACGGCCCCCCTGAAATGGATATTTGGCGGCGCCCTCCCGGCTGCAAGCGTAGTAGAACTTTTACGTCTCGCTTCAGTGGCTCGGGGTGCGCTCGCCTGACGAAAAACCAATCTTTTTATCTAGGTTGACCTCGGATCAGGTAGGGATACCCGCT	Fungi	Ascomycota	NA	NA	NA	NA	NA	0	0	0	0	0	0	0	0	0	0	0	0	0	0	0	0	0	0	0	0	0	0	0	0	0	0	0	0	0	0	0	0	0	0	0	2	13	0	0	0	1	0
TTGCGCCTTTCTGGTTTACCAGGGGCATGCCGGTTTGAGCGCCTTTTCATGCTTATGCTTACAAGTTTTTGTAATGCATAGATTTGAGTGTATTGCCGGTTCACACCGGCTCGCTCTGAATGCATGAGCGACTAGACAGCTCGAAGCAATGTGATAAGTATCTTCATTGCAACAAGCTCGATAGACGCTTTCTAATCGTCTTCGGACAATTCTAATGCTAGGCCTCAAAGTGGTAGGATTACCCGCT	Fungi	Ascomycota	Dothideomycetes	NA	NA	NA	NA	0	0	0	0	0	0	0	0	0	0	0	0	0	0	0	0	0	0	0	0	0	0	0	0	0	0	0	1	0	0	0	0	3	1	96	92	0	0	0	0	0	0
TTGCGCCCTTTGGTATTCCGAAGGGCATGCCTGTTCGAGCGTCATTTCAAACCTCAAGCGTCAGCTTGGTATTGGGCCTCGTCCGTCTAGGACGTGCCAGAAACTTGTGGGCGGTGGTGCCGATCTCCCAGCGTAGTCAATTCTATCCGCTACGGAGTTTAGGTGCCGCCCGCCGGATTAAGCTTAAAATCTATCTATGGTTTGACCTCGGATCAGGTAGGGATACCCGCT	Fungi	Basidiomycota	Dacrymycetes	Dacrymycetales	Dacrymycetaceae	Calocera	NA	0	0	0	0	0	0	0	0	0	0	0	0	0	0	0	0	0	0	0	0	0	0	0	0	0	0	0	0	0	0	0	0	0	0	38	0	0	0	0	0	0	0
TTGCGCTCCCTGGTATTCCGGGGAGCATGCCTGTTTGAGTGTCATGGTATCCTCAACCTTCATAACTTTTTGTTATCGAAGGCTTGGACTTGGAGGCTTGTGCTGGCTTACTCGTATAAGTCGGCTCCTCTTAAATGTATTAGCGTGAGTGTAACGGATCGCTTCGGTGTGATAATTATCTGCGCCGTGGTCGTGAAGTAACATAAGCTTGCGCTTCTAACCGTCCTTCAGTTGGACAATACACTTTGACATCTGACCTCAAATCAGGTAGGACTACCCGCT	Fungi	Ascomycota	Dothideomycetes	Tubeufiales	Tubeufiaceae	Helicosporium	aquaticum	0	0	0	0	1	0	0	0	0	0	0	0	0	0	0	0	0	0	0	0	0	0	0	0	0	0	0	0	1	0	0	0	0	0	1	0	0	2	0	2	0	0
TTGCGCCCCTTGGTATTCCGAGGGGCATGCCTGTTCGAGCGTCATTACACCACTCAAGCCTGGCTTGGTATTGGGCGCCGCGGTCTGCCGCGCGCCTCAATGTCTCCGGCTGAGCTGTCCGTCTCTAAGCGTTGTGGCATCACGTTTCCGCTTTGGAGCACGGGGAGTTCGCGCCGTTAAACATTTTCTTAAGGTTGACCTCGGATCAGGTAGGGATACCCGCT	Fungi	Basidiomycota	Agaricomycetes	Polyporales	Phanerochaetaceae	Phanerochaete	chrysosporium	0	0	0	0	0	0	0	0	0	0	0	0	0	0	0	0	0	0	0	0	0	0	0	0	0	0	0	0	0	0	0	0	0	0	5	1	0	0	0	182	16	472
TTGCGCCCGAAGCCTTGGCTGAGGGCACGCCTGCCTGGGTGTCACACATCGCTTTGCCTCCAAAACCTATCCCCTCGTAACACCGTGGTGACGGTTTGGATGCGGAAGATGGCCTCCCGCGACCGAGAGCCGCGGATGGCCCAAGTTGTTGCCGGGGAAGCGAAGCGCCACGGCTTTCGGTGGTCGGCACGGCCTTTCGAGGCAATGAAGCCCGTGGCAGCCGCGAGAGACCCCGGTCTAAGACCCTAACGACCAACAAACGCGACCTCAGGTCAGGCGGGGCTACCCGCT	Fungi	Ascomycota	Dothideomycetes	Capnodiales	Mycosphaerellaceae	NA	NA	0	0	0	0	0	0	0	0	0	0	0	0	0	0	0	0	0	0	0	0	0	0	0	0	0	0	0	0	0	0	0	0	0	0	0	0	0	0	0	0	0	0
TTGCGCCCATTAGTATTCTAGTGGGCATGCCTGTTCGAGCGTCATTAAGTCCATTAAGCCTAGCTGCTTAGCGTTGGGAGCATTACTGTACGGTAACTCCTCAAAGTCAGTGGCAGGGTCGCAGTTGCACTCTTAGCGTAGTAGATTTATTACCGCTTACTGTTGCGCTGTGGCCGTCGCCATAAGCCTACACTTTTTATTTGGTTGACCTCGGATCAGGTAGGAATACCCGCT	Fungi	NA	NA	NA	NA	NA	NA	0	0	0	0	0	0	0	0	0	0	0	0	0	0	0	0	0	0	0	0	0	0	0	0	0	0	0	0	0	0	0	0	0	0	0	0	0	0	0	0	0	0
TTGCGCCCCCTGGTATTCCGGCGGGCATGCCTGTTCGAGCGTCATTTCTAACGTCAAGCTCTGCTTGGTATTGGGAAAAGGGTCCCCCTTAGCCTGGGGGGCCCTCCCGAAAATTAGCGGCGGTGCGACCGGAATCCCAGCGCAGTGACTTTATTTTCTCGCTGATTTGGATCCCCGGGCGGCTCCTGCCGACGAACCCAATCAATCTTCTTAAGATTGACCTCGAGTCAGGTAGGGATACCCGCT	Fungi	Ascomycota	Sordariomycetes	Xylariales	Xylariaceae	Virgaria	NA	0	0	0	0	0	0	0	0	0	0	0	0	0	0	0	0	0	0	0	0	0	0	0	0	0	0	0	0	0	0	0	0	0	0	0	0	0	0	0	0	0	0
TTGCGCCCATTAGTATTCTAGTGGGCATGCCTGTTCGAGCGTCATTTCAACCCTCAAGCTCAGCTTGGTGTTGGGGAAGTTTTGCTCTGCAACACTCCCCGAAAAATATTGGCGGTGCTCGTCAGTACTCCATGCGCAGTAATTTTCAATTTCGTATGGGTGCTGGCGGTGCTACGCTTGCCATTAATCCAAAATATTTCGTGGTTGACCTCGGATCAGGTAGGAATACCCGCT	Fungi	Ascomycota	Leotiomycetes	Rhytismatales	Rhytismatales_fam_Incertae_sedis	Karstenia	rhopaloides	0	0	0	0	0	0	0	0	0	0	0	0	0	1	0	0	0	0	0	0	0	0	0	0	0	0	0	0	0	0	0	0	0	0	0	0	0	0	0	0	0	0
TTGCGCCCTTTGGCATTCCGAAGGGCATGCCTGTTCGAGCGTCATTATCACCCCTCAAGCCCCCGGCTTGGTGTTGGACGGCCTGGTCGGGCGACCGACCCCTCCCAAAGACAATGACGGCGGCCTCGTGGGACCCCCGGTACACTGAGCTCCTTCCAGGGCACGTATCGGAGTCAGGGTCCCCGGGCCACGGACCATCAACTTTTTTCCAAGGTTGACCTCGAATCAGGTAGGGATACCCGCT	Fungi	Ascomycota	Sordariomycetes	NA	NA	NA	NA	0	0	0	0	0	0	0	0	0	0	0	0	0	0	0	0	0	0	0	0	0	0	0	0	0	0	0	0	0	0	0	1278	1	0	0	0	0	1	0	0	0	0
TTGCGCCCCTTGGTATTCCGAGGGGCATGCCTGTTCGAGCGTCATTACACCACTCAAGCACTGCTTGGTATTGGGCCACGTCCCCCTCCACCGGGGGGCGAGCCTCAAAGACCTCGGCGAGGCCTCACCGGCTTTAGGCGTAGTAGAATTTTTTCGAACGTCTTTAAAAGGGGAGGACTTCTGCCGACAGAAGCCTTTATTTTTCTAAGGTTGACCTCGGATCAGGTAGGGATACCCGCT	Fungi	Ascomycota	Eurotiomycetes	Chaetothyriales	Herpotrichiellaceae	Exophiala	NA	0	0	0	0	0	0	0	0	0	0	0	0	0	0	0	0	0	0	0	0	0	0	0	0	0	0	0	0	0	0	0	0	0	0	13	0	0	0	0	52	2	1133
TCGCGCCCTTTGGCATTCCGAGGGGCATGCCTGTTCGAGCGTCATTACACCACTCAAGCCTGGCTTGGTATTGGGCGAGGAGGCTCCCTCCCGCCTCAATTTCACCGGCTGGACCGTCCGTATCTCAGCGTTGTGGCATCAAATTCGCTGGTGAGAACGACGTCCGCGCCGTTAAAATCTTCCATTCAAGGTTGACCTCGGATCAGGTAGGGATACCCGCT	Fungi	Ascomycota	Dothideomycetes	Dothideales	Aureobasidiaceae	Aureobasidium	thailandense	0	0	0	0	0	0	0	0	0	0	0	0	0	0	0	0	0	0	0	0	0	0	0	0	0	0	0	0	0	0	0	0	0	0	1	0	0	5	0	0	2	0
TTGCGCCTTTTGGTATTCCGAAAGGCATGCCTGTTTCAGTGTCATGAAATCTCAATCTAATATGTTTTCTGAACATGTTAGGCTTGGACTTGGGTGTCTGCCAGTGATGGCTCACCTCAAATGACTTAGTGGAACATCCCACATCAGTGTTAGACGTAATAAGTTTCGTCTCTCCTTGTGGTGATGACTGCTCAGAACCTGCCATCGCGCATCTTTTGACTTTGACCTGAAATCAGGTAGGGCTACCCGCT	Fungi	Ascomycota	Lecanoromycetes	Peltigerales	Pannariaceae	Pectenia	plumbea	0	0	0	0	0	0	0	0	0	3	0	0	0	0	0	0	0	0	0	0	0	0	0	0	0	3	0	0	0	0	0	5	1187	0	0	1	6	6	0	2	4	0
TTGCGCTCTTTGGTATTCCGGAGAGCATGCCTGTTTGAGAATCAGTAAATTCATCAACCCAAGGTTCTTGGAACTTATTCTGAGAGCTAAAAGGTTGGATCTGGGCCATTTGCTGCTTAGGCAGCAATAGCCTGAAATTGAATGTTACGCTCCTGTGGACTGAGAAGTCTTGGGCAAACGCATGAATGAGGTAACTCAGAAGTACGTGAGCCTTTGAGAACGATCAATCCTTAGTTGGGTAACTCAACTGATTAACCAGAGTTTGTTGGCATTAGCCGGCATATTCTGAACACTTGGTCTCAAATCAGGTAGGAAAACCCGCT	Fungi	Basidiomycota	Tremellomycetes	Tremellales	Rhynchogastremataceae	Papiliotrema	flavescens	0	0	0	0	0	0	0	0	0	0	0	0	0	0	0	0	0	0	0	0	0	0	0	0	0	0	0	0	0	0	0	0	0	0	0	0	0	0	0	0	0	0
TTGCACCTGCTAGTACTCTGGCAGGTATGCCTGTTCGAGCGTCATTTCAAACCTCAAGCATCTGCTTGCTGTTGGGGCGTTGCGATCTCTCCTTAGGGGAAGTGCAAGCCCTGAATTATAGTGGCGGAGTCGCTGTAGACCCTGAGCGTAGTACTGCTAATAGCTCCTGGACCTCGGCGGTGCCAGCCGGTAAACGCACCATCTTTTTTATGGTTTGACCTCGGATCAGGTAGGGATACCCGCT	Fungi	Chytridiomycota	Rhizophlyctidomycetes	Rhizophlyctidales	Rhizophlyctidaceae	Rhizophlyctis	NA	0	0	0	0	0	0	0	0	0	0	0	0	0	0	0	0	0	0	0	0	0	0	0	0	0	0	0	0	0	0	0	0	0	0	7	0	0	9	0	0	0	0
TTGCGCTCCTTGGTATTCCGAGGAGCATGCCTGTTTGAGTGTCATTAAAATCTTCAACCCATCTTTCTTGTGAATGAATGGTGTTGGATGTGGAAGCTTGCTGGCCTTGTAGTAGGTCAGCTCTTCTGAAATACATTAGCGGGGCCGCTGTATGCAAGGCTGCAGCTTGGTAATGATAGATGTCTTACCAGGTCACAGTTGAGCAATGTGCCCAGCTCACAGTCGTCTCTGTGAGACACTTTATGACGATTTGACCTCAAATCAGGTAGGACTACCCGCT	Fungi	NA	NA	NA	NA	NA	NA	0	0	0	0	0	2	0	0	0	0	0	0	0	0	0	0	0	0	0	0	0	0	0	0	0	0	0	0	0	1	0	0	0	0	0	0	0	0	0	0	0	0
TTGCGCCCTTTGGTATTCCGAAGGGCATGCCTGTTCGAGCGTCATTATCACCCCTCAAGCCCCCGGCTTGGTGTTGGACGGCCTGGTCGGGCAACCGACCCCTCCCAAAGACAATGACGGCGGCCTCGTGGGACCCCCGGTACACTGAGCTCCTTTTCACAGGGCACGTATCGGAGTCAGGGTCCCCGAGCCACGGACAATCACCTTTTATCTTTTTACAAGGTTGACCTCGAATCAGGTAGGGATACCCGCT	Fungi	Basidiomycota	Agaricomycetes	Agaricales	Pluteaceae	Pluteus	exiguus	0	0	0	0	0	0	0	0	0	0	0	0	0	0	0	0	0	0	0	0	0	0	0	0	1	0	0	0	0	0	0	1203	1	0	0	0	0	0	0	0	0	0
TTGCGCCCTTTGGTAGCCCAAAGGGCATATCTGTTCGAGTGTCATTTAACCTCTTCAAGCCTTGCTTGGTGTTGGGTGCTTGCCCTGTTAGGGCTCACCTTAAAATGATTAGTGCTTGCGTAGCCCGTAAGTCGCGGAGTAGAATCTGCTTTTTAGGGGGCTATTGACGGTACTGTAACCAAAACTCACCAGTTTTGACCTCGGATCAGATAGGGATACCCGCT	Fungi	Ascomycota	Eurotiomycetes	Chaetothyriales	Herpotrichiellaceae	Exophiala	NA	0	0	0	0	0	0	0	0	0	0	0	0	0	0	0	0	0	0	0	0	0	0	0	0	0	0	0	0	0	0	0	15	0	0	0	0	3	0	1	4	0	0
TTGCGCCCATTAGTATTCTAGTGGGCATGCCTATTCGAGCGTCATTTCAACCCTTAAGCCCTGTTGCTTAGTGTTGGGAGTCTACCGCCTGGCGGTAGTTCCTAAAAGGTAGTGGCGGTGTCAGGGCACACTCGTAGCGTAGTAATTTTCTTTCTCGCTTCTGTAGTGGTTCTGGCAACCTGCCGTAAAACCCCCTATTTTCTAGTGGTTGACCTCGGATTAGGTAGGAATACCCGCT	Fungi	Ascomycota	Dothideomycetes	Pleosporales	NA	NA	NA	0	0	0	0	0	0	0	0	0	0	0	0	0	0	0	0	0	0	0	0	0	0	0	0	0	0	0	0	0	0	0	0	0	0	1	0	0	0	0	0	0	0
TTGCGCCTATTAGTATTCTAGTAGGCATGCCTGTTCGAGCGTCATTTCAACCCTCAAGCCTCGTTTGCTTGGTGTTGGGAGCCTACCGCTTGCGGTAGCTCCCCAAATCCACTGGCGAGATCAGGGCATCTCTGAGCGTAGTAAATCTTTTATCTCGCTTTGGTCAGGTGTCCTGGTTGCAGCCACAAACCACTAAATTTTCTGATAGTTGACCTCGGATCAGGTAGGAATACCCGCT	Fungi	Ascomycota	Sordariomycetes	Xylariales	Xylariaceae	Hypoxylon	macrocarpum	0	0	0	0	0	0	0	0	1	0	0	0	0	0	0	0	0	0	0	0	0	0	0	0	1	0	0	0	0	0	0	0	0	0	0	0	0	0	0	1144	0	0
TTGCGCCCCGTGGTATTCCGCGGGGCATGCCTGTTCGAGCGTCATTTCAACCCTCAAGCTCTGCTTGGTATTGGGCTCCGTCCCCCACCGGACGCGCCTCAAAGACCTCGGCGGTGGCGTCTTGCCTCAAGCGTAGTAGAAAACACCTCGCTTTGGAGTGCAGGGCGTCGCCCGCCGGACGAACCTTTGAATACATTTCTCAAGGTTGACCTCGGATCAGGTAGGGATACCCGCT	Fungi	Ascomycota	Sordariomycetes	Xylariales	NA	NA	NA	0	0	0	0	0	0	0	0	0	0	0	0	0	0	0	0	0	0	0	0	0	0	0	0	0	0	0	0	0	0	0	0	0	0	0	0	0	0	0	0	0	0
TTGCGCCCCTCGGTATTCCGTGGGGCATGCCTGTTCGAGCGTCATTTACACCCTCAAGCTCTGCTTGGTGTTGGGCGTCTGTCTACGGACTCGCCTTAAAGCGATTGGCGGCTTGGTACCGTGGCCTGGAGTGCAGCAGAATTGCGCTCCTAGCTCGGGGCCTCGCTCCCAGAAGCGATTTTTTTTTTGTTTGACCTCGAATCAGGTAGGGATACCCGCT	Fungi	Ascomycota	Dothideomycetes	Botryosphaeriales	Botryosphaeriaceae	Dothiorella	dulcispinae	0	0	0	0	0	0	0	0	2	0	0	0	0	0	0	0	0	0	0	0	0	0	0	0	0	0	0	0	0	0	0	1116	0	0	0	0	1	0	0	0	0	0
TTGCGCTCCCTGGTATTCCGGGGAGCATGCCTGTTTGAGTGTCATGGTATTCTCAACCTTCATAACTTTTTGTTATCGAAGGCTTGGACTTGGAGGCTTGTGCTGGCTGCTCGCGCAGTCGGCTCCTCTTAAATGCATTAGCGTGAGTGTAACGGATCGCTTCGGTGTGATAATTATCTGCGCCGTGGTCGTGAAGTAACATAAGCTTGCGCTTCTAACCGTCCTTCAGTTGGACAACTTACTTTGACATCTGACCTCAAATCAGGTAGGACTACCCGCT	Fungi	Ascomycota	Dothideomycetes	Pleosporales	Teichosporaceae	NA	NA	0	0	0	0	0	0	0	0	0	0	0	0	0	0	0	0	0	0	0	0	0	0	0	0	0	0	0	0	0	0	0	0	0	0	1	0	0	0	0	0	0	0
TTGCGCCTGCTGGTATTCCAGCAGGCACGCCCGTCCGAGCGTCATTTACACTTATTGGAATCTTTCCAGTGTTGGGGCAAGCGGTAGCTGCTCTTAAGTAGATTAGCAGGCAGACTAGCTATTTATGAAGTAACAACAGCATACTTAGTAAACTCTGGCTACAGTAAACGTTAGTTGACCTCGGATCGGGCGGGGTTACCCGCT	Fungi	Basidiomycota	Agaricomycetes	Polyporales	Phanerochaetaceae	Phanerochaete	NA	0	0	0	0	0	0	0	0	0	0	0	0	0	0	0	0	0	0	0	0	0	0	0	0	0	0	0	0	0	0	0	0	0	0	0	0	0	0	0	0	0	0
TTGCGCCCTCTGGCATTCCGGAGGGCATGCCTGTTCGAGCGTCATTACACCTCTCAAATCCGCGTTGGCGGGCTTGACGTTGGGCGAGGCCCCCGAGCACGGGGACCCGCCTCAAAGACAGTGACGGTTCTCGCCAACCTCGGGCGCACAAGTGTCGCGATGCAGGGCGGTGAAGGCCGGTCTTCCAAGTCATTGACTTCTCAATGTTGACCTCGGATCAGGTAGGAATACCCGCT	Fungi	NA	NA	NA	NA	NA	NA	0	0	0	0	0	0	0	0	0	0	0	0	0	0	0	0	0	0	0	0	0	0	0	0	0	0	0	0	2	0	0	2	0	3	2	1080	3	0	0	0	0	0
TTGCACCCTTTGGTATTCCGAAGGGTATGCCTGTTTGAGTGTCATTTAATTTCTCAACCATTAGACTTTTTTGTCTCTTGGCTTGGATGTGGGGGTTTGCGGGCTTCACTTTGAGGTCGGCTCCTCTTAAATGCATTAGTGGAAAGTCTATTCACTATTGGCGTGATAGTTCTATCGTCGTCATGGATAGGTGTCTGCTTCTAACTGTCTTTTGATCGGGACAATCTTCCTTTTCATTTGACCTCAAATCAGGTAGGACTACCCGCT	Fungi	Ascomycota	NA	NA	NA	NA	NA	0	0	0	0	0	0	0	0	0	0	0	0	0	0	0	0	0	0	0	0	0	0	0	0	0	0	0	0	0	0	0	0	0	0	0	0	0	0	0	0	0	0
TTGCGCCCCTTGGTATTCCATGGGGCATGCCTGTTCGAGCGTCGTTTGTACCTTCAAGCTCTGCTTGGTGTTGGGTGTTTTGTCTCGCCTCTGCGTGTAGACTCGCCTTAAAACAATTGGCAGCCGGCGTATTGATTTCGGAGCGCAGTACATCTCGCGCTTTGCACTCATAACGACGACGTCCAAAAGTACAATTTTACACTCTTGACCTCGGATCAGGTAGGGATACCCGCT	Fungi	Basidiomycota	Agaricomycetes	Agaricales	Marasmiaceae	Lactocollybia	NA	0	0	0	0	0	0	0	0	0	0	0	0	0	0	0	0	0	0	0	0	0	0	0	0	0	2	0	0	0	0	0	0	1078	0	1	0	0	0	0	0	0	0
TTGCGCCCTCTGGTATTCCGGAGGGCATGCCTGTTTGAGTGTCATGAAACTCTCAACCCCTCGGGTTTTACGACCTGTTGGGTTGGATTTGGGCGCTGCCGCTTTGTTGCCGGCTCGCCTTAAAGGTCTTAGTGGGAATAGTCGGACCCATAGCTTGGCGTAATAAGTTTCGCTGAGCCCGTGGCCGATGACCGTCCGCTGAAAACACCCCATACTCTTTCGATCTGACCTCAAATCAGGTAGGGCTACCCGCT	Fungi	Ascomycota	Dothideomycetes	Pleosporales	Didymellaceae	Epicoccum	nigrum	0	0	0	0	0	0	0	0	0	0	0	0	0	0	0	0	0	0	0	0	0	0	0	0	0	0	0	0	0	0	0	1	1	0	14	0	0	0	0	1	0	0
TTGCGCCCTTTGGTATTCCGAAGGGCATGCCTGTTCGAGCGTCATTTCAAACCTCAAGCGTCAGCTTGGTACTGGGCCTCGTCCGTTTAGGACGTGCCAGAAACTTGTGGGCGGTGGTACCGATCTCCCAGCGTAGTCAATTCTATCCGCTACGGAGTTTAGGTGCTGCCCGCCGGATTAAGCTTAAATCTATCTATGGTTTGACCTCGGATCAGGTAGGGATACCCGCT	Fungi	Basidiomycota	Tremellomycetes	Tremellales	Tremellaceae	Cryptococcus	cuniculi	0	0	0	0	0	0	0	0	0	0	0	0	0	0	0	0	0	0	0	0	0	0	0	0	0	0	0	0	0	0	0	11	0	0	286	0	0	0	0	0	0	0
TTGCGCCCCTTGGTATCCCGAGGGGCATGCCTGTTCGAGCGTCATTTAGGACCTCAAGCCTCGCTTGGTCTTGGGCGCGGTCTGACCGACCCGCCTGTAACTGTCAGCGGCAACCGTTTGGCCCTTAGGCGTAGCAAAACTATCCGTCTCTGGGGCTTTTGGGTGGCTGTCTCAAGACTCTGGCCCTCTGGCCACTAAAGTTTGACCTCGGATCAGGTAGGGATACCCGCT	Fungi	Ascomycota	Dothideomycetes	Tubeufiales	Tubeufiaceae	Helicosporium	NA	0	0	0	0	0	0	0	0	0	0	0	0	0	0	0	0	0	0	0	0	0	0	0	0	0	0	0	0	0	0	0	0	1	0	19	5	0	0	22	0	5	0
TTGCGCCCTTTGGTATTCCGAAGGGCATGCCTGTTCGAGCGTCATTTCAAACCTCAAGCGTCAGCTTGGTATTGGGCCTCGTCCGATTAGGACGTGCCAGAAACTTGTGGGCGGTGGTACCGATCTCCCAGCGTAGTCAATTCTATCCGCTACGGAGTTTAGGTGCCGCCCGCCGGATTAAGCTTAAATCTATCTATGGTTTGACCTCGGATCAGGTAGGGATACCCGCT	Fungi	Ascomycota	Dothideomycetes	NA	NA	NA	NA	0	0	0	0	0	0	0	0	0	0	0	0	0	0	0	0	0	0	0	0	0	0	0	0	0	0	0	0	0	0	0	0	0	0	32	0	0	0	0	0	4	0
TTGCGCCCCTTGGTATTCCGAGGGGCATGCCTGTTCGAGCGTCATTACACCACTCAAGCCTAGCTTGGTATTGGAGGACGCGGTTCGCCGCGCCTCTCGAATCGTCCGGCTGAGCGTCACCGTTCTTAGCGTTGTGATACATATTCGCTTCCGAACCGGTGGTGTTTGCGCCGTTAAACACTTTTCTCAAGGTTGACCTCGGATCAGGTAGGGATACCCGCT	Fungi	Ascomycota	Dothideomycetes	Tubeufiales	Tubeufiaceae	Helicosporium	NA	0	0	0	0	0	0	0	0	0	0	0	0	0	0	0	0	0	0	0	0	0	0	0	0	0	0	0	0	0	0	0	0	0	0	0	0	0	0	0	1030	0	0
TTGCGCCCTTCGGTATTCCGTTGGGCATGCCTGTTCGAGCGTCATTTAAGCATTCAAGCTCAGCTTGGTGTTGGGTGCTTGTCCTCCCCCGCGGTGGACTCACCTCAAATGCATTGGCGGCCGGTATGTTGGCTTCGAGCGCAGTAGAAACGCGCCAGACGTCCTGACATGCTGGTCCCCCACAAGACCATTCTTTATAGCTTGACCTCGGATCAGGTAGGGATACCCGCT	Fungi	Ascomycota	Dothideomycetes	NA	NA	NA	NA	0	0	0	0	0	0	0	0	0	0	0	0	0	0	0	0	0	0	0	0	0	0	0	0	0	0	0	0	0	0	0	2	1	0	1	0	2	47	930	1	1	0
TTGCGCCCACCAGTATTCTGGTGGGCATGCCTGTTCGAGCGTCATTTCAACCCTTAAGCCCCAGCTGCTTAGCGTTGGGAGCCTACCGGAGACCTCCTCCCGTAGCTCCCCAAAGTCAGTGGCGGAGCCGGTTTAACACTCCAGACGTAGTAGCTCATACACATCGCCTGTAGCCTGAACCCGGTCCCCTGCCGTAAAACACAACGAATATCGTATAGGTTGACCTCGGATCAGGTAGGAATACCCGCT	Fungi	Ascomycota	Dothideomycetes	Pleosporales	Biatriosporaceae	Biatriospora	mackinnonii	0	0	0	0	0	0	0	0	0	0	0	0	0	0	0	0	0	0	0	0	0	0	0	0	0	0	0	0	0	0	0	0	0	0	0	0	0	0	0	0	0	0
TTGCGCCCCTTGGTATTCCATGGGGCATGCCTGTTCGAGCGTCATCTACACCCTCAAGCTCTGCTTGGTGTTGGGCGTCTGTCCCGCCTCTGCGCGCGGACTCGCCCCAAATTCATTGGCAGCGGTCCTTGCCTCCTCTCGCGCAGCACAATTGCGTCTGCGAGGGGGCGTGGCCCGCATCCACGAAGCAATATTACCATCTTTGACCTCGGATCAGGTAGGGATACCCGCT	Fungi	Ascomycota	Sordariomycetes	Xylariales	Xylariaceae	NA	NA	0	0	0	0	0	0	0	0	0	0	0	0	0	0	0	0	0	0	0	0	0	0	0	0	0	1	0	0	0	0	0	1	1027	0	0	0	1	0	0	0	0	0
TTGCGCCCATTAGTATTCTAGTGGGCATGCCTGTTCGAGCGTCATTTCAACCCTTAAGCCTAGCTTAGTGTTGGGAATCTACTTCTCTTAGGAGTTGTAGTTCCTGAAATACAACGGCGGATTTGTAGTATCCTCTGAGCGTAGTAATTTTTTTCTCGCTTTTGTTAGGTGCTATAACTCCCAGCCGCTAAACCCCCAATTTTTTGTGGTTGACCTCGGATCAGGTAGGAATACCCGCT	Fungi	Ascomycota	Dothideomycetes	Pleosporales	Didymosphaeriaceae	Paraphaeosphaeria	NA	1	0	0	0	0	0	0	0	0	0	1	0	0	0	55	0	0	0	0	9	0	0	0	0	0	0	45	0	0	0	0	13	29	0	2	1	1	13	1	0	0	0
TTGCGCCCGCCAGCATTCTGGCGGGCATGCCTGTTCGAGCGTCATTTCAACCCTTAAGCCCCCGTTGCTTAGCGTTGGGAGCCTACCGTCGCGTAGCTCCCCAAAGTCAGTGGCGGAGCCGGTCACCCACTCCGGGCGTAGTACATTGTCTCGCCTGCGGTAGGGCCGGCGCCCGGCCGTTAAACCCCCAACTATAAGGTTGACCTCGAATCAGGCAGGAATACCCGCT	Fungi	Ascomycota	Sordariomycetes	Xylariales	Sporocadaceae	Neopestalotiopsis	NA	0	0	0	0	0	3	0	0	1	1	208	0	0	1	28	1	0	0	0	41	0	0	0	4	0	0	12	0	0	0	0	0	0	0	0	0	0	0	0	0	0	0
TTGCGCCTTTTGGTATTCCGAAAGGCATGCCTGTTTGAGTGTCATATAGACTCTTATACCTAGTTTTCTATGTATGAGCTTTGGACGCTGCCATTCTGTGGCTCGTCTTAAATGTCTAAGTGGAATGCGTAATAAGTTTTCGCTCCCTCCACTCTAATACTCTTTAGTTTAGACCTCAAATCAGGTAGGACTACCCGCT	Fungi	Ascomycota	Sordariomycetes	Xylariales	Xylariaceae	NA	NA	0	0	0	0	0	0	0	0	0	1	0	0	0	0	0	0	0	1	0	0	0	0	0	0	0	0	0	0	0	0	0	2	822	0	9	16	4	1	0	0	15	0
TTGCGCCCGCCAGCATTCTGGCGGGCATGCCTGTCCGAGCGTCATTTCAACCCTCAAGCACGGCTTGGTATTGGGGCACTGCGTGTGAGCGTAGGCCCTGAAAACTAGTGGCGGACAGCCAAAGGGCCCGGGCGTAGTAGAAATATGTCGTCCCAGAGTCCCCGGTGTTTCCCCAGCCATTAAACCCCCAATGGTATACAGAAGGTTGACCTCGGATCAGGTAGGGTTACCCGCT	Fungi	Basidiomycota	Tremellomycetes	Tremellales	Bulleribasidiaceae	Hannaella	pagnoccae	0	0	0	0	0	0	0	0	0	0	0	0	0	0	0	0	0	0	0	0	0	0	0	0	0	0	0	0	0	0	0	0	0	0	0	0	0	0	0	0	0	0
TTGCGCCCCTTGGTATTCCGAGGGGCATGCCTGTTCGAGCGTCATTTCAAACCTCAAGCGTCTGCTTGGTATTGGGCCTCGTCCGCTAGGACGTGCCAGAAACTTGTGGGCGGTGGTGCCGATCTCCCAGCGTAGTCAAGTCTTCCGCTACGGAGTTAGGTGCTGCCCGCCGGATTAAGCTTAAATCTATCTATGGTTTGACCTCGGATCAGGTAGGGATACCCGCT	Fungi	Ascomycota	Sordariomycetes	Sordariales	Cephalothecaceae	NA	NA	0	0	0	0	0	0	0	0	0	0	0	0	0	0	0	0	0	0	0	0	0	0	0	0	0	0	0	0	0	0	0	0	0	0	7	0	19	0	0	0	938	0
TTGCGCCCCTTGGTATTCCATGGGGCATGCCTGTTCGAGCGTCATTTCAATCCTCAAGCTTAGCTTGGTGTTGGGTGTTTGTCCTGCCTGTTGTGCGTGGACTCGCCTTAAAAATATTGGCAGCCGATCTCCTCAGCTCGAAGCGCAGCAGATTTAGCGCGATGAAGCTAGGCGTAACGGTACCCAGAAGCTTCTCCTACATTTTGACCTCGGATCAGGTAGGGATACCCGCT	Fungi	Ascomycota	Dothideomycetes	Tubeufiales	Tubeufiaceae	Helicosporium	NA	0	0	0	0	0	0	0	0	0	0	0	0	0	0	0	0	0	0	0	0	0	0	0	0	0	0	0	0	0	0	0	0	0	0	0	0	0	0	0	0	0	0
TTGCGCCCTTTGGCATTCCGAAGGGCATGCCTGTTCGAGCGTCATTATCACCCCTCAAGCCCACGGCTTGGTGTTGGACGGTTTGGTGGAGGCCCCTCACGGGGCTCCTGCCCCTCCCAAAGACAATGACGGCGGCCTCGTTGGACCCCCGGTACACTGAGTTCTTCACGGGACACGTACTGGAGTAAGGGTGCGCGGGGCACGGTCTGCCTCCCCTCAGGGAGAATCTATTTACAAGGTTGACCTCGGATCAGGTAGGGATACCCGCT	Fungi	Ascomycota	Dothideomycetes	Pleosporales	NA	NA	NA	0	0	0	0	0	0	0	0	0	0	0	0	0	0	1	0	0	0	0	0	0	0	0	0	0	0	0	0	0	0	0	1	0	0	1	0	0	943	2	0	0	0
TTGCGCCCATTAGTATTCTAGTGGGCATGCCTGTTCGAGCGTCATTAAGTCCATTAAGCCTAGTTGCTTAGCGTTGGGAGCATTGCCGTATAGCAACTCCTTAAAGTCAGTGGCAGGGTTACGGTACACTCTAAGCGTAGTAGATTTCTTTTCTCGCTTTTGCTGTGGCCGCGGCCTTTGCCATAAACCTATACTTAGTTGGTTGACCTCGGATCAGGTAGGAATACCCGCT	Fungi	Ascomycota	Eurotiomycetes	Chaetothyriales	Herpotrichiellaceae	Exophiala	brunnea	0	0	0	0	0	0	0	0	0	0	0	0	0	0	0	0	0	0	0	0	0	0	0	0	0	0	0	0	0	0	0	0	0	0	0	0	0	0	0	0	0	0
TTGCACCCTTTGGTATTCCGAGGGGTACGCCCGTTTGAGTGTCATTGTAATCTCACTCCAACAGCTCTTTGCTGGTTGGATGTGGATTTGGACTCTGCTGTGTCATCCATGGCTGGTCTGAAATGCATGAGTGTACCCTGCCGTTGCAGCGTCTTCAGTGTGATAAGTATCCTCACTGGACAAAGTTCCTTCGGGACACGTAGCATGGTGGGCCCTGCGCTTTCCAACCGTCTGCTTGCCAGACAGCCTTTGACAACTTGACCTCAAATCGGGTGGGATTACCCGCT	Fungi	Ascomycota	Sordariomycetes	Xylariales	Xylariaceae	Virgaria	nigra	0	0	0	0	0	0	0	0	0	0	0	0	0	0	0	0	0	0	0	0	0	0	0	0	0	0	0	0	0	0	0	0	0	0	0	0	0	0	0	0	0	0
TTGCGCCCACCAGTACTCTGGTGGGCATGCCTGTTCGAGCGTCGTTTCAACCCTCGGAGCCCATCTGGGCACCGGTGTTGGGGATCGACCGCCGCTGTGGCGGTCGGCCCCGAAATCGAGTGGCGGCCTCGCCGTAGCCTCCTCTGCGTAGTAGCACACACCTCGCACTGGAAGGTCGGCGCGGCCACGCCGTGAAACCCCCAAACTTATCAAGGTTGACCTCGGATCAGGTAGGACTACCCGCT	Fungi	Basidiomycota	Agaricomycetes	Sebacinales	Serendipitaceae	NA	NA	0	0	0	0	0	0	0	0	0	0	0	0	0	0	0	0	2	0	0	900	0	0	0	0	0	0	0	0	0	0	0	0	0	0	0	0	0	0	0	0	0	0
TCGCGCCCTTTGGCATTCCGAGGGGCATGCCTGTTCGAGCGTCATTACACCACTCAAGCCTGGCTTGGTATTGGGCGACGGGGCTCCCCCGCGCCTCAATTGCATCGGCTGGACGACCCGTATCTCAGCGTTGTGACACAAGTTCGCTGGCGAGAAGGGCGGTCTGCGCCGTTAAACTCTTCATTCAAGGTTGACCTCGGATCAGGTAGGAATACCCGCT	Fungi	Ascomycota	Sordariomycetes	Hypocreales	NA	NA	NA	0	0	0	0	0	0	0	0	0	0	0	0	0	0	0	0	0	0	0	0	0	0	0	0	0	0	0	0	0	0	0	0	0	0	2	0	0	0	0	0	0	0
TTGCGCCCTATGGTATTCCGTAGGGCATGCCTGTTCGAGCGTCATTACAACCCTCAAGCTCTGCTTGGTATTGGGCGTCGTCCCCCAAACGGACGTGCCTCAAAGACCTCGGCGGTGGCCTCTTTGCCTCAAGCGTAGTAAAACAACTCTCGCTTTGGAGTCGAAGGAGTCGCCCGCCGGACGAACCTTCTGAACTTTTTTCTCAAGGTTGACCTCGGATCAGGTAGGGATACCCGCT	Fungi	Ascomycota	Lecanoromycetes	Peltigerales	Pannariaceae	Pectenia	NA	0	0	0	0	0	0	0	0	0	0	0	0	0	0	0	0	0	0	0	0	0	0	0	0	0	0	0	0	0	0	0	0	0	0	0	0	0	0	0	6	0	0
TTGCGCCTTTTGGTATTCCGAAAGGCATGTCTGTTTGAGCGTCATTTCAACACCCTCAACTGCTTAATGTTGGTCTTGAGCTTGGGGCCTAACCTCCCTAGCTTTAAAGTTGAACGCTCTGCGGGCGACTCTGCTGAACTGAACATAGTAAAAGCTTCTTTGCCCTGTTTAGCTAGGTGAGGCCGTTCCGCCTGAACAACAAACTATTTCTAAGGTTTGACCTCAGATCAGACAAGGATACCCGCT	Fungi	Ascomycota	Dothideomycetes	Botryosphaeriales	Aplosporellaceae	Aplosporella	NA	0	0	0	0	0	0	0	0	0	0	1	0	0	0	0	0	0	0	0	0	0	0	0	0	0	0	0	0	0	0	0	0	0	0	0	0	0	0	0	1	1	881
TTGCGCCCTTTGGCATTCCGAGGGGCATGCCCGTTCGAGCGTCATTACACCACTCAAGCCTGGCTTGGTATTGGGCGTCGGGAGCCTCCCCGTGTCGGGAACCCGCGCCTCCATATGTCGTACGGCTGGACGGTCGGAATCTCAGCGTTGTGATACACGATTTCGCTGCGGGACCGGCCCGGACGTCGCCGTTAAAAAACTCCATCACAGGTTGACCTCGGATCGGGTAGGGATACCCGCT	Fungi	Ascomycota	Orbiliomycetes	Orbiliales	Orbiliaceae	Orbilia	NA	0	0	0	0	0	0	0	0	0	0	0	0	0	0	0	0	0	0	0	0	0	0	0	0	0	0	0	1	0	0	0	1	0	0	693	4	0	0	0	0	166	14
TTGCGCCCCTTGGTATTCCGAGGGGCATGCCTGTTCGAGCGTCATTTCAAACCTCAAGCTTCTGCTTGGTATTGAGCGGCTTCGCCTTCGGAAACGGAGGCGCCCTCGAAACTCGTGGGCGGTGATGTCCAGCGTCGTAGCGTAGTCATAAAACCATTCCGCTTCTGATCGCTTCTGGACGACTCACCCGCCGGGCGAACCGACGCCTCTGGTGTCATTTTTTCTAAGGTTTGACCTCGGATCAGGTAGGGATACCCGCT	Fungi	Ascomycota	Dothideomycetes	Capnodiales	NA	NA	NA	0	0	0	0	0	0	0	0	0	0	0	0	0	0	0	0	0	0	0	0	0	0	0	0	0	0	0	0	0	0	0	0	0	0	0	0	880	0	0	0	0	0
TTGCGCCCACCAGCATTCTGGCGGGCATGCCTGTCCGAGCGTCATTTCAACCCTCAAGTCCCTGCGACTTGGTGTTGGGGCGCGGCCAAGTGCCCTACGGGGCGCGGCCGGCCCCGAAATACAGTGGCGGTCTCGCTGTGGCTCCCTTGCGTAGTAGCACACCTCGCACTGGAGAGCAGCGCGGCCACGCCGTAAAACAGCGACCCCCCGCGGCGCACTTTCTGAAGGTTGACCTCGGATCAGGTAGGGATACCCGCT	Fungi	Ascomycota	Dothideomycetes	Tubeufiales	Wiesneriomycetaceae	Wiesneriomyces	laurinus	0	0	0	0	0	0	0	0	0	0	0	0	0	0	0	0	0	0	0	0	0	0	0	0	0	0	0	0	0	0	0	0	0	0	0	0	0	0	0	0	0	0
TTGCGCCCGACGCCATTAGGCTGAGGGCACGCCTGCCTGGGTGTCACACATCGTTGCCCCAATGCCAGTGCCTTGCAGTAGGCACAAAGCCGGGCGAATGTTGGCCTCCCGCGAGCATCGTCTCGCGGTCGGTTGAAAACTGAGTCCGCGGTGGAGTGCACCGTGATACATGGTGGTTGAGTAATGCTCGAGACCAATTGCGTGCGACTCTCCAGTCGGTTTGGACTCTGTGACCCTCGTGCGTCTTTGGAACGCTCTTAACGAGACCTCAGGTCAGGCGGGGCTACCCGCT	Fungi	Ascomycota	Sordariomycetes	Hypocreales	NA	NA	NA	0	0	0	0	0	0	0	0	0	0	0	0	0	0	0	0	0	0	0	0	0	0	0	0	0	0	0	0	0	0	0	0	0	1	0	0	0	1	830	0	0	0
TTGCGCCCCTCGGTATTCCGTGGGGCATGCCTGTTCGAGCGTCATCTACACCCTCAAGCTCTGCTTGGTGTTGGGCGTCTGTCCCGCCTCCGCGCGTGGACTCGCCCCAAATACATTGGCAGCGGTCTTTGCCTCCTCTCGCGCAGCACATTGCGCTTCTCGAGGTGTCGCGGACACGCGTCCAATAAGCAACATTTACCGTCTTTGACCTCGGATCAGGTAGGGATACCCGCT	Fungi	NA	NA	NA	NA	NA	NA	0	0	0	0	0	0	0	0	0	0	0	0	0	0	0	0	0	0	0	771	0	0	0	0	0	0	0	0	0	0	0	0	7	0	0	0	0	1	0	4	2	21
TTGCACTCCTTGGTATTCCGAGGAGTATGCCTGTTCGAGTGTCATGAAACTCTCAAACTATATCTTTATTGATGTTAGGTTTGGATTTGGACGTTGCTGGACGTGAGTTCGGCTCGTCTCGAATGTATTAGCTGTAGATTTCGATTTCAGTTAAACCGTGTGATAATACATCTACGCGGGCAGCCGTCAAGGCGCTGAATCGTTAGTTCGAAGGCTTCTAATCGTCCTTTCAGGACCGCCTTTACTGGTGTTTCATTTCACGTTTGGCCTCGAATCAGGTAGGACTACCCGCT	Fungi	Ascomycota	Dothideomycetes	Pleosporales	Didymosphaeriaceae	Pseudopithomyces	karoo	0	0	0	0	0	0	0	0	0	0	0	0	0	1	0	0	0	0	0	0	0	0	0	0	0	0	0	0	0	2	0	0	0	0	0	0	836	0	0	0	0	0
TTGCGCCCATTGGTATTCCATTGGGCATGTCTGTTTGAGCGTCATTACAAACCCTTGACAGCAGTCAGTGTTGAGCCGGCTTTCCGAACGAGAGTTCGCGCCGGCTTCAAAGTGGTACGCTTTGCCAACCGCCATTCCAAGCCGAAACATAGTAATCATAACGCTTGTTGAGGATGGATGGACTCCGGTTCGGCCTGAACAAAATCCAACTTGTGGTTTGACCTCAGATCAGACAAGGATACCCGCT	Fungi	Basidiomycota	Agaricomycetes	Tremellodendropsidales	NA	NA	NA	0	0	0	0	0	0	0	0	0	0	0	0	0	2	0	0	0	0	0	0	0	0	0	0	0	0	0	0	0	1	0	0	0	0	0	0	822	0	0	0	0	0
TTGCGCCCCTTGGTATTCCATGGGGCATGCCTGTTCGAGCGTCATCTACACCCTCAAGCTCTGCTTGGTGTTGGGCGTCTGTCCCCGCCTCTGCGCGGCGGACTCGCCCCAAATTCATTGGCAGCGGTGTCTTTTTGCCTCAGTCTCGCGCAGCACATTGCGCTTGCAGCACTGTCGGCGGCCCGCGATCCAGCAAGCTCCTTTCACCGTCTTTGACCTCGGATCAGGTAGGGATACCCGCT	Fungi	Ascomycota	Orbiliomycetes	Orbiliales	Orbiliaceae	NA	NA	0	0	0	0	0	0	0	0	0	0	0	0	0	0	0	0	0	0	0	0	0	0	0	0	0	0	0	0	0	0	0	0	0	0	0	0	4	0	0	18	0	35
TTGCGCCCTTTGGCATTCCGAAGGGCATGCCTGTTCGAGCGTCATTATCACCCCTCAAGGCCCCTCGGGCTTGGTGTTGGACGGCCTGGTGGAGGCTTTGCCCTCGACCCCTCCTAAAGACAATGACGGCGGCCTCGTAGGACCCCCGGTACACTGAGTTCTCCTATGGAACACGTACCGGACTCAAAGGGTTCATGGGGCACGGTCTGCCTCCCCTTCGCGGGAGAAACTCCTTTCTAAAGGTTGACCTCGGATCAGGTAGGGATACCCGCT	Fungi	Ascomycota	Dothideomycetes	Pleosporales	Coniothyriaceae	Coniothyrium	palmicola	0	0	0	0	0	0	0	0	0	0	0	0	0	0	0	0	0	0	0	0	0	0	0	0	0	0	0	0	0	0	0	0	0	0	0	0	0	0	0	0	0	0
TTGCGCCCCTTGGTATTCCGAGGGGCATGCCTGTTCGAGCGTCATTTCAACCCCTCAAGCTCTGCTTGGTGTTGGGTCGCGCTGCTGCTCCGGCGGCGGGCCCTAAAATCAGTTGGCGGTGCCGTCGCGGCTCCAAGCGTAGTAGCATACCTCTCGCTCTGGAAACCCGGCGGTTGCCTGCCCCCTAAACCAGATTAAATTCTCACGGTTGACCTCGGATCAGGTAGGGATACCCGCT	Fungi	Ascomycota	Eurotiomycetes	Chaetothyriales	Herpotrichiellaceae	NA	NA	0	0	0	0	0	363	0	0	1	0	0	0	0	0	138	0	0	0	0	25	0	0	0	0	0	0	82	0	0	0	0	0	0	0	0	0	6	0	0	0	0	0
TTGCGCCCCTTGGTATTCCGAGGGGCATGCCTGTTCGAGCGTCATTTCAAACCTCAAGCGTAAGCTTGGTATTGGGCGCCGTCCGTCGAGGACGCGCCAGAAACCTGTAGGCAGCGGTGCCCGTCTCCCAGCGTAGTCAATTATTTCTACCCGCCCGGAGCTCGCGCGCATCGCCCGCCGGACAACATTCTTTTTTACTTATGGTTTGACCTCGGATCAGGTAGGGATACCCGCT	Fungi	Ascomycota	Leotiomycetes	Helotiales	Helotiaceae	Scytalidium	lignicola	0	0	0	0	0	0	0	0	0	0	0	0	0	0	0	0	0	0	0	0	0	0	0	0	0	0	0	0	0	0	0	0	0	0	0	0	0	0	0	0	0	0
TTGCGCCCTTTGGCATCCCGAAGGGCATGCCTGTTCGAGCGTCATTTCACCAATCAAGCCTGGCTTGGTGTTGGGTGCCGTCCCGCCTCTCGCGCGCGGACGCTCCCTAAAATCATCGGCGGTGCAGCACCGGCTTCGAGCGCAGCAGATGTTCGCTCTGTGGGCCCGGTGCGGCAGCGGCCGCGACGACAACCTCTAGGTTGACCTCGGATCAGGTAGGGATACCCGCT	Fungi	Ascomycota	Dothideomycetes	NA	NA	NA	NA	0	0	0	0	0	0	0	0	0	0	0	0	0	0	0	0	0	0	0	0	0	0	0	0	0	0	0	0	0	0	0	0	0	0	200	2	1	0	0	26	1	4
TTGCGCCCCTTGGTATCCCGAGGGGCATGCCTGTTCGAGCGTCATTTAGGACCTCAAGCCTCGCTTGGTCTTGGGCGCGGTCTGACCGACCCGCCTGTAACTGTCAGCGGCAACCGTTTGGCCCTTAGGCGTAGCAAAACTATTCGTCTTTAGGGGCTCTCGGGCGGCCGTCTCAAGACTCTGGCCCTCTGGGCCACCAAAGTTTGACCTCGGATCAGGTAGGGATACCCGCT	Fungi	Ascomycota	Dothideomycetes	Hysteriales	Hysteriaceae	Rhytidhysteron	NA	0	0	0	0	0	0	0	0	0	0	0	0	0	0	0	0	0	0	0	0	0	0	0	0	0	0	0	0	0	0	0	0	1	0	4	85	0	0	4	0	1	0
TTGCGCTCCTTGGTATTCCGGGGAGCACGCCTGTTTGAGAATCATTAAAATCTATCACCCTAGTTGGTGGACTTGAGCTGTTTCCCCCGCAAGGGAGAATCGCTCGAAATTGAATGTCGAGAAATCCCTCGGGACCCCTCCGTTCAGGATTTCAAGCGCATGAAAGAGTGTTTTCACTTTATCTGGTTCGCTTGGTGACCTGCGGTGGTGATGAGCGGGAGGTTTTGCGAACTGCTGGCGAGGCAACTCTGCTCGGCAACTAAGATGCTTGGAGGCGGTAAGTTTCCGAGCTCTTGAACTCTTGGTCTCAAATCAGGTGGGAAAACCCGCT	Fungi	Ascomycota	Dothideomycetes	NA	NA	NA	NA	0	0	0	0	0	0	0	0	1	0	0	0	0	0	0	0	0	0	0	0	0	0	0	0	0	0	0	0	0	0	0	0	0	0	0	0	0	0	0	0	0	0
TTGCGCCCCTTGGTATTCCGAGGGGCATGCCTGTTCGAGCGTCATTACACCACTCAAGCACTGCTTGGTATTGGGCGTTTCGTCCCCCGAGAGGGGGGCGCGCCTCAAAGACCTCGGCGGAGCCTCACCGGCTTTGGGCGTAGTAGTATTGCTATAGACGTCCTTTAACGGAAAGGCCTCCTTTGCCGATTGAAAACCTTTTATTTTTCTAGGTTGACCTCGGATCAGGTAGGGATACCCGCT	Fungi	NA	NA	NA	NA	NA	NA	0	0	0	0	0	0	0	0	0	0	0	0	0	0	0	0	0	0	0	0	0	0	0	0	0	0	0	0	0	0	0	0	0	0	0	0	0	0	0	0	0	0
TTGCGCCCTTTGGTATTCCGAAGGGCATGTCTGTTTGAGCGTCATTACAATCCCTCGTTAACAAATTTTTGTTTGTTATGCGGTTTTGAGCGGTGCGTGACAGTTGCTGGTTGATAGAAATGTCAGCCCGACTGCCTCCGCTTTAAATTCAGTAACGAATGCTCTGCCAGGCGGACCTTGCAAACTTTCACGTAGTAGTGATACCCATCGTTGAAGTGTAAAGGAACGTGCTCGGCCTGAAAAACATCAATCAAACCTCTTCAGGTTTGACCTCAGATCAGACAAGGATACCCGCT	Fungi	Ascomycota	Dothideomycetes	Dothideales	NA	NA	NA	0	0	0	0	0	0	0	0	0	0	0	0	0	0	0	0	0	0	0	0	0	0	0	0	0	0	0	0	0	0	0	0	0	0	0	0	0	0	0	0	0	0
TTGCGCTCCTTGGTATTCCGAGGAGCATGCCTGTTTGAGTGTCATTAAATTCTCAACCTATCTAGCTTTTGCGAAGGTAGGCTTGGATGTGGGGGTTTGCGGGCTTTTACAAAAGTCGGCTCTCCTTAAATGCATTAGTGGGACCTTTTGTTGGCTTGTTCCTAGTGTGATAATTATCTACACTGTGAGTGGTCGGCGATTTTAATGGGTCTTGCTTCTAACCTGTTCCTACTTCAGGACGCTTTGACAATTTGACCTCAAATCAGGTAGGACTACCTGCT	Fungi	Ascomycota	Orbiliomycetes	Orbiliales	Orbiliaceae	NA	NA	1	0	0	1	0	26	59	0	0	0	0	245	0	0	2	0	0	0	161	0	0	0	0	0	0	1	0	0	0	0	0	0	0	0	0	0	0	0	0	0	0	0
TTGCGCCCTTTGGTATTCCGAGGGGCATGCTTGTTCGAGCGTCATTTCACCACTCAAGCTTATGCTTGGTATTGGGCTTCATCCCGCCAAAAGGATGTGCCTGAAACTCGTTGGCAGTAGCGCCCAGCTCCTTGCGTAGTCAATTTTTTTACCTCGCAATCGGATCTTGAGCGTTCCTCGCCAGAAAAAAACCTTTTTTTCTCAAGGTTTGACCTCGGATCAAGTAGGGATACCCGCT	Fungi	Basidiomycota	Agaricomycetes	Agaricales	Lyophyllaceae	Termitomyces	NA	0	0	0	0	0	0	0	0	0	0	0	0	0	0	0	0	0	0	0	0	0	0	0	0	0	0	0	0	0	0	0	0	0	0	1	0	0	0	0	0	0	0
TTGCGCCCCTTGGTAGCCCGAGGGGCATGCCTGTTCGAGCGTCATTTCAACCCTCAAGCATAGCTTGGTATTGGGCTTCGTCCGTTTGGACGTGCCCCAAAGTCATCGGCGACGGACGCCGGACTTCAAGCGTAGCAGTACCTTCGCTGATGGAGTCCTGGCGGTCGTCCACCGGAAGCACATTTCTTTCTAGGTTGACCTCGAATCAGGTAGGGATACCCGCT	Fungi	Ascomycota	Dothideomycetes	NA	NA	NA	NA	0	0	0	0	0	0	0	0	1	0	0	0	0	0	0	0	0	0	0	0	0	0	0	0	0	0	0	0	0	0	0	0	0	0	0	0	0	0	0	741	0	0
TTGCACTCCTTGGTATTCCGAGGAGTATGCCTGTTTCAGTATCATGAGCACTCTCACACCTAACCTTTGGGTTATGTCGTGGAATTGGGATGCGCCGATTTTTATTAGTCGGCACTCCTAAAATGTAGCTCTTGGCTGTTTCCTACTACAGCAGTTTGGCCTAATAGTTTTGACTTTTGTCAAATCTTTGGCTACATTTGCTTCTGGAAGTCAGTCTTGATAATACAGAAAACTCATTTCAAACTTTGATCTGAAATCAGGTAGGGCTACCCGCT	Fungi	Ascomycota	NA	NA	NA	NA	NA	0	0	0	0	0	0	0	0	0	0	0	0	0	1	0	0	0	0	0	0	0	0	0	0	0	0	0	0	0	0	0	0	2	0	0	0	0	0	0	0	0	0
TTGCGCCCTTTGGTATTCCGAAGGGCATGCCTGTTCGAGCGTCATTTCAAACCTCAAGCTTCTGCTTGGTATTGGGCGTCGTCCGTCTGGACGTGCCAGAAACACGTGGGCGGTGGTGCCGGTCTCCCAGCGTAGTCAAGTCTATCCGCTCCGGAGTGCAGGTGCCGCCCGCCAGATAAGCTTAAATCTATCTATGGTTTGACCTCGGATCAGGTAGGGATACCCGCT	Fungi	Mucoromycota	Umbelopsidomycetes	Umbelopsidales	Umbelopsidaceae	Umbelopsis	isabellina	0	0	0	0	0	0	0	0	0	0	0	0	0	0	0	0	0	0	0	0	0	0	0	0	0	0	0	0	0	0	0	0	0	0	26	0	0	0	0	0	0	0
TTGCGCCCCTTGGTATTCCGGGGGGCATGCCTGTTCGAGCGTCATTACACCACTCAAGCCTGGCTTGGTATTGGGCGTCTCGCGGCTGTCAAAGCCGCGCGCCCTAATGTCTTCGGCTGAGCCGTCCGTCTCTAAGCGTTGTGGTCTTTACAGATTTCGCTTGCGAGGCCGGGCCGGTTCGATCGCCGTTAAACCCCCCTCTTTATAGGTTGACCTCGGATCAGGTAGGGATACCCGCT	Fungi	Ascomycota	Dothideomycetes	Tubeufiales	Tubeufiaceae	Helicoma	vaccinii	0	0	0	0	0	0	0	0	0	0	0	2	0	0	0	0	0	0	0	0	0	0	0	0	0	0	0	2	0	0	0	0	0	0	708	13	0	0	0	0	0	0
TTGCGCCCTTTGGTATTCCTTAGGGCATGCCTGTTCGAGCGTCATTAAAACCTTCAAGCTCAGCTTGGTGATGGGCGCTGGTCGCGATGTCGACCCGCCTCAATAGCATTGGCAGCCGGTACGTTGGCTTTGTAGCGCAGCAGAGTATTGCGTCTCGGGCCTGGCGGGCTGGTTCTCCAGAAGACCTTCTTTAGTTTGACCTCGGATCAGGTAGGGATACCCGCT	Fungi	Ascomycota	Dothideomycetes	Capnodiales	Teratosphaeriaceae	NA	NA	0	0	0	0	0	0	0	0	0	0	0	0	0	0	1	0	0	0	0	0	0	0	0	0	0	0	0	0	0	0	0	0	4	1	1	0	1	694	0	0	0	0
TTGCGCCTTTTGGTATTCCGAAAGGCATGCCTGTTTCAGTGTCATGAAATCTCAATCTAATATGTTTTCTGAACATGTTAGGCTTGGACTTGGGCGTCTGCCAGTGATGGCTCGCCTCAAATGACTTAGTGGAACATCCCACATCAGTGTTAGACGTAATAAGTTTCGTCTCTCCTTGTGGTGATGACTGCTCAGAACCTGCCATCGCGCATCTTTTGACTTTGACCTGAAATCAGGTAGGGCTACCCGCT	Fungi	Ascomycota	Dothideomycetes	Pleosporales	NA	NA	NA	0	0	0	0	0	0	0	0	0	0	0	0	0	0	0	0	0	0	0	0	0	0	0	0	0	0	0	0	0	0	0	0	720	0	0	0	0	0	0	0	0	0
TTGCGCCCTTTGGTATTCCGAGGGGCATGTCTGTTCGAGCGTCATTTCAACCCTCAAGCTTTTGCTTGGTATTGGGCTTCATCCCTTCTAAAGGATGTGCCTAAAACTCATAGGCGGTTACTCTTAGCTCCCTTGCGTAGTTATATTTTTCTCGCTCTGGAAGTTTAGGGATAACTCGCCTAAGAACCCCCCCCCACTTTTATCAAGGTTTGACCTCGGATCAGATAGGGATACCCGCT	Fungi	Basidiomycota	Tremellomycetes	Tremellales	Rhynchogastremataceae	Papiliotrema	flavescens	0	0	0	0	0	0	0	0	0	0	0	0	0	0	0	0	0	0	0	0	0	0	0	0	0	0	0	0	0	0	0	0	0	0	0	0	0	0	0	0	1	0
TTGCGCCCCACGGTATTCCGTAGGGCATGCCTGTTCGAGCGTCATTTCACCCTTCAAGCACGGCTTGGTGTTGGGCGCCTGTCTCGCCTCTGCGCGTGGACTCGCCTCGAAGTAATTGGCAGCCGGTTCGCGGGACCCGAGCGCAGCAGATTTGCGTCTCCATCCAACGAGCCGGCTCCCACAAGCAACCTTCACGTCTTGACCTCGGATCAGGTAGGGATACCCGCT	Fungi	Ascomycota	Dothideomycetes	Tubeufiales	Tubeufiaceae	Tubeufia	guangxiensis	0	0	0	0	0	0	0	0	1	0	0	0	0	1	0	0	0	0	0	0	0	0	0	0	0	0	0	0	0	0	0	1	0	0	0	0	438	0	0	0	0	0
TTGCGCCCTCTGGCATTCCGGAGGGCATGCCTGTTCGAGCGTCATTACACCTCTCAAATCCGCGTTGGCGGGCTTGACGTTGGGCGAGGCCCCCCGAGCACGGGGGCCCGCCTCAAAGACAGTGACGGTTCTCGCCAACCTCGGGCGCACAAGTGTCGCGATGCAGGGCGGTGAAGGCCGGTCTTTCAAGTCATTGACTTCTCAATGTTGACCTCGGATCAGGTAGGAATACCCGCT	Fungi	Ascomycota	Dothideomycetes	Pleosporales	Pleosporales_fam_Incertae_sedis	Pseudocoleodictyospora	thailandica	0	0	0	0	0	0	0	0	0	0	0	0	0	0	0	0	0	0	0	0	0	0	0	0	0	0	0	0	0	0	0	1	1	1	2	691	0	0	0	0	0	0
TTGCGCCCTATGGTATTCCGTAGGGCATGCCTGTTCGAGCGTCATTACAACCCTCAAGCTCTGCTTGGTATTGGGCGTCGTCCCCCAAACGGACGTGCCTCAAAGACCTCGGCGGTGGCGTCTTTGCCTCAAGCGTAGTAAAACAACTCTCGCTTTGGAGTCAAAGGCGTCGCCCGCCGGACGAACCTTCTGAACTTTTCTCAAGGTTGACCTCGGATCAGGTAGGGATACCCGCT	Fungi	Ascomycota	NA	NA	NA	NA	NA	0	0	0	0	0	0	0	0	0	0	0	0	0	0	0	0	0	0	0	0	0	0	0	0	0	0	0	0	0	0	0	0	33	0	25	0	0	0	0	302	0	1
TTGCGCCCTTTGGCATTCCGAGGGGCATGCCCGTTCGAGCGTCATTACACCACTCAAGCCTGGCTTGGTATTGGGCGACCGGGTGCTCCCCGTCTGGGGGACCCGCGCCTCCATATGTTCTCGGCTGGACGGTCGGAATCTCAGCGTTGTGCAAACGATCCGCTGTGGGACCGGCCCGGACGTCGCCGTTAAACCCCTCATCACAGGTTGACCTCGGATCGGGTAGGGATACCCGCT	Fungi	Ascomycota	Dothideomycetes	Botryosphaeriales	Aplosporellaceae	Aplosporella	NA	0	0	0	0	0	0	0	0	0	0	0	0	0	0	0	0	0	0	0	0	0	0	0	0	0	0	0	0	0	0	0	0	0	0	60	0	0	0	0	0	533	93
TTGCGCTCCTTGGTAGCCCGAGGAGCATGCCTGTTCGAGCGTCATTTCAACCCTCAAGCATAGCTTGGTGTTGGGCTTCGTCTGCGGACGTGCCCCAAAATCATCGGCGACGGGCGCCGGACTTCAAGCGTAGCAGTACCTTCGCTGACGGAGTCCTGGCGTTCGTCCACCGGAAGCAACTTCTTCTAGGTTGACCTCGAATCAGGTAGGGATACCCGCT	Fungi	Ascomycota	Dothideomycetes	Capnodiales	NA	NA	NA	0	0	0	0	0	0	0	0	0	0	0	0	0	0	0	0	2	0	0	0	0	0	0	0	0	0	0	0	0	0	0	0	0	0	207	0	0	0	0	357	0	83
TTGCGCCCTTTGGTATTCCGAGGGGCATGTCTGTTCGAGCGTCATTTCAACCCTCAAGCTTCTGCTTGGTATTGGGCTTCATCCTGCCTAAAGGATGTGCCTAAAACTCATTGGCGGTTGCACTTAGCTCCCTTGCGTAGTTATATATTCTCGCTTGGAATTTTAGGTGTAACCCGCCTGAGAACCCCCCATATTTCTCAAGGTTTGACCTCGGATCAGATAGGGATACCCGCT	Fungi	Ascomycota	NA	NA	NA	NA	NA	0	0	0	0	0	0	0	0	0	0	0	0	0	0	0	0	0	0	0	0	0	0	0	0	0	0	0	0	0	0	0	0	0	0	0	0	0	0	0	0	0	0
TTGCGCCCGCCAGCATTCTGGCGGGCATGCCTGTTCGAGCGTCATTTCAACCCCTCGGGCCCCTTGGCCGCCCGGTGTTGGGGGACTACTTCAGGTAGCCCCCGAAAGGCAGTGGCGGAGCCGGCCCCGGCCCCGGACGTAGTACGAAACTCCTCGTCCGCGGCAGGTCCGGCGTCCCGCCGTGAAACCCCTTACTCTTCAATGGTTGACCTCGGATCAGGTAGGACTACCCGCT	Fungi	Ascomycota	Dothideomycetes	Tubeufiales	Tubeufiaceae	Tubeufia	NA	1	0	0	0	0	0	0	0	0	0	2	1	0	0	4	0	0	0	1	597	0	0	0	42	0	0	3	0	0	0	0	0	0	0	0	0	0	0	0	0	0	0
TTGCGCCCCTTGGTATTCCATGGGGCATGCCTGTTCGAGCGTCATCTACACCCTCAAGCTCTGCTTGGTGTTGGGCGTCTGTCCCGCCTCGGCGCGCGGACTCGCCCCAAATTCATTGGCAGCGGTCTTTGCCTCCTCTCGCGCAGCACATTGCGCTTCTCGAGGTGCTTGCGAGGCCCGCGTCCACGAAGCATTACCAGTCTTTGACCTCGGATCAGGTAGGGATACCCGCT	Fungi	Ascomycota	Sordariomycetes	Xylariales	Xylariaceae	Geniculisynnema	termiticola	0	0	0	0	0	0	0	0	0	0	0	0	0	0	0	0	0	0	0	0	0	0	0	0	0	0	0	0	0	0	0	5	3	0	2	0	6	438	2	2	8	108
TTGCGCCCCTTGGTATTCCATGGGGCATGCCTGTTCGAGCGTCATCTACACCCTCAAGCTCTGCTTGGTGTTGGGCGTCTGTCCCCGCCTCCGCGCGGCGGACTCGCCCCAAATTCATTGGCAGCGGTGTCTTTTTGCCTCAGTCTCGCGCAGCACATTGCGCTTGCAGCACTGTTGGTGGCCCGCGATCCAGCAAGCTCCTTTCACCGTCTTTGACCTCGGATCAGGTAGGGATACCCGCT	Fungi	Ascomycota	Dothideomycetes	Pleosporales	Didymosphaeriaceae	Paraconiothyrium	NA	0	0	0	0	0	0	0	0	0	0	1	0	0	0	0	0	0	0	0	0	0	0	0	0	0	0	0	0	0	0	0	0	0	0	0	0	0	0	0	0	0	628
TTGCGCCCCCTGGTATTCCGGGGGGCATGCCTGTTCGAGCGTCATTACAACCCTCAAGCTCTGCTTGGTATTGGGCTCCGTCCTCACTGCGGACGCGCCTCAAAGACCTCGGCGGTGGCTGTTCAGCCCTCAAGCGTAGTAGAATACACCTCGCTTTGGAGTGGCTGGCGTCGCCCGCCGGACGAACCTTCTGAACTTTTCTCAAGGTTGACCTCGGATCAGGTAGGGATACCCGCT	Fungi	Ascomycota	Dothideomycetes	Pleosporales	Coniothyriaceae	Coniothyrium	palmicola	0	0	0	0	0	0	0	0	0	0	0	0	0	0	0	0	0	0	0	0	0	0	0	0	0	0	0	0	0	0	0	0	0	0	0	0	0	0	0	0	0	0
TTGCGCCTTTTGGTATTCCAGAAGGCATGCCTGTCTGAGCGTCATTGATATTCATTCTTTGAATTTCAAAGATGGCGCTGAGAGTGTTTCTGCGGAGACTCTCTTGAAAAGAATGGACCGACAAGTGTGATAGTATCAAATCGCTTGTTAAGATCTTTCTTGACCTCAGATCAGGTAGGGTTACCCGCT	Fungi	Ascomycota	Dothideomycetes	Botryosphaeriales	Botryosphaeriaceae	Lasiodiplodia	crassispora	0	0	0	0	0	0	0	0	0	0	0	0	0	0	0	0	0	0	0	0	0	0	0	0	0	0	0	0	1	0	0	0	0	0	8	63	0	0	0	0	0	0
TTGCGCCTTTCTGGTTTACCAGGGGCATGCCGGTTTGAGCGCCTTTTCATGCTTATGCTTGCAAGTTTTTGTAATGCATAGATTTGAGTGTATTGCCGGTTCACACCGGCTCGCTCTGAATGCATGAGCGACTAGACAGCTCGAAGCAATGTGATAAGTATCTTCATTGCGACAAGCTCGATAGACGCTTTCTAATCGTCTTCGGACAATTCTAATGCTAGGCCTCAAAGTGGTAGGATTACCCGCT	Fungi	Ascomycota	NA	NA	NA	NA	NA	0	0	0	0	0	0	0	0	0	0	0	0	0	0	0	0	0	0	0	0	0	0	0	0	0	0	0	0	0	0	0	0	4	0	72	108	0	0	0	0	2	0
TTGCGCCCCTTGGTATCCCGAGGGGCATGCCTGTTCGAGCGTCATTAAGGACATCAAGCTATGCTTGGTCTTGGGCGCGGTCTGAGAGACCCACCCGCAACTCGTCAGTGGCAACCGTTCAGTCCCTAAGGCGTAGCAAAAAAATTCGTCTACATGGGTGCTGCGGGTGGCTGTCTTAAATCTAGCGGCTCTGGAAGCAGGGCTCTCTAAGTTTGACCTCGGATCAGGTAGGGATACCCGCT	Fungi	Basidiomycota	Dacrymycetes	Dacrymycetales	Dacrymycetaceae	Calocera	NA	0	0	0	0	0	0	0	1	0	0	0	1	0	0	0	0	0	0	0	0	0	0	0	0	0	0	0	0	0	0	0	1	0	0	537	0	0	0	0	0	0	0
TTGCGCCCTTTGGTATTCCTTAGGGCATGCCTGTTCGAGCGTCATTTAACCCCTCAAGCTCTGCTTGGTGTTGGGCGCTTGTCCCGCCTCAGGCGCGGACTCGCCTTAAAATCATTGGCGGCCTACGTACCGGCTTCGAGCGCAGCACATTCGCGTCTCCTGCCCGGCACGCTGGCGTCCAGCAAGCCTCTTACCCAATTTTGACCTCGGATCAGGTAGGGATACCCGCT	Fungi	Ascomycota	Dothideomycetes	NA	NA	NA	NA	0	0	0	0	0	0	0	0	0	0	0	0	0	0	0	0	0	0	0	0	0	0	0	0	0	0	0	0	0	0	0	0	0	0	64	0	38	0	0	1	479	0
TTGCGCCCCTTGGTATTCCATGGGGCATGCCTGTTCGAGCGTCATTTACCCCCTCAAGCTCTGCTTGGTGTTGGGCGTCTGTCCCGCCTTTTGCGCGCGGACTCGCCCTAAAAGCATTGGCAGCGGTCGTGCCAGCCTCTCGCGCAGCAGTTTGCGCTCGGTGAGGTTTCTAGGCGGATCCGCGTCCACAAAGCCTACATACCCAATGTTTGACCTCGGATCAGGTAGGGATACCCGCT	Fungi	Ascomycota	Dothideomycetes	Pleosporales	Testudinaceae	NA	NA	0	0	0	0	0	0	0	0	0	0	0	0	0	0	0	0	0	0	0	0	0	0	0	0	0	0	0	0	0	0	0	0	0	0	0	0	0	0	0	0	0	0
TTGCGCCCCTTGGTATTCCGAGGGGCATGCCTGTTCGAGCGTCATTACACCACTCAAGCCTGGCTTGGTATTGGAGGACGCGGTTCGCCGCGCCTCTTGAATCTCTCGGCTGAGCGTCACCGTCCTTAGCGTTGTGATACATATTCGCTTCTGGACCCGGTGGTGTTTGCGCCGTTAAACCTTTTCATTCAAGGTTGACCTCGGATCAGGTAGGGATACCCGCT	Fungi	Ascomycota	Dothideomycetes	Pleosporales	NA	NA	NA	0	0	0	0	0	0	0	0	1	0	0	0	0	0	0	0	0	0	0	0	0	0	0	0	0	0	0	0	0	0	0	0	0	0	4	0	0	0	0	590	0	0
TTGCGCCCGCCAGTATTCTGGCGGGCATGCCTGTCCGAGCGTCATTTCAGCCCTCAAGCCCTGGCTGCTTGGTGTTGGAGTGCTATAGCGCAGCGCTGTAGGCTCTCAAATACAGTGGCGGACCTGCCGAGGCCCCTAGCGCAGTAATTTCCTTCTCGCTAGAGAGCGTCGTGGCGGTGTCTTGCCGTAAAAACCCCACTGTTTTTGCAAGGTTGACCTCGGATCAGGTAGGATTACCCGCT	Fungi	Ascomycota	Dothideomycetes	NA	NA	NA	NA	0	0	0	0	0	0	0	0	0	0	0	0	0	0	0	0	0	0	0	0	0	0	0	0	0	0	0	0	0	0	0	0	0	0	0	0	0	0	0	0	0	0
TTGCGGCCATAGGTATTCCTTTGGCCATGCCTGTTCGAGCGTCATTTACACCCTCAAGCCTAGCTTGGTGTTGGGCGTCTGTCCCGCCGTTCTCGCGCGCGGACTCGCCTCAAAGTCATTGGCGGCGGTCGTGCCGGCCCCCTCGCGCAGCACATTTGCGCTTCTCGGAGGCCCGGCGGATCCGCGCTCCAGCAAGACCTTTCACGACTTGACCTCGGATCAGGTAGGGATACCCGCT	Fungi	Ascomycota	Sordariomycetes	NA	NA	NA	NA	0	0	0	0	0	0	0	0	0	0	0	0	0	0	0	0	0	0	0	0	0	0	0	0	0	1	0	0	0	0	0	1	568	0	2	1	1	1	0	10	1	1
TTGCGCCCTTTGGTATTCCATAGGGCATGCCTGTTCGAGCGTCATTTAAACCCTCAAGCTCAGCTTGGTGTTGGGTGTTTGTCCCGCCTGCCGCGCGAGGACTCGCCTCAAAAGTATTGGCAGCCGGAACGTTGGCTTTGAGCGCAGCAGAATAGCGCCCCTGGCCTCGTTGTCCGGTTCTCCAGGAAGCCTGTACCTCCATGTCTTGACCTCGGATCAGGTAGGGATACCCGCT	Fungi	Ascomycota	Dothideomycetes	Pleosporales	Periconiaceae	Periconia	NA	0	0	0	0	0	1	0	0	1	0	0	0	0	0	0	0	0	0	0	0	0	0	0	0	0	0	0	0	0	0	0	3	0	0	0	0	0	0	1	407	1	1
TTGCGCCCTTTGGTATTCCGAGGGGCATGTCTGTTCGAGCGTCATTTCAACCCTCAAGCTTTGGCTTGGTATTGGGCTCTCGTCCGCCTAAGGACGTGCCTGAAACTCATAGGCGGTTGTGCTCAGCTCCTTAGCGTAGTCATTTATAATTTCGCTCTGGAGGACTTGGGTGCGACCCGCCTAAGAACCCCCCTTATAACTTAAAGGTTTGACCTCGGATCAGATAGGGATACCCGCT	Fungi	Ascomycota	Dothideomycetes	Pleosporales	Pleosporales_fam_Incertae_sedis	Paradictyoarthrinium	tectonicola	0	0	0	0	0	0	0	0	0	0	0	0	0	0	0	0	0	0	0	0	0	0	0	0	0	0	0	0	0	0	0	0	0	0	0	0	0	0	0	0	0	0
TTGCGCTCCTTGGTATTCCGAGGAGCATGCCTGTTTGAGTGTCATTAAGTTCTCAACCATACGAGTTTTTTTCGAACTCGTGTGGCTTGGATTATGGGATTTTGCGGGCTTTCGTTAGTCCGCTATCCTTAAATGCATTAGCAGTGCTTTCGTTGCTAATCTCTGGTGTGATAATTATCTACGCCGTTGAGACGTGACTTTATTGAAGTGCTGCTTCTAACCGTCTTCACGGACAACTTTTGACAATCTGACCTCAAATCAGGTAGGACTACCCGCT	Fungi	Ascomycota	Dothideomycetes	Tubeufiales	Tubeufiaceae	Tamhinispora	indica	1	0	8	0	23	0	0	0	329	0	19	0	1	0	0	0	0	0	0	48	0	0	3	0	0	1	51	0	0	6	0	0	0	0	0	0	0	0	0	0	0	0
TTGCGCCCTTTGGCATTCCGAAGGGCATGCCTGTTCGAGCGTCATTACACCAATCAAGCCTGGCTTGGTATTGGGCGACAGGGCCGTCACACGCCCTCCGCCCCAATGACTGCCGGCGGGACGGACCGAATCTCAGCGTTGTGAATCAAAAGCCGCTGGCGAGACGGGACGGCCGTGCCGTTAAACAACCCCATCAAAGGTTGACCTCGGATCAGGTAGGGATACCCGCT	Fungi	Basidiomycota	Agaricomycetes	Agaricales	Entolomataceae	Clitopilus	crispus	0	0	0	0	0	0	0	0	0	0	0	0	0	0	0	0	0	0	0	0	0	0	0	0	0	1	0	0	0	0	0	88	0	0	237	0	3	1	5	1	73	1
TTGCGCCCTTTGGTATTCCGAGGGGCACGCCTGTTCGAGCGTCATTTAAAAATATCAAGCACTGCTTGGTCTTGGGTGGGGTCTCCGGACCCACCTGCAACTGGTTGGCGGTACCGTCCGACTCCAAGCGTAGCAAGTCAAACCATCGCTTCGGAGCCTCGTGCGGGACTGGCCTCGAGTCCATCTAAAGTTTGACCTCGGATCAGGTGGGGATACCCGCT	Fungi	Ascomycota	Dothideomycetes	Capnodiales	Neodevriesiaceae	Neodevriesia	lagerstroemiae	0	0	0	0	0	0	0	0	0	0	0	0	0	0	0	0	0	0	0	0	0	0	0	0	0	0	0	0	0	0	0	0	0	0	0	0	0	0	0	0	0	0
TTGCGCCCCTTGGTATTCCGAGGGGCATGCCTGTTTGAGTGTCATTAAATTCTCAACCTCAAAAGCTTTGCTTATTGAGGATTGGATGTGAGGGCTTTGCTGGCTTTGAATTAAGAGTCGGCTCCCTTGAAACGCATTAGTGGAAACCGCTTGTGGACCACATTGGTGTGATAATTATCTACGCCATTGCCCTGTGTCTACATCGAATGTACTAACTTTTTGTACACTTCGGTTTGGAGGGCTGCAGTTTTGTGATGAAACTGCTCTCTCTGTTGAGGTATCTGCTTCAAACTGTCCTAAGTTATTGGACAATTTATTGATTTGATTTGACCTCAAATCAGGTAGGACTACCCGCT	Fungi	NA	NA	NA	NA	NA	NA	0	0	0	0	0	0	0	0	0	0	0	0	0	0	0	0	0	0	0	0	0	0	0	0	0	0	0	0	0	0	0	0	0	0	0	0	0	0	0	0	0	0
TTGCGCTCCTTGGTATTCCGAGGAGCATGCCTGTTTGAGTGTCATTAAATCCTCAACCCACCTTCCTTGTGAATGTGAGGTTGGATGTGGAAGTTTGCTGGCTCACCAGTCAGCTCTTCTGAAATGTATTAGCAGGGCCGCTGTATTGCGATGCTGCCACTTGGTATTGATAGTTGTCTTACCAGGTGTCTGAGTTAGCAATGTGCCCCAGCTTCTAGTCGTCTCTCTGGGACAACAATTTGACGATTTGACCTCAAATCAGGTAGGACTACCCGCT	Fungi	Basidiomycota	Agaricomycetes	Agaricales	Marasmiaceae	NA	NA	0	0	0	0	0	0	0	0	0	0	0	0	0	0	0	0	0	0	0	0	0	0	0	0	0	0	0	0	0	0	0	0	0	0	0	0	0	0	0	0	0	0
TTGCGCCCTTTGGTATTCCGAAGGGCATGCCTGTTCGAGCGTCATTTCAAACCTCAAGCTTCTGCTTGGTATTGGGCGTCGTCCGCTTGGGACGTGCCAGAAACACGTGGGCGGTGGTGCCGGTCTCCCAGCGTAGTCAAGTCTATCCGCTCCGGAGTGCAGGTGCCGCCCGCCAGATAAGCTTAAATCTATCTATGGTTTGACCTCGGATCAGGTAGGGATACCCGCT	Fungi	Basidiomycota	Agaricomycetes	Agaricales	Pluteaceae	Pluteus	NA	0	0	0	0	0	0	0	0	0	0	0	0	0	0	0	0	0	0	0	0	0	0	0	0	0	0	0	0	0	0	0	1	0	0	206	10	0	0	0	0	0	0
TTGCGCCCTTTGGTATTCCTTAGGGCATGCCTGTTCGAGCGTCATCTAAACCTTCAAGCACTGCTTGGTGTTGGGCGTTTGTCCCGCCTCGGGCGCGGACTCGCCTCAAAAGCATTGGCGGCCTGTGTATTGGCTTCGAGCGCAGCAGACTCGCGCGTCGTCCCCTCTGGCACAGGCGTCCAGCAAGCCTTATACCCCAAGTTTGACCTCGGATCAGGTAGGGATACCCGCT	Fungi	Ascomycota	Dothideomycetes	Tubeufiales	Tubeufiaceae	Helicoma	vaccinii	0	0	0	0	0	0	0	0	0	0	0	0	0	0	0	0	0	0	0	0	0	0	0	0	0	0	0	0	0	0	0	0	0	0	0	0	0	0	0	2	0	0
TTGCGCCCTTTGGTATTCCGAGGGGCATGCCTGTTCGAGCGTCATTTACACTCTCAAGCTCTGCTTGGTATTGGAGGCCGCCCCGGTGGGGTGTCCCCGAAACACAGCGGCGACGTAGCCGGACTCCCTGGCGTAGTGACATTTTTGCCGCCCCGGAGTTGTCGGTCTTGCGTTAGCCGGACAACGCCCCTATTTTTCTAAATCGACCTCGGATCAGGCAGGACTACCCGCT	Fungi	Ascomycota	Dothideomycetes	Pleosporales	Pleosporales_fam_Incertae_sedis	Hermatomyces	NA	0	0	0	0	0	0	0	0	0	0	0	0	0	0	0	0	0	0	0	0	0	0	0	0	0	0	0	0	0	0	0	0	0	0	0	0	0	0	0	0	0	0
TTGCGCCCTTCGGAAATTCCGGGGGGCATGCCTGTTCGAGCGTCATTAAACCTCTCAAGCACTGCTTGGTATTGGGTCGTCCCGCTCCCCGGTACTCCGGGGAGCAGGTGCCCAAAATTCAGGGGCGGTCCGGGGAGACTTCAAGCGCAGTAACTGCATCCGCTTCGAAAGCTTCCCCCCGTGGCTTGCCCAGCGAACCTCTCGTTTCTAGAATTGACCTCGGATCAGGTAGGGATACCCGCT	Fungi	Ascomycota	Lecanoromycetes	Ostropales	Stictidaceae	Cryptodiscus	NA	0	0	0	0	0	0	0	0	0	0	0	0	0	0	0	0	0	0	0	0	0	0	0	0	0	0	0	0	0	0	0	0	0	0	0	0	0	0	0	0	0	0
TTGCGCCCTCTGGTATTCCGGGGGGCATGCCCGTTCGAGCGTCATTACAACCCTCAAGCTCTGCTTGGTGTTGGGCGGCACCGCGTGGTGCGCCCCAAAACCAGTGGCGGCGCCGTCTGGCTTCAAGCGTAGTAACACTTCTCGCTTCGGGGACCAGGCGTGCTCCTGCCAGCAACCCACACTTCTTTCAGGTTGACCTCGGATCGGGTAGGGATACCCGCT	Fungi	Ascomycota	Lecanoromycetes	NA	NA	NA	NA	0	0	0	1	0	0	0	0	0	0	12	0	0	0	2	0	0	0	0	0	0	0	0	0	0	0	0	0	0	0	0	0	0	0	0	3	0	0	0	0	0	0
TTGCGCCCTCTGGTATTCCGGGGGGCATGCCTGTTCGAGCGTCGTTTACACCGATCGAGCCCCCGGTTTTTGTGCCGGGCGGCACGGTATTGGGATCCGTCCTTCGTGGGCGTTCCCGAAAATTAGCGGCGGTTTCGGTCGGAATCCCAGCGCAGTAAAACTTTTTTAGTCTCGCTGTTTGGATCTTCCCCCGGCCCGCCGGATCAACCCCCAGTGCCCGGGATAGTGGCATGATAGTAACCGATCGACCTCGGATCAGGTAGGAATACGCGCT	Fungi	Ascomycota	Leotiomycetes	Helotiales	NA	NA	NA	0	0	0	0	0	0	0	0	0	0	0	0	0	0	0	0	0	0	0	0	0	0	0	0	0	0	0	0	0	0	0	0	0	0	0	0	0	0	0	0	0	0
TTGCGCCCTTTGGCATCCCGAAGGGCATGCCTGTTCGAGCGTCATTTCACCAATCAAGCCTGGCTTGGTGTTGGGTGCCGTCCCGCCTCCCGCGCGCGGACGCTCCCTAAAATCATCGGCGGTGCAGCACCGGCTTCGAGCGCAGCAGATGTTCGCTCTGTGGGCCCGGTGCGGCAGCGGCCGCGACGACAACCTCTAGGTTGACCTCGGATCAGGTAGGGATACCCGCT	Fungi	Ascomycota	Lecanoromycetes	Ostropales	Graphidaceae	NA	NA	0	0	0	0	0	0	0	0	0	0	0	0	0	0	0	0	0	0	0	0	0	0	0	0	0	0	0	0	0	0	0	0	0	0	1	0	0	0	0	0	0	0
TTGCACCCTTTGGTATTCCGAAGGGTACGCCCGTTTGAGTGTCATTGTAATCTCACCTCCTCAACTTTTGTTGTGTGAAGTGGACTTGGGCAGTGTCGTGTTACAACGACTGGCCTGAAATGCATGAGTGTACCCTGCTGTTGCAGCGTCTTCAGTGTGATAAGCATCTTCACTGATACAAGTTCCCTTTGGGACGCGCTTGCAATGTGGGCTCTGCGCTTCCAACCGTCATTTGATTGACAAGCTTTGACAATTTGACCTCAAATCGGGTGGGACTACCCGCT	Fungi	Ascomycota	Dothideomycetes	Hysteriales	Hysteriaceae	Rhytidhysteron	NA	0	0	0	0	0	0	0	0	0	0	0	0	0	0	0	0	0	0	0	0	0	0	0	0	0	0	0	0	0	1	0	0	0	0	0	0	1	0	0	0	0	0
TTGCGCCCGCCAGTATTCTGGCGGGCATGCCTGTCCGAGCGTCATTTCAACCCTCGAACCCCTCCGGGGGGTCGGCGTTGGGGATCGGCCCTGCCTTGGCGGTGGCCGTCTCCGAAATACAGTGGCGGTCTCGCCGCAGCCTCTCCTGCGCAGTAGTTTGCACACTCGCATCGGGAGCGCGGCGCGTCCACAGCCGTTAAACACCCAACTTCTGAAATGTTGACCTCGGATCAGGTAGGAATACCCGCT	Fungi	Basidiomycota	Agaricomycetes	Sebacinales	NA	NA	NA	0	0	9	0	0	0	0	0	0	0	0	0	0	0	9	0	0	0	0	15	0	0	0	0	0	0	3	0	0	0	0	0	0	0	12	0	0	0	0	0	0	0
TTGCGCCCGCCAGTATTCTGGCGGGCATGCCTGTTCGAGCGTCATTTCAACCCTCAAACCCCCGGGTTTGGTGTTGGAGATCGGCATGAGTCCTTCGGGGCGACGCCGTCTCCCAAATATAGTGGCGGTCTCGCTGTAGCTTCCTATGCGTAGTAGCACACCTCGCACTGGAAAGCAGCGCGGCCACGCCGTTAAACCCCCAACTTTTCTGAGTTTGACCTCGAATCAGGTAGGATTACCCGCT	Fungi	Ascomycota	Sordariomycetes	Hypocreales	Hypocreaceae	Trichoderma	lixii	0	0	0	0	0	0	0	0	0	0	0	1	0	2	0	1	0	0	0	0	0	0	0	0	0	0	0	1	0	0	0	0	0	0	11	0	506	0	0	0	0	0
TTGCGCTCCTTGGTATTCCGAGGAGTATGCCTGTTTGAGTGTCATTAAATTCTCAACCCTCCAACATTTTTGTGTCGGAGGGCTTGGATTGTGGAGGCGTGCTGGCTTTGACAAAGGTCAGCTCCTCTGAAATGCATTAGCGGAACCGTTTGCGATCTGCCACAAGTGTGATAATTATCTACACTGGCTACGGGGGATTGCTCTCTTAGTGTTCAGCTTCCAATCGTCTTTGGACAAACTTTTTGAATACTTGACCTCAAATCAGGTAGGACTACCCGCT	Fungi	Ascomycota	Sordariomycetes	Hypocreales	Nectriaceae	Cylindrocladiella	NA	0	0	0	0	2	1	0	0	0	1	11	1	0	0	0	0	8	1	0	1	0	0	7	0	0	470	1	2	0	1	0	0	0	0	0	0	0	0	0	0	0	0
TTGCGCCCGCCAGTATTCTGGCGGGCATGCCTGTTCGAGCGTCATTACAACCCTCAGGCCCCCGGGCCTGGCGTTGGGGATCGGCGGAAGCCCCCTGCGGGCACAACGCCGTCCCCCAAATACAGTGGCGGTCCCGCCGCAGCTTCCATTGCGTAGTAGCTAACACCTCGCAACTGGAGAGCGGCGCGGCCACGCCGTAAAACACCCAACTTCTGAATGTTGACCTCGAATCAGGTAGGAATACCCGCT	Fungi	Basidiomycota	Agaricomycetes	Agaricales	Agaricaceae	NA	NA	0	0	0	0	0	0	0	0	0	0	44	0	0	0	204	0	0	0	0	0	0	0	0	0	0	0	87	0	0	0	0	0	0	0	5	0	2	0	0	0	0	0
TTGCGCCCATTAGTATTCTAGCGGGCATGCCTGTTCGAGCGTCATTTCAACCCTCAGGCCCTAGTTGTCTGGTGTTGGGGTAGCTACAGCGATGTAGGCCCCGAAAAACAGTGGCGGTGCTCTCCAGCACTCCGGGCGCAGTAGTTTATTTCTCGCCCTGGACGTCTGGTGGGCTGCCGGCCGTGAAACCCCCTATATCTTAAAGGTTGACCTCGAATCAGGTAGGAATACCCGCT	Fungi	Ascomycota	Sordariomycetes	Hypocreales	Nectriaceae	Fusarium	solani	0	0	0	0	0	0	0	0	0	0	0	0	0	0	0	1	0	0	0	0	0	0	0	0	0	0	0	0	0	0	0	0	0	0	0	0	0	0	0	0	0	0
TTGCGCCCCTTGGTATTCCATGGGGCATGCCTGTTCGAGCGTCATTTCAATCCTCAAGCTATGCTTGGTGTTGGGTGTTTGTCCTGCCCGTTGTGTGCATGGACTCGCCTTAAAAATATTGGCAGCCGATCCCCTCAGCTCGGAGCGCAGCAGATTTAGCGTGACGAAGCGCGGTGTAACGGCACCCAGAAGTTTCTCCCAAGTTTGACCTCGGATCAGGTAGGGATACCCGCT	Fungi	Ascomycota	Sordariomycetes	Sordariales	Sordariales_fam_Incertae_sedis	Rhodoveronaea	varioseptata	0	0	0	0	0	0	0	0	0	0	0	0	0	0	0	0	0	0	0	0	0	0	0	0	0	0	0	0	0	0	0	0	0	0	0	0	0	0	0	0	0	0
TTGCGCCCTTTGGTATTCCGAAGGGCATGCCTGTTCGAGCGTCATTTCAAACCTCAAGCTTCCGCTTGGTATTGGGCGTCGTCCGCTTAGGACGTGCCAGAAACACGTGGGCGGTGGTGCCGGTCTCCCAGCGTAGTCAAGTCTATCCGCTCCGGAGTGCAGGTGCCGCTCGCCAGATAAGCTTAAATCTATCTATGGTTTGACCTCGGATCAGGTAGGGATACCCGCT	Fungi	Ascomycota	Dothideomycetes	Pleosporales	NA	NA	NA	0	0	0	0	0	0	0	0	0	0	0	0	0	0	0	0	0	0	0	0	0	0	0	0	0	0	0	0	0	0	0	0	0	0	0	0	0	0	0	0	124	0
TTGCGCCCCTCGGTATTCCGTGGGGCATGCCTGTTCGAGCGTCATTTACACCCTCAAGCTCTGCTTGGTGTTGGGCGTCTGTCCCGCCTTCGCGCGCGGACTCGCCTCAAAGTCATTGGCAGCGGTCTCGCCGGCTTCTCGCGCAGCACATTTGCGCTTCTCGGAGCTCCGGCGGATCGGCGTCCAGCAAGCACTTTTACGACTTGACCTCGGATCAGGTAGGGATACCCGCT	Fungi	Ascomycota	Dothideomycetes	Tubeufiales	Tubeufiaceae	Helicoma	vaccinii	0	0	0	0	0	0	0	0	0	0	0	0	0	0	0	0	0	0	0	0	0	0	0	0	0	0	0	0	0	0	0	0	468	0	3	1	0	0	0	0	0	0
TTGCGCCCTTTGGCATTCCGAAGGGCATGCCTGTTCGAGCGTCATTATCACCCCTCAAGCCCCCGGCTTGGTGTTGGACGGTTTGGTGGAGGCCCCACACGGGGCTCCTGCCCCTCCCAAAGACAATGACGGCGGCCTCGTTGGACCCCCGGTACACTGAGTTCTTCACGGGACACGTACTGGAGTAAGGGTGCGCGGGGCACGGTCTGCCTCCCCTCAGGGAGAATCTATTTACAAGGTTGACCTCGGATCAGGTAGGGATACCCGCT	Fungi	Ascomycota	Dothideomycetes	Pleosporales	Periconiaceae	Periconia	pseudobyssoides	0	0	0	0	0	0	0	0	0	0	0	0	0	0	0	0	0	0	0	0	0	0	0	0	0	0	0	0	0	0	0	0	0	0	0	0	0	3	463	0	0	0
TTGCACCCTTTGGTATTCCGAGGGGTACGCCCGTTTGAGTGTCATTGTAATCTCACTCCAACAGCTCTTTGCTGGTTGGATGTGGATTTGGACTCTGCCGTGTCATCCATGGCTGGTCTGAAATGCATGAGTGTACCCTGCTGTTGCAGCGTCTTCAGTGTGATAAGTATCCTCACTGGACAAAGTTCCTTCGGGACACGTAGCATGGTGGGCCCTGCGCTTTCCAACCGTCTGCTTGCCAGACAGCCTTTGACAACTTGACCTCAAATCGGGTGGGATTACCCGCT	Fungi	Ascomycota	Eurotiomycetes	Chaetothyriales	Herpotrichiellaceae	Exophiala	brunnea	0	0	0	0	0	0	0	0	0	0	0	0	0	0	0	0	0	0	0	0	0	0	0	0	0	0	0	0	0	0	0	0	0	0	0	0	0	0	0	0	0	0
TTGCGCCCTTTGGCATTCCGAAGGGCATGCCTGTCCGAGCGTCATTGTCCACCGTCAAGCCCGGCTTGTCAGTTGGGCCCCGTTGCCGCCCCCCTCTTCCGGGGAGGTGGCAGGCCCGAAAGTCAGTGACGGCGTCGTGATCGACCCCAGGCGTAGCGAGCTTCTACAGCAGCGTCTTCGGTGGTCGGTCCGGGCCGGTCTCAACCAACTCTTTTAACCAGGTTGACCTCGGATCAGGTAGGGATACCCGCT	Fungi	Basidiomycota	Agaricomycetes	Sebacinales	NA	NA	NA	0	0	0	0	0	0	0	0	0	0	0	0	0	0	0	0	0	0	0	0	0	0	0	0	0	0	0	0	0	1	0	0	0	0	56	0	0	0	0	0	0	0
TTGCGCCCTTCGGTACTCCGTGGGGCATGCCTGTTCGAGCGTCATTTACACCTTCAAGCCCTGCTTGGTGTTGGGCGTCTGTCCTGGGGTTGCACCCTATCCGGACTCGCCTCAAAGGTATTGGCAGCAGACCCTCGGGCCTCCTAATCGCGCAGCACTGCCCGCGCCTCCTGGAGCCCGCAGCGGACAGCGCCCATGAAGCCTAACTCTTAGTTTGACCTCGGATCAGGTAGGGATACCCGCT	Fungi	Ascomycota	Eurotiomycetes	NA	NA	NA	NA	0	0	0	0	0	0	0	0	0	0	0	0	0	0	0	0	0	0	0	0	0	0	0	0	0	0	0	0	0	0	0	0	0	0	0	0	0	0	0	0	0	0
TTGCGCCCTTTGGTATTCCTTAGGGCATGCCTGTTCGAGCGTCATTAAAACCCTCAAGCTCAGCTTGGTGATGGGTGCTGGTCGCGACGTCGACCCGCCTCAATAGCATTGGCAGCCGGTACGTTGGCTTTGTAGCGCAGCAGAGTATTGCGTCTCGGGCCTGGCGGGCTGGTTCTCCAGAAGACCTTCTTCAGTTTGACCTCGGATCAGGTAGGGATACCCGCT	Fungi	Ascomycota	Dothideomycetes	Pleosporales	Pleosporales_fam_Incertae_sedis	NA	NA	0	0	0	0	0	0	0	0	0	0	0	0	0	0	1	0	0	0	0	0	0	0	0	0	0	0	0	0	0	0	1	0	2	0	0	0	0	456	1	0	0	0
TTGCGCCCTTTGGTATTCCGAGGGGCATGTCTGTTCGAGCGTCATTTCAACCCTCAAGCTTCTGCTTGGTATTGGGCTTCATCCTGCCTAAAGGATGTGCCTAAAACTCATTGGCGGTTGCACTTAGCTCCCTTGCGTAGTTATTTATTCTCGCTTGGAATTTTAGGTGTAACCCGCCTGAGAACCCCCCATATTTCTCAAGGTTTGACCTCGGATCAGATAGGGATACCCGCT	Fungi	Ascomycota	Dothideomycetes	Pleosporales	NA	NA	NA	0	0	0	0	0	0	0	0	0	0	0	0	0	0	0	0	0	0	0	0	0	0	0	0	0	0	0	0	0	0	0	0	0	0	0	0	0	0	0	0	0	0
TTGCGCCCGCTAGTACTCTAGCGGGCATGCCCGTTCGAGCGTCATTTCAACCCTCAAGCCCTGCTTGGTGTTGGGGCCCTACGGCTGCCGTAGGCCCTGAAAGGAAGTGGCGGGCTCGCTACAACTCCGAGCGTAGTAACTAATTATCTCGCTAAGGAGGCGTGGCGGCGCTCCGGCCGTTAAAGAACACATCTTTAACCAAGGTTGACCTCGGATCGGGTAGGAATACCCGCT	Fungi	Ascomycota	Dothideomycetes	Tubeufiales	Tubeufiaceae	Tubeufia	NA	0	0	0	0	0	0	0	0	0	0	0	0	0	0	0	0	0	0	0	0	0	0	0	0	0	0	0	0	0	0	0	0	0	0	0	0	0	0	0	0	0	0
TCGCGCTCGAGGTTTCGGCCGAGAGCATGTCTGCCTCAGCGTCTATTCACTTCTCCCTTCGACCCCCCCCTTCGACTGATGGGGGAGCGCCGCGGGGGATCTGGTCGTTCCGAGCCCCGGCCGCTCGGATCGGTCGAAATGCAGAGGGAGCCTCCCTTCACACCGAAGGGTCTCGAAAGGTGGATTGCCTGCGGGCGATGCCGATCGAGCCCCGGAGGGGAGGCGCCCTTGATCGGAGAATTCCCTCACTTTCGACCTGAGTTCAGGCAAGATCACCCGCT	Fungi	Ascomycota	Sordariomycetes	Coniochaetales	Coniochaetaceae	Coniochaeta	NA	0	0	0	0	0	0	0	0	0	0	0	0	0	0	0	0	0	0	0	0	0	0	0	0	0	0	0	0	0	0	0	0	0	0	0	0	0	0	0	0	0	0
TTGCGCCCTTTGGTATTCCGAGGGGCATGCCTGTTCGAGCGTCATTACACCACTCAAGCACCGCTTGGTATTGGGCGGCGGCCGGTAAACCCCCCTTCACGGGCGGGTCGGCCCCCCTGAAATGGATATTTGGCGGCGCCCTCCCGGCTGCAAGCGTAGTAGAACTTTTACGTCTCGCTTCAGTGGCTCGGGGTGCGCTCGCCTGACGAAAAACCTATACATTTTTTCTAGGTTGACCTCGGATCAGGTAGGGATACCCGCTG	Fungi	NA	NA	NA	NA	NA	NA	0	0	0	0	0	0	0	0	0	0	0	0	0	0	0	0	0	0	0	0	0	0	0	0	0	0	0	0	0	0	0	0	0	0	0	0	0	0	0	0	23	8
TTGCGCTCTCTGGTATTCCGGAGAGCACGTCTGTCTGAGTGTCGCTTTACTCTCAACTTTCCAGTTTTTCTTTTGAGAAACTGGGGGGTTGGATCTTGAGCGTTGCCGGGTCCCTTGGGATCGTTGGCTCGCTTTAAAAGTTGGATTGTAGTCTTCGGGATCGTTTAATCCTCAAGTCGACGTGTAATTCGTTATCGTTGGCGTCTTGGAGATCCCTTAACGGACTCTTTCACCCATCCTACTGACTAGTCAGTAACTTGATCTTTTGACCTCAGATCAGGCGGGACTACCCGCT	Fungi	Ascomycota	Dothideomycetes	NA	NA	NA	NA	0	0	0	0	0	0	0	0	0	0	0	0	0	0	0	0	0	0	0	0	0	0	0	0	0	0	0	0	0	0	0	0	0	0	0	0	0	0	0	0	446	0
TTGCGCCCCTCGGTATTCCGGGGGGCATGCCTGTTCGAGCGTCATTGTACCCTTCAAGTCCAGCTTGGTATATGGGCCGCCGCTTCGCGTCTAGCGGGCTCGAAAGTTAGTGGTTGTCCGGCGAGACTTCGAGCGCAGTAGATAATCCCCCGCTTCGGAGGAGCTCGCATCGGTCCACCAGAAGCTCAAATCTTCCAACGATTGACCTCGGATCAGGTAGGGATACCCGCT	Fungi	NA	NA	NA	NA	NA	NA	0	0	0	0	0	0	0	0	0	0	0	0	0	0	0	0	0	0	0	0	0	0	0	0	0	0	0	0	0	0	0	0	0	0	0	0	0	0	0	0	0	0
TTGCGCCCGCCAGCATTCTGGCGGGCATGCCTGTTCGAGCGTCATTTCAACCCCTCGGGCCCCTTGGCCGCCCGGTGTTGGGGGACTACTTCAGGTAGCCCCCGAAAGGCAGTGGCGGAGCCGGCCCCGGCCCCGGACGTAGTACGAAACTCCTCGTCCGCGGCAGGTCCGGCGTCCCGCCGTAAAAACCCCCTATCTTCAATGGTTGACCTCGGATCAGGTAGGACTACCCGCT	Fungi	Ascomycota	Lecanoromycetes	Lecanorales	NA	NA	NA	215	0	0	0	0	0	0	0	0	0	2	0	0	0	0	0	0	0	4	0	0	0	0	0	0	0	0	0	0	0	0	0	0	0	0	0	0	0	0	0	0	0
TTGCGCCCCTTGGTATTCCGAGGGGCATGCCTGTTCGAGCGTCATTTCAAACCTCAAGCTCACGCTTGGTATTGGGCGTCGTCCGCGAGGACGTGCCAGAAACCCGTAGGCAGCGGTGCCCGTCTCCCAGCGTAGTCAATTGTCCTCGCTCCGAGCTCGTGGTGTTCGCCCGCCGGACAACATCTATTCTTCTATGGTTTGACCTCGGATCAGGTAGGGATACCCGCT	Fungi	Ascomycota	Sordariomycetes	Xylariales	Xylariaceae	Geniculisynnema	termiticola	0	0	0	0	0	0	0	0	0	0	0	1	0	0	0	0	0	0	0	0	0	0	0	0	0	0	0	0	0	0	0	0	0	0	0	0	0	0	0	0	1	0
TTGCGCCCATCAGCATTCTGGTGGGCATGCCTGTTCGAGCGTCCTCTCAACCCTTAAGCCCCTGTTGCTTAGCGTTGGGAGCCTACGGGGTCCCCCGTAGCTCCCCAAAGTCATCGGCGGGGCCGGTCACGCACCCCGGGCGTAGTAGATCTCATCTCGCCCGCGGGTGTGCCCGGCCCTGGCCGTTAAACCACTCCAATGATCTCCGAGATTGACCTCGAATCAGGTAGGAATACCCGCT	Fungi	Ascomycota	Dothideomycetes	Tubeufiales	Tubeufiaceae	NA	NA	0	0	0	0	0	35	0	1	0	0	0	0	0	0	0	0	0	0	0	2	0	0	0	0	0	0	0	0	0	0	0	0	0	0	0	0	0	0	0	0	0	0
TTGCGCCCCTTGGTATTCCGAGGGGCATGCCTGTTCGAGCGTCATTTCAAACCTCAAGCTTCTGCTTGGTATTGAGCGGCTCGCCTTCGGAAACGGAGGCGCCCTCGAAACTCGTGGGCGGTGATGTCCAGCGTCGTAGCGTAGTCATAAACCATTCCGCTTCCGATCGCTTCTGGACGACTCACCCGCCGGGAGAACCGACGCCTTCTGGTGTCATTTTTTTCTAAGGTTTGACCTCGGATCAGGTAGGGATACCCGCT	Fungi	Ascomycota	Sordariomycetes	Xylariales	Xylariaceae	NA	NA	0	0	0	0	0	0	0	0	0	0	0	0	0	0	0	0	0	0	0	0	0	0	0	0	0	0	0	0	0	0	0	0	0	0	0	0	427	0	0	0	0	0
TTGCGCCCTTTGGTATTCCTTAGGGCATGCCTGTTCGAGCGTCATTTACACCTTCAAGCACAGCTTGGTGTTGGGCGTCTGTCCTCTTGGACTCGCCTCAAAAAGATTGGCAGCCACTTCAGCGGCTTTGAGCGCAGCAGAATTGCGTCCTCTAGCAGCGGAAGGTGGCATCCACAAGCTTTCTTTCATTTTGACCTCGGATCAGGTAGGGATACCCGCT	Fungi	Ascomycota	Dothideomycetes	Tubeufiales	Wiesneriomycetaceae	Wiesneriomyces	laurinus	0	0	0	0	0	0	0	0	0	0	0	0	0	0	0	0	0	0	0	0	0	0	0	0	0	0	0	0	0	0	0	0	0	0	0	0	0	1	0	0	0	0
TTGCGCCTGCTGGTATTCCGGTAGGCATGCCTGTTTGAGCGTCAGCAAAACCTCTCAATGATAATTTTTATTGTTGGTCATGGGCTGCGGAGGATTAGCCATTCGGCTGCTCCCGCCTTAAACTTGCTGCACGACCGCAAGCTAATGCTAGGTTAATGAAGTGGTGTTTACATTTTAATTCATAAACCGTTCATGGCTATGTGGCGTTAAACCTGATAGTCGTCTAACCGCGACCGAAGTTTTGACCTCAAATCAGACAAGGATACCCGCT	Fungi	Ascomycota	Dothideomycetes	Pleosporales	Amorosiaceae	Angustimassarina	NA	0	0	0	0	0	0	0	0	0	0	0	0	0	0	0	0	0	0	0	0	0	0	0	0	0	0	0	0	0	0	0	27	0	0	0	0	1	0	3	0	0	0
TTGCGCCCTATGGTACCCCATAGAGCATGCCTGTTCGAGCGTCTATAGGAGAATCATGCCACATGGTGTTGGGCGTGGGTGCCGTGCCTCTGCTGCCGGATGCTCGCCTGAAAAGCATTGTGTTACCGCGGGTCTTGCGCAGCAGTAAGCGCCTTGATTTTGCGGCTGTTACCGTCTGTTTGACCTCGGATCAGGTAAGGATACCCGCT	Fungi	Ascomycota	Orbiliomycetes	NA	NA	NA	NA	0	0	0	0	0	0	0	0	0	0	14	0	0	2	80	0	0	0	0	157	0	0	0	0	0	0	30	0	0	0	0	0	0	0	0	0	0	0	0	0	0	0
TTGCACCCGGTGGTATTCTGCCGGGTATGCCTGTTCGAGCGTCATTTCTTCCCTCGGGCCCGGGCTGCTTAGGCGGTCTCGGGTGCTGGTGTTGGGGATGTACGGAGGCTGCCCCGCAGCGCCGTAGCCCCTAATTTCATCGGCGCACACGCGTACGTCTGCCCTCTGCGTAGTGGTTTTACTTCTCTCGCATCGGGCCGTGCCGCCGTGCCGCCGTCAAACTTGACAGCCGTCAAACCACAACCAGTTTTGACCTCGAATCAGGTAGGGTTACCCGCT	Fungi	NA	NA	NA	NA	NA	NA	0	0	0	0	0	1	0	0	0	0	0	0	0	0	0	0	0	0	0	0	0	0	0	0	0	0	0	0	0	0	0	0	0	0	1	0	402	0	0	0	0	0
TCGCGCCCTTTGGCATTCCGAGGGGCATGCCTGTTCGAGCGTCATTACACCACTCAAGCCTGGCTTGGTATTGGGCGACGGGGTTCCCCCGCGCCTCAATTGCATCGGCTGGACGACCCGTATCTCAGCGTTGTGACAAGTTCGCTGGCGAGAAGGGCGGTCTGCGCCGTTAAACTCTTCATTCAAGGTTGACCTCGGATCAGGTAGGAATACCCGCT	Fungi	Ascomycota	Sordariomycetes	Microascales	Halosphaeriaceae	NA	NA	0	0	0	0	0	0	0	0	0	0	0	0	0	0	0	0	0	0	0	0	0	0	0	0	0	0	0	0	0	0	0	0	0	0	0	0	0	0	0	0	0	0
TCGCGCCCTTTGGCATTCCGAGGGGCATGCCTGTTCGAGCGTCATTACACCACTCAAGCCTGGCTTGGTATTGGGCGAGGAGGCTTCCTCCCGCCTCGATTTCACCGGCTGGACGTCCCGTATCTCAGCGTTGTGGCATCAAGTTCGCTGGCGAGAAGGGGCTCCGCGCCGTCAAAACTTCCAAATCAAAGGTTGACCTCGGATCAGGTAGGGATACCCGCT	Fungi	Ascomycota	Lecanoromycetes	Peltigerales	Pannariaceae	Pectenia	NA	0	0	0	0	0	0	0	0	0	0	0	0	0	0	0	0	0	0	0	0	0	0	0	0	0	0	0	0	0	0	0	0	0	0	16	0	0	0	0	0	0	0
TTGCGCCCTTTGGCATTCCGAGGGGCATGCCCGTTCGAGCGTCATTAAATCCAATCAAGCCCGGCTTGGTATTGGGCGGCGGGTTGTCCCCCGCGCCTCAATTTCGCCGGCTGGACGTCCCCGATCTCAGCGTTGTGACTTCAAAATCTCGCTGGCGAGACGGGCGGCCACGCCGTTAAACCCTTTATCACAGGTTGACCTCGGATCGGGTAGGAATACCCGCT	Fungi	Ascomycota	Lecanoromycetes	Peltigerales	Pannariaceae	Pectenia	NA	0	0	0	0	0	0	0	0	0	0	0	0	0	0	0	0	0	0	0	0	0	0	0	0	0	0	0	0	0	0	0	0	0	0	0	0	0	0	0	0	0	0
TTGCGCCTGCTAGCATTCTGGCAGGCATGCCTGTCCGAGCGTCATTTCCACCCTCACGCTCCGCGTGGTGTTGGGGCCCTCTCAGCGACGAGAGGCCCCGAAAGCGAGTGGCGGACCGCCTGGTTGGCTCCGAGCGCAGTACTCTTTGCAACGCTCCGGACGGCCGGCGGCCCTGCCGTGAAACCGTGTTCGCAAGACACACCTCACAAGGTTGACCTCGGATCAGGTAGGACTACCCGCT	Fungi	Ascomycota	Dothideomycetes	Capnodiales	NA	NA	NA	0	0	0	0	0	0	1	0	0	0	1	0	0	0	235	0	0	0	0	0	0	0	0	0	0	0	75	0	0	0	0	0	0	0	0	0	0	0	1	0	0	0
TTGCGCCCTTTGGTATTCCGAGGGGCATGTCTGTTCGAGCGTCATTAATGACCACTCAAGCTATTGCTTGGTATTGGGCTTCATCCGCCTAAGGATGTGCCTAAAACTCATAACGGCGGTTGCTTTTAGCTTTTTTGCGTAGTTATTTTTTTCTCGCTCTAGAGTTTAGGGACTACCTGCCTAATAACCCCCCAATATTCAAAGGTTTGACCTCGGATCAGATAGGGATACCCGCT	Fungi	Ascomycota	Sordariomycetes	Ophiostomatales	Ophiostomataceae	NA	NA	0	0	0	0	0	0	0	0	0	0	0	0	0	0	0	0	0	0	0	0	0	0	0	0	0	0	0	0	0	0	0	1	0	0	0	1	1	400	0	0	0	0
TTGCGCCTTTTGGTATTCCGAAAGGCATGCCTGTTTGAGTGTCATAAGACCTCTCATACCTAGTTTTCTATGTATGAGCTTTGGACGTCTGCCATCTTGTGGCTCGTCTTAAATGTCTAAGTGGAATGCGTAATAAGTTTTCGCTCCCTCCACTCTAATAACTTTTAGTTAGACCTCAAATCAGGTAGGGCTACCCGCT	Fungi	Ascomycota	Dothideomycetes	Tubeufiales	Tubeufiaceae	Tubeufia	latispora	0	0	0	0	0	0	0	0	0	0	0	0	0	0	0	0	0	0	1	0	0	0	0	0	0	1	0	0	0	0	0	2	270	0	1	0	0	10	0	1	111	0
TTGCGCCCCTCGGTTTTCCGGGGAGCATGCCTGTCCGAGCGTCATTACACTTCTCAAGCTCTGCTTGGTCATGAGCCTCGCCCCTTGCCTAGGGGCGGGCTTGAAACTTAGGGAGCGGTCTCGGGGGGCCTTGAACGTAGTAAATTCTTCCCGTTCTGAAGGCTCCCACGGTGGCCAGCCCACAAACCCACCTTAAAACGATTGACCTCGGATCAGGCAGGGATACCCGCT	Fungi	Basidiomycota	Tremellomycetes	Tremellales	Bulleribasidiaceae	Hannaella	phetchabunensis	0	0	0	0	0	0	0	0	0	0	0	0	0	0	0	0	0	0	0	0	0	0	0	0	0	0	0	0	0	0	0	0	0	0	0	0	0	0	0	0	0	0
TCGCGCTCGAGGTTTCGGCCGAGAGCATGTCTGCCTCAGCGTCTATTCACTTCTCCCTTCGACCTCCCCCTTCGACTGATGGGGGAGCGCCGCGGGGGATCTGGTCGTTCCGAGCCCCGGCCGCTCGGATCGGTCGAAATGCAGAGGGAGCCTCCCTTCACACCGAAGGGTCTCGAAAGGTGGATTGCCTGCGGGCGATGCCGATTGAGCCCCGGAGGGGAGGCGCCCTTGATCGGAGAATTCCCTCACTTTCGACCTGAGTTCAGGCAAGATCACCCGCT	Fungi	Ascomycota	Lecanoromycetes	Lecanorales	NA	NA	NA	0	0	0	0	0	0	0	0	0	0	0	0	0	0	0	0	0	0	0	0	0	0	0	0	0	0	0	0	0	0	0	0	0	0	0	0	0	0	0	0	0	0
TTGCGCCCTTTGGCATTCCGAAGGGCATGCCTGTTCGAGCGTCATTACACCCCTCAAACTTAACTGTTTGATGTTGGGCGCTGCCGGTGAGGCACGCCTAAAATCTAGCGACGGTTCCAGCCGACCTCAAACGTGCAAGTATCGTTATGGGCGGCGGTTGTGGACCGGTCCTCAGGATTATACCTAAATGTTGACCTCGGATCAGGTAGGGATACCCGCT	Fungi	NA	NA	NA	NA	NA	NA	0	0	0	0	0	0	0	0	0	0	0	0	0	0	0	0	0	0	0	0	0	0	0	0	0	0	0	0	0	0	0	94	0	0	77	6	0	1	0	0	0	0
TTGCGCCCCTTGGTATTCCATGGGGCATGCCTGTTCGAGCGTCATCTACACCCTCAAGCTCTGCTTGGTGTTGGGCGTCTTTGTCCCGCCTCCGCGCGCGGACTCGCCCCAAATTCATTGGCAGCGGTCCTTGCCTCCTCTCGCGCAGCACATTGCGCTTCTCGAGGTGTTGCGGCCCGCGTCCAGAAAGCAATCGTTACCGTCTTTGACCTCGGATCAGGTAGGGATACCCGCT	Fungi	Ascomycota	NA	NA	NA	NA	NA	0	0	0	0	0	0	0	0	0	0	0	0	0	0	0	0	0	0	0	0	0	0	0	0	0	0	0	0	0	0	0	0	0	0	28	0	15	0	0	155	29	101
TTGCGCTCCCTGGTATTCCGGGGAGCATGCCTGTTTGAGTGTCATGGAATTCTCAACTTCTAATACTTTTTTTTGGTATTCAGAAGCTTGGATTTGGAGGCTTGTGCTGGCTCCTTGTTGAGTCGGCTCCTCTTAAATGAATTAGCGTGAATCACTATGGATCGCTTCGGTGTGATAATTATCTGCGCCGTGGTCGTGAAGTATTAACAAAGTTCTCGCTTCTAATCGTCCTTCACGGGACAATTAACCCTGACTTTTTGACCTCAAATCAGGTAGGACTACCCGCT	Fungi	Ascomycota	Dothideomycetes	Pleosporales	Didymosphaeriaceae	Paraconiothyrium	NA	0	0	0	0	0	0	0	0	0	0	0	0	0	0	0	0	0	0	0	0	0	0	0	0	0	0	0	1	0	0	0	0	0	0	386	0	0	0	0	0	0	0
TCGCGCCCTTTGGTATTCCGAAGGGCACACCTGTTCGAGCGTCATTACACCACTCAAGCCTGGCTTGGTATTGGGCGATGGGTGCTTCCCACGCCCCGATTTTGTCGGCTGGACGGTCCGTATCTCAGCGTTGTGGCATAAATTCGCTGGCGAGAGGGCCCGTCCGCGCCGTTAAACCTCTTTATCTAAGGTTGACCTCGGATCAGGTGGGGATACCCGCT	Fungi	Basidiomycota	Agaricomycetes	Polyporales	Phanerochaetaceae	Phlebiopsis	gigantea	0	0	0	0	0	0	0	0	0	0	0	0	0	0	0	0	0	0	0	0	0	0	0	0	0	0	0	0	0	0	0	0	0	0	0	0	0	381	1	0	0	0
TTGCGCCCGCCAGTATTCTGGCGGGCATGCCTGTTCGAGCGTCATTTCAACCCTCAAGCCCAGCTTGGTGTTGGAGATCGGCACAAGCGTCCTCCGGGTCGCCGCCGTCTCCCAAATCTAGTGGCGGTCTCGCTGTAGCCTCCTCTGCGTAGTAACTCACCTCGCACTGGAACGCGGCGCGGCCAAGCCGTTAAACCCCCAACTTCTGAAGTTTGACCTCGGATCAGGTAGGACTACCCGCT	Fungi	Ascomycota	NA	NA	NA	NA	NA	0	0	0	0	0	0	0	0	0	0	0	0	0	0	0	0	0	0	0	0	0	0	0	0	0	0	0	0	0	0	0	0	0	0	0	0	0	0	0	0	0	0
TTGCACTCCTTGGTATTCCGAGGAGTATGCCTGTTTCAGTATCATGAGCACTCTCACACCTAACCTTTGGGTTATGTCGTGGAATTGGGATGCGCCGATTTTTATTAGTCGGCACTCCTAAAATGTAGCTCTTGGCTGTTTCCTACTACAGCAGTTTGGCCTAATAGTTTTGACTTTTGTCAAATCTTTGGCTACATTTGCTTCTGGAAATCAGTCTTGATAATACAGAAAACTCATTTCAAACTTTGATCTGAAATCAGGTAGGGCTACCCGCT	Fungi	Ascomycota	Sordariomycetes	Hypocreales	Nectriaceae	Gliocephalotrichum	bulbilium	0	0	0	0	0	0	0	0	0	0	0	0	0	0	0	0	0	0	0	0	0	0	0	0	0	0	0	0	0	0	0	0	0	0	0	1	0	0	0	0	0	0
TTGCGCCTGCTAGCATTCTGGCAGGCATGCCTGTCCGAGCGTCATTTCCACCCTCACGCGCCCGCGTGGTGTTGGGGCCCTCTCGCAACGAGAGGCCCCGAAAGCGAGTGGCGGACCGCCTGGTTTGGCTCCGAGCGCAGTAACGTAACTCTCGCTCTGGACGGCCGGCGGCCCTGCCGTGAAACCGTGTCCGCAAGACACACCTCATACAAGGTTGACCTCGGATCAGGTAGGACTACCCGCT	Fungi	Mucoromycota	Umbelopsidomycetes	Umbelopsidales	Umbelopsidaceae	Umbelopsis	isabellina	0	0	0	3	0	0	0	0	0	0	7	0	0	0	7	0	0	0	0	1	0	0	0	0	0	0	2	0	0	0	0	0	0	0	0	0	0	0	0	0	0	0
TTGCGCCCTCTGGTATTCCGGAGGGCATGCCTGTTTGAGTGTCATGAAACTCTCAACCCCTCGGGTTTTACGACCCGATCGGTTGGACTTGGGCGCTGCCGCTTTGCTGCCGGCTCGCCTCAAAGGTCTTAGCGGGAATGGTCTCCAGCGTTCGGCGTAATAAGTTTCGCCGTCCGCCCGACCGACGTCCGCTCACAACCCCCGTACTCTTTCGATCTGACCTCAAATCAGGTAGGGCTACCCGCT	Fungi	Ascomycota	Sordariomycetes	Ophiostomatales	Ophiostomataceae	NA	NA	0	0	0	0	0	0	0	0	0	0	0	0	0	0	0	0	0	0	0	0	0	0	0	0	0	0	0	0	0	0	0	3	0	0	0	0	0	0	1	0	0	0
TTGCGCCCTTTGGCATTCCGAAGGGCATGCCTGTTCGAGCGTCATTACACCCCTCAAACCCAGCCGTTTGATGTTGGGCGCTGCCGCCAGAGGCACGCCTAAAATGTAGCGATGGTCCTCCAAACCTCGGGCGCATGGATCGTGCCACGCAGGGGAGACGGGATCAGCTCTTCCCAACTGGGAACATTCTGAATGTTGACCTCGGATCAGGTAGGGATACCCGCT	Fungi	Basidiomycota	Tremellomycetes	Tremellales	NA	NA	NA	0	0	0	0	0	0	0	0	0	0	0	0	0	0	0	0	0	0	0	0	0	0	0	0	0	0	0	0	0	0	0	0	1	0	12	0	0	0	0	0	0	0
TTGCGCCCCTCGGTATTCCGGGGGGCATGCCTGTTCGAGCGTCATTGTACCCTTCAAGTCCAGCTTGGTATATGGGCCGCCGCTTCGCATCTAGCGGGCTCGAAAGTTAGTGGTTGTCCGGCGAGACTTCGAGCGCAGTAGATAGTCCCCCGCTTCGGAGGAGCTCGCATCGTTCCACCAGAAACTCAAATCTTCCAACGATTGACCTCGGATCAGGTAGGGATACCCGCT	Fungi	Ascomycota	Eurotiomycetes	NA	NA	NA	NA	0	0	0	0	0	0	0	0	0	0	0	0	0	0	0	0	0	0	0	0	0	0	0	0	0	0	0	0	0	0	0	0	0	0	2	0	0	0	0	0	0	0
TTGCGCCCCTTGGTATTCCGAGGGGCATGCCTGTTCGAGCGTCATTTCAACCCCTCAAGCCTGGCTTGGTGTTGGGCCGCGCCAGCATGCTGGCGGGCCTTAAAATCAGTGGCGGTGCCGCTGGGGCTCTAAGCGTAGTAGCACATCTCGCTCTGGAGACCTGGCGGTTGCTTGCCAGACAACCTTCACTAAAACACAAGGTTTGACCTCGGATCAGGTAGGGATACCCGCT	Fungi	Ascomycota	Lecanoromycetes	Lecanorales	NA	NA	NA	0	0	0	0	0	0	0	0	0	0	25	1	0	0	135	0	0	0	0	3	0	0	0	1	0	0	60	0	0	0	0	0	0	0	0	0	0	0	0	0	0	0
TTGCGCCCCCTGGTATTCCGGGGGGCATGCCTGTTCGAGCGTCATTTCACCACTCAAGCCTCGCTTGGTATTGGGCAACGCGGTCCGCCGCGTGCCTCAAATCGACCGGCTGGGTCTTCTGTCCCCTAAGCGTTGTGGAAACTATTCGCTAAAGGGTGCTCGGGAGGCTACGCCGTAAAACAAACCCATTTCTAAGGTTGACCTCGGATCAGGTAGGGATACCCGCT	Fungi	Ascomycota	Leotiomycetes	Helotiales	Helotiaceae	Scytalidium	NA	0	0	0	0	0	0	0	0	0	0	0	0	0	0	0	0	0	0	0	0	0	0	0	0	0	0	0	0	0	0	0	13	95	0	43	0	1	1	1	3	12	1
TTGCGCCCCTTGGTATTCCGGGGGGCATGCCCGTTCGAGCGTCATTTCACCAATCAAGCCTGGCTTGGTATTGGGCCACGGGGGCGACCCGGGCCTCAAAATCTCCGGCTGGAGAGCTCCGATCTCAGCGTCGTGATTAAATTCGCTGGCGAGACGGGCGACCCGCGCCGTTAAAATATTTCATTCAGGTTGACCTCGGATCGGGTAGGGATACCCGCT	Fungi	Ascomycota	Dothideomycetes	Capnodiales	Cladosporiaceae	Cladosporium	cladosporioides	0	0	0	0	0	0	0	0	0	0	0	0	0	0	0	0	0	0	0	0	0	0	0	0	0	0	0	0	0	0	1	0	0	0	0	0	0	360	1	0	0	0
TTGCGCCCTTTGGTATTCCGAGGGGCATGTCTGTTCGAGCGTCATTTCAACCCTCAAGCTTTTGCTTGGTATTGGGCTTCATCCCTTCTAAAGGATGTGCCTAAAACTCATAGGCGGTTGCTCTTAGCTCCCTTGCGTAGTTATATTTTTCTCGCTCTGGAAGTTTAGGGATAACTCGCCTAAGAACCCCCCCAACTTTTATCAAGGTTTGACCTCGGATCAGATAGGGATACCCGCT	Fungi	Ascomycota	Dothideomycetes	Capnodiales	Teratosphaeriaceae	NA	NA	0	0	0	0	0	0	0	0	0	0	0	0	0	0	0	0	0	0	0	0	0	0	0	0	0	0	0	0	0	0	0	0	0	0	0	3	7	0	0	1	0	0
TTGCGCCCCTCGGTATTCCGGGGGGTATACCTATTCGAGCGTCGTTAAAACCTTCAAGCTCTGGCTTGGTCATGGGTGTTCGCCCCCGTGGGCGCGCCCGAAAAGCATCGGCGGTCCGGCGTGGATCCGGGCGTAGTAAATGTTTCCCGTTCAGGGGAAGCGTTTGGGCTGCCTTAATCGTTTTTGATCGAGAATTGACCTCGGATTAGGTAGGGATACCCGCT	Fungi	Ascomycota	Dothideomycetes	Tubeufiales	Tubeufiaceae	Tubeufia	guangxiensis	0	0	0	0	0	0	0	0	0	0	0	0	0	0	0	0	0	0	0	0	0	0	0	0	0	0	0	0	0	0	0	0	1	0	0	0	0	354	1	0	0	0
TTGCGCCCCTCGGTATCCCGGGGGGCATACCTGTCCGAGCGTCATTACATCTCTCAAGCGTAGCTTGGTATTGGGCCCTCGCTCCCCGCGCCAGGGGGCGTGCCTGAAAAGTAGTGGCGGTCCGGTGTGACCTTGAACGAAGTAAAACTTTCTCCCGTTCTGAAGGCCCTCGCACCGCGACCTGCCAGCATGCGCCACCTCCAACGGTTGACCTCGGATCAGGTAGGGATACCCGCT	Fungi	Ascomycota	Lecanoromycetes	Lecanorales	NA	NA	NA	0	0	0	0	0	0	0	0	0	0	0	0	0	0	0	0	0	0	0	0	0	0	0	0	0	0	0	0	0	0	0	0	0	0	0	0	0	352	2	0	0	0
TTGCGCCCTTTGGTATTCCTTAGGGCATGCCTGTTCGAGCGTCATTTAACCCTTCAAGCTCTGCTTGGTGTTGGGCGTTTGTCCCGCCTCGGGCGCGGACTCGCCTTAAAATCATTGGCGGCCTTTGAATCGGCTTCGAGCGCAGCACATTCGCGTCTCCGAACCGACACTCTGGCGTCCAGAAAGTCGAACCCCCCAATTTTGACCTCGGATCAGGTAGGGATACCCGCT	Fungi	Ascomycota	Lecanoromycetes	Lecanorales	Ramalinaceae	NA	NA	0	0	0	0	0	1	0	0	0	0	0	0	0	0	0	0	0	0	0	0	0	0	0	0	0	0	0	0	0	0	0	0	0	0	0	0	347	0	0	0	0	0
TTGCGCCCATAGGTATTCCTTTGGGCATGTCTGTTTGAGCGTCATTACAATACCTCAGCGCAAGCTGGTTTTGAGCTGTGAGGGTTCACCTGAGCCCTTCCGCTTTAAAGTTGTAAGCTCTGCTGACCTCCAACCTGACCGGAAACATAGTAAACTTTTTGCCTTGTTCATGGGACGGATGAGGGGTTCGGCCTGAACAATACCTTCAATTTCTTAAGGTTTGACCTCAGATCAGACAAGGATACCCGCT	Fungi	Ascomycota	Dothideomycetes	Pleosporales	NA	NA	NA	0	0	0	0	0	0	0	0	0	0	0	0	0	0	0	0	0	0	0	0	0	0	0	0	0	0	0	0	0	0	0	0	0	0	0	0	0	0	0	0	0	0
TTGCGCCCCTCGGCACTCCGGGGGGCATGCCTGTTCGAGCGTCATTTCAAACCTCAAGCGTCAGCTTGGTATTGGGCGTCGTCCTACCGGACGTGCCGGAAACTCGTGGGCGGTGGTGCCGATCTTCCAGCGTAGTCAAGTCTACCCGCTTCGGAGATTTATGGCGCCGCCCGCCGGATAAGCTTAAATTTAACCATGGTTTGACCTCGGATCAGGTAGGAGTACCCGCT	Fungi	Ascomycota	Orbiliomycetes	Orbiliales	Orbiliaceae	Orbilia	NA	0	0	0	0	0	0	0	0	0	0	0	0	0	0	0	0	0	0	0	0	0	0	0	0	0	0	0	0	0	0	0	0	0	0	0	0	0	0	0	0	0	0
TTGCGCCCCTTGGCATTCCGAGGGGCACGCCTGTTCGAGCGTCATTCAGACCATCAAGCTTCGCTTGGTATTGGACCCCCCGCTGCGGCGGCGGTCCCAATGACGTTGGCGGTACGCCCGGCCCGAAACGTGACGACTCACAGTGGAGGACCGTGGGGTACCCGCCGAACCAACCATCTCTTACGGTTGACCTCGGATCAGGTGGGGATACCCGCT	Fungi	Ascomycota	Dothideomycetes	Tubeufiales	Tubeufiaceae	Helicosporium	aquaticum	0	0	0	0	0	0	0	0	0	0	0	0	0	0	0	0	0	0	0	0	0	0	0	0	1	0	0	0	0	0	0	338	0	0	0	0	0	0	0	1	0	0
TTGCGCCTTTCTGGTTTACCAGGGGCATGCCGGTTTGAGCGCCTTTTCATGCTTATGCTTACAAGTTTTTGTAATGCATAGATTTGAGTGTATTGCCGGTTCACACCGGCTCGCTCTGAATGCATGAGCGACTAGACAGCTCGAAGCAATGTGATAAGTATCTTCATTGCGACAAGCTCGATAGACGCTTTCTAATCGTCTTCGGACAATTCTAATGCTAGGCCTCAAAGTGGTAGGATTACCCGCT	Fungi	Ascomycota	Dothideomycetes	Pleosporales	Pleosporales_fam_Incertae_sedis	Phellinocrescentia	guianensis	0	0	0	0	0	0	0	0	0	0	0	0	0	0	0	0	0	0	0	0	0	0	0	0	0	0	0	0	0	0	0	0	0	0	30	64	0	0	0	0	2	0
TTGCGCCCTCTGGTATTCCGGAGGGCATGCCTGTTTGAGTGTCATGAAACTCTCAACCCCTCGGGTTTTACGACCTGTTGGGTTGGATTTGGGCGCTGCCGCTTTGTTGCCGGCTCGCCTCAAAGGACTTAGTGGGAATAGTCGGACCCATAGCTTGGCGTAATAAGTTTCGCTGGGCTCGTGGCCGACGACCGTCCGCTCAGAACAACCAATACTCTTTCGATCTGACCTCAAATCAGGTAGGGCTACCCGCT	Fungi	Basidiomycota	Dacrymycetes	Dacrymycetales	Dacrymycetaceae	Calocera	NA	0	0	0	0	0	0	0	0	0	0	0	0	0	0	0	0	0	0	0	0	0	0	0	0	0	0	0	0	0	0	0	0	0	0	0	0	0	0	0	0	0	0
TTGCGCCCTATGGTAGCCCATAGGGCATGCCTGTTCGAGCGTCCGTAATGACAGTGAACTGGGGAATCCGGAAAGCATATTCTGTAGTATCAGGCATGGCCTGTATTATAAAGTGACTGCCATTATAACGTACTGGGCGTGAGTTCCAGGCCTTGGTGCTGGATGCTCGCCTGAAAATGAGTGTGTGAACCGCGGGTCGTGCGCAGCACTATGCGCACATGAACGCGGCTTCTCAAGCCCTGGACCTCGAATCAGGTAGGGATACCCGCT	Fungi	Basidiomycota	Tremellomycetes	Tremellales	Tremellaceae	Cryptococcus	cuniculi	0	0	0	2	0	0	0	0	1	0	71	0	0	0	2	0	0	0	1	226	0	0	0	2	0	0	1	0	0	0	0	0	0	0	0	0	0	0	0	0	0	0
TTGCACTCCTTGGTATTCCGAGGAGTATGCCTGTTTGAGTGTCATGAATTCTTCAACCCTCTCTTTTCTTAGTGATTAGAGAGGAGCTTGGATTCTGAGTGTTGCTCCTTACCCGAGCTCATTCGTAATACATTAGCATCCATATTCGAACTTTCGGATTGACTTGGCGTAATAGACTATTCGCTGAGGAATCTAACTTCGGTTAGAGCCGGGTTTGAACTAGGAAGCTCCTAATCTAGCTTAGTCTACTTTTAGATTAGATCTCAAATCAGGTAGGATTACCCGCT	Fungi	NA	NA	NA	NA	NA	NA	0	0	0	0	0	0	0	0	0	0	0	0	0	0	0	0	0	0	0	0	0	0	0	0	0	0	0	0	0	0	0	0	0	0	0	0	0	0	0	0	0	0
TTGCGCCTTCTGGTTTACCAGTGGCATGCCGGTTTGAGCGCCTTTTCATGCTTGCACCTCTAGCTTTTGTTAGAGACTGCAGATTTGAGTGTATTGCCGGCTTGGTTCGGCTCGCTCTGAATGCATGAGCGACTAGACAGCTCGAAGCAACGTGATAAGTATCTTCGTTGTGACGTGCTCGACAGACGCTTCTAATCGTCTTCGGACAATTTCTAAGGCTAGGCCTCAAAGTGGTAGGACTACCCGCT	Fungi	Basidiomycota	Microbotryomycetes	Sporidiobolales	Sporidiobolaceae	Rhodosporidiobolus	ruineniae	0	0	0	0	0	0	0	0	0	0	0	0	0	0	0	0	0	0	0	0	0	0	0	0	0	0	0	0	0	0	0	0	0	0	21	0	0	0	1	0	0	0
TTGCGCCCCTTGGTATTCCGAGGGGCATGCCTGTTCGAGCGTCATTACACCACTCAAGCCTGGCTTGGTATTGGGCGCCGCGGTCTGCCGCGCGCCTCAATGTCTCCGGCTGAGCTGTCCGTCTCTAAGCGTTGTGGCACTATATGTTTCCGCTTCGGAGCACGGGGGGTTCGCGCCGTTAAACATTCTATCAAAGGTTGACCTCGGATCAGGTAGGGATACCCGCT	Fungi	Basidiomycota	Dacrymycetes	Dacrymycetales	Dacrymycetaceae	Calocera	NA	0	0	0	0	0	0	0	0	0	0	0	0	0	0	0	0	0	0	0	0	0	0	0	0	0	0	0	0	0	0	0	153	0	0	0	0	0	0	0	0	0	0
TTGCACCCTTTGGTATTCCGAAGGGTATGCCTGTTTGAGTGTCATTAAATTCTCAATCTGAAAGACTTTGTCTTTTAGCTTGGATGTGGAAGCTGCTGGCCTTTCAAAAGGTCAGCTCTTCTGAAATATATTAGTGGTCGTTTGATCCCATTGGCCTGGTGTGATAGTCTATCTACGCCTCAGTGGTTGGTCTGACTGCTTTCAAACTTTCCTCTTGGGAAACTTTTGAACCATTTGACCTCAAATCAGGTAGGACTACCCGCT	Fungi	Ascomycota	Dothideomycetes	Capnodiales	Mycosphaerellaceae	NA	NA	0	0	0	0	0	0	0	0	0	0	0	0	0	0	0	0	0	0	0	0	0	0	0	0	0	0	0	0	0	0	0	0	0	0	0	0	1	313	0	0	0	0
TTGCGCCCCTCGGTATTCCGTGGGGCACGCCTGTTCGAGCGTCATTTACACCCTCAAGCGCAGCTTGGTGTTGGGCGTCTGTCCCGCTCTCCGTAGCGCGGACTCGCCTCAAAGTCATTGGCGGCGGTCGTGCCGGCTCCTCGCGCAGCACATTTGCGCTTCTCGGAGGCCCGGCGGATCAGCATCCAGCAAGCTACTTTTTATGACTTGACCTCGGATCAGGTGAGGATACCCGCT	Fungi	Basidiomycota	Agaricomycetes	Agaricales	NA	NA	NA	0	0	0	0	0	0	0	0	0	0	0	0	0	0	0	0	0	0	0	0	0	0	0	0	0	0	0	0	0	0	0	0	249	1	5	0	0	0	0	0	0	0
TTGCGCCCCTTGGTATCCCGAGGGGCATGCCTGTTCGAGCGTCATTTAAGGACATCAAGCTATGCTTGGTCTTGGGCGCGGTCCGAGAGACCCACCCGCAACTCGTTAGTGGCAACCGTTCAGTCCCTAAGGCGTAGCAAAAAAATTCGTCTATATGGGTGCTGCGGGTGGCTGTCTTAAATCTAGCGGCTCTGGAAGCAGGGCTCTCTAAGTTTGACCTCGGATCAGGTAGGGATACCCGCT	Fungi	Ascomycota	Dothideomycetes	Pleosporales	Periconiaceae	Periconia	pseudodigitata	0	0	0	0	0	0	0	0	0	0	0	0	0	0	0	0	0	0	0	0	0	0	0	0	0	0	0	0	0	0	0	0	0	0	282	0	0	0	1	0	0	0
TTGCGCCTTTTGGTATTCCGAAAGGCATGTCTGTTTGAGCGTCAGTGTCAACCCTCAAGCTTCGGTTTGATGTTGGGATGGTCGGTGACCATTCTTAATGCTGATGGGGCCTCTTTGAAGAGTAGCAAGTGATAATCATGTTTCTTGTGAGCTTGGAAAAACGCCCTCCAAAACCCAGAGTTTTGACCTCAGATCAGACAAGGATACCCGCT	Fungi	Ascomycota	Dothideomycetes	NA	NA	NA	NA	0	0	0	0	0	0	0	0	0	0	0	0	0	0	0	0	0	0	0	0	0	0	0	0	0	0	0	0	0	0	0	0	0	0	0	58	0	0	0	1	0	0
TTGCGCCCCTTGGTATTCCGAAGGGCATGCCTGTTCGAGCGTCATTATCAACCCTCAAGCCCGGCTTGTTATTGGATCTCCTGAACCGTGTCACAGCGGTTGGTCCGAAAGATAATGGCGGTGTCAAGATTTTAGACCCCAGGTGCAGCGAGCTTTTAACTAGCATACACTGAGATGGTCATCTTGCGCCCGGCCTTTTTTTATTATTATTCTAAGGTTGACCTCGGATCAGGTAGGATTACCCGCT	Fungi	Ascomycota	Orbiliomycetes	Orbiliales	Orbiliaceae	NA	NA	0	1	0	0	0	0	0	0	0	0	0	0	0	0	0	0	0	0	0	0	0	0	0	0	0	0	0	0	0	0	0	0	0	0	0	0	0	0	0	0	0	0
TTGCGCCCCTTGGTATTTCGAAGGGCATGTCTGTTTGAGCGTCATTACAACACCTCGTTAGCAATTAGTTTTGTCCAACGGTTTTGAGCTCTGGCCCGTCAAATGGCCTGGCTTTAAAGTTGAACGCTCTGCGGGTCACACTGCCAAAACTATACATAGTAAAACTTATTCTGTACAGTTGTAAGGTGCTGGCTTCGCCTGAACAAAATCTTTCTCTTTAAGGTTTGACCTCAGATCAGACAAGGATACCCGCT	Fungi	Ascomycota	Eurotiomycetes	Phaeomoniellales	Phaeomoniellaceae	NA	NA	0	0	0	0	0	0	0	0	0	0	0	0	0	0	0	0	0	0	0	0	0	0	0	0	0	0	0	0	0	0	0	0	0	0	0	0	0	0	0	0	0	0
TTGCGCCCCTTGGTATTCCGAGGGGCATGCCTGTTCGAGCGTCATTACACCACTCAAGCCTGGCTTGGTATTGGAGGACGCGGTTCGCCGCGCCTCTTGAATCTCCCGGCTGAGCGTCACCGTCCTTAGCGTTGTGATACATATTCGCTTCTGGATCCGGTGGTGTTCGCGCCGTTAAACCTTTTCATTCAAGGTTGACCTCGGATCAGGTAGGGATACCCGCT	Fungi	Ascomycota	Orbiliomycetes	Orbiliales	Orbiliaceae	Orbilia	NA	0	0	0	0	0	0	0	0	0	0	0	0	0	0	0	0	0	0	0	0	0	0	0	0	0	0	0	0	0	0	0	0	0	0	0	0	0	0	0	291	1	0
TTGCGCTCCTTGGTATTCCTCGGAGCATGCCTGTTTGAGTGTCTTTTTCCTTCTCCATTGTCCTTGCTTGCTTGGGCGGTGGGATCGTGACGGTTCGCACATGCTCGTGTGTGCGTCTGTTGAAATGCAGTCGAGCGCGCTCTCGCCTGAGATCGGCCTGACTCTGACGTTGTAATCGCTGTGCGTTCCTCGTCGGACTACGGTCTTGAGCGGTGCGGCTCCCAATGAGCGCGCGATGCGCGCATGTGAACTTTTGACCTCAAATCAGGTAGGACTACCCGCT	Fungi	Ascomycota	Dothideomycetes	Botryosphaeriales	Planistromellaceae	Ramimonilia	apicalis	0	0	0	0	0	0	0	0	0	0	0	0	0	0	0	0	0	0	0	0	0	0	0	0	0	0	0	0	0	0	0	0	0	0	0	0	0	0	0	0	0	0
TTGCGCCCCTTGGTATTCCATGGGGCATGCCTGTTCGAGCGTCATTTACACCCTCAAGCTCTGCTTGGTGTTGGGCGTCTGTCCCGCCGCTTGCCGGCGTGAGGACTCGCCTCAAAGGTATTGGCAGCGGCCTTTGCCAGCTTCTCGCGCAGCGAAGATTGCGTCGATTGGGGCATGGTGTCGGGTTCGCGTCCACAAAGTCCATCACGACTTGACCTCGGATCAGGTAGGGATACCCGCT	Fungi	NA	NA	NA	NA	NA	NA	0	0	0	0	0	0	0	0	0	0	0	0	0	0	0	0	0	0	0	0	0	0	0	0	0	0	0	0	0	0	0	0	0	0	17	0	1	0	0	0	9	265
TTGCGCCCCTTGGTACTCCATGGGGCATGCCTGTTCGAGCGTCGTTATGCACCTCAAGCTGAGCTTGGTGATGGGCCCTATGACTTGGTTCATGGCCTGAAATGCGGTGCCCTGGTACGGGTACTGATGCCATCCCCTGGCTTTCTCCGGCGCAGCAGTACGCGTTTGGGAAGGGCGTGGGCGCGGCTTGTTATACCTTCTTAGACCTCGGATCAGGTAGGGATACCCGCT	Fungi	Ascomycota	Dothideomycetes	Pleosporales	Pleosporales_fam_Incertae_sedis	Pseudochaetosphaeronema	siamensis	0	0	0	2	0	0	0	0	0	0	0	0	0	0	67	5	0	0	0	142	0	0	0	28	0	0	21	0	4	0	0	0	0	0	0	0	0	0	0	0	0	0
TTGCGCCCCTTGGTATTCCGGGGGGCATGCCTGTTCGAGCGTCATTACACCACTCAAGCCTGGCTTGGTATTGGGCGTCCGCGGCGGCCTGCACTGGCGGCCGCGCGCCCTAATGTCTTCGGCTGAGCCGTCCGTCTCTAAGCGTTGTGGTCATTCAGTTCGCTTGCGAGGCCGGGCCGGCTTGTCGCCGTTAAACCCCCCATCTCAAGGTTGACCTCGGATCAGGTAGGGATACCCGCT	Fungi	Ascomycota	NA	NA	NA	NA	NA	0	0	0	0	0	0	0	0	0	0	0	0	0	0	0	0	0	0	0	0	0	0	0	0	0	0	0	0	0	0	0	0	0	0	114	0	2	0	0	0	122	51
TTGCGCCCTTAGGTATTCCTAAGGGCATGCCTGTTCGAGCGTCATTATCAACCCTCAAGCCTAAGCTTGGTATTGAAGTTAATGATTTAATTATCATTTCTTCCAAATTTAATGACGATTGAGGTTATTCCCACGGTACAATGAGCTTTAACTAAAGCACGTACTGTTCGGGCGGATCATCAATCCAGTCTTGATTATATATTTTTCTCAAGGTTGACCTCGAATCAGGTAGGGATACCCGCT	Fungi	Ascomycota	Dothideomycetes	Capnodiales	Teratosphaeriaceae	NA	NA	0	0	0	0	0	0	0	0	0	0	0	0	0	0	0	0	0	0	0	0	0	0	0	0	0	0	0	0	0	0	0	0	0	0	0	0	0	0	0	0	0	0
TTGCGCCCCTTGGTATTCCGAGGGGCATGCCTGTTCGAGCGTCATTACACCACTCAAGCACTGCTTGGTATTGGGCCCCGTCCCCCTCCTCTTGGGGGGCGAGCCTCAAAGACCTCGGCGAGGCCTCACCGGCTTTAGGCGTAGTAGAATTACTTCGAACGTCTTTAAAAGGGGAGGACTTCTGCCGACAGAAGCCTTTAATTTTTCTAAGGTTGACCTCGGATCAGGTAGGGATACCCGCT	Fungi	NA	NA	NA	NA	NA	NA	0	0	0	0	0	0	0	0	0	0	0	0	0	0	0	0	0	0	0	0	0	0	0	0	0	0	0	1	0	0	0	2	0	0	214	0	0	0	0	11	3	2
TTGCGCCCCTTGGTATTCCATGGGGCATGCCTGTTCGAGCGTCATTTACCCCCTCAAGCTCTGCTTGGTGTTGGGTGTTTGTCCCGCCGTCCGCGCGAGGACTCGCCCCAAAAGCATTGGCAGCGGTCGTCCCAGCCCCTCTCGCGCAGCAGTTTGCGATCGATCGAGGGGCACATGGTCACCAGCAGCCACGAAGCTCATCCACCATTTTGACCTCGGATCAGGTAGGGATACCCGCT	Fungi	Ascomycota	Dothideomycetes	Dothideales	Aureobasidiaceae	Aureobasidium	thailandense	0	0	0	0	0	0	0	0	0	0	0	0	0	0	0	0	0	0	0	0	0	0	0	0	0	0	0	0	0	1	0	0	0	0	6	0	259	0	0	0	0	0
TTGCGCCCTTTGGTATTCCTTAGGGCATGCCTGTTCGAGCGTCATTTAACCCCTCAAGCTCTGCTTGGTGTTGGGCGTTTGTCCCGCCTCGGGCGCGGACTCGCCTCAAAATCATTGGCGGCCCACGTACCGGCTTCGAGCGCAGCACAATCGCGTCTCCTGCCCGGCACGCCGGCGTCCAGCAAGCCACTCCCCAATTTTGACCTCGGATCAGGTAGGGATACCCGCT	Fungi	Ascomycota	Dothideomycetes	Pleosporales	NA	NA	NA	0	0	0	0	0	0	0	0	0	0	0	0	0	0	0	0	0	0	0	0	0	0	0	0	0	0	0	0	0	0	0	0	0	0	0	0	284	0	0	0	0	0
TTGCGCCCTCTGGTATTCCGGAGGGCATGCCTGTTTGAGTGTCATGTAGACTCAACCCCTCGGGTTTCCGAGAAGGTTGGATTTGGACGTTTGCCTGTCATGGGCTCGTCTTAAAGGTCTTAGCGGTTACACAGCACCGTAGTCGGCGTAATAAGTTTCGTCGATGAGGGTGTGGTGTCTGCTTACAATCGCCTCACGGCAATCTTTTGACTCTGACCTCAAATCAGGTAGGACTACCCGCT	Fungi	Ascomycota	Dothideomycetes	Pleosporales	NA	NA	NA	0	0	0	0	0	0	0	0	0	0	0	0	0	0	0	0	0	0	0	0	0	0	0	0	0	0	0	0	0	0	0	0	0	0	0	0	278	0	0	0	0	0
TCGCGCCCTTTGGCATTCCGAGGGGCATGCCTGTTCGAGCGTCATTACACCACTCAAGCCTGGCTTGGTATTGGGCGAGGAGGCTCCCTCCCGCCTCAATTTCACCGGCTGGACCGTCCGTATCTCAGCGTTGTGGCATCAAATCCGCTGGCGAGAACGACGTCCGCGCCGTTAAACCTTCTATTCAAGGTTGACCTCGGATCAGGTAGGGATACCCGCT	Fungi	Basidiomycota	Tremellomycetes	Tremellales	Trimorphomycetaceae	Saitozyma	podzolica	0	0	0	0	0	0	0	0	0	0	0	0	0	0	0	0	0	0	0	0	0	0	0	0	0	0	0	0	0	0	0	1	0	0	0	0	0	258	0	0	0	0
TTGCGCCCCTTGGTATTCCATGGGGCATGCCTGTTCGAGCGTCATTTCAACCCTCAAGCTCTGCTTGGTGTTGGGCGTTTGTCCTGCCTGTTGTGCATGGACTCGCCTTAAAAATATTGGCAGCCGATCCCCTCAGCTCGGAGCGCAGCAGATTTAGCGCAACAAAGCTAGGTGGAATGGCACCCAGAAGCTTCTCCCAAGTTTGACCTCGGATCAGGTAGGGATACCCGCT	Fungi	Ascomycota	Lecanoromycetes	Peltigerales	Pannariaceae	Pectenia	plumbea	0	0	0	0	0	0	0	0	0	0	0	0	0	0	0	0	0	0	0	0	0	0	0	0	0	0	0	0	0	0	0	0	0	0	0	0	275	0	0	0	0	0
TTGCGCCCCTTGGTATTCCGGGGGGCATGCCTGTTCGAGCGTCATTTCAACCCTCAAGCTTTGCTTGGTCTTGGGCACTGCCGGTGACGGCTTGCCTTAAAATCAGTGGCGGTGCCATTCGAGCTTTACGCGTAGTAATTAACCCTCGCGATTGAGTCTTGATGGTTGCTTGCTAACAACTTTATTTTTTTTGGTTGACCTCGGATCAGGTAGGGATACCCGCT	Fungi	Ascomycota	Dothideomycetes	Pleosporales	NA	NA	NA	0	0	0	0	0	0	0	0	0	0	0	0	0	0	0	0	0	0	0	0	0	0	0	0	0	0	0	0	0	0	0	0	0	0	0	0	0	0	0	0	0	0
TTGCGCCCCTCGGTATTCCGTGGGGCATGCCTGTTCGAGCGTCATTACACCCTTCAAGCTCTGCTTGGTGTTGGGCCTCTGTCGCGCCGCTCCCGGCGCCGACTGGCCTCAAATGCAACGGCGGCCTCCTCGCCGGCCCTCTCAGCGCAGCAGTTCGCGCCCTGGAGAGCCGGTAGGCGCGTCGCTTCCACCGAAGAACCCCCCGAGTTTGACCTCGAATCAGGTAGGGATACCCGCT	Fungi	Ascomycota	Leotiomycetes	Helotiales	Helotiaceae	Hymenoscyphus	serotinus	0	0	0	0	0	0	0	0	1	0	0	0	0	0	0	0	0	0	0	0	0	0	0	0	0	0	0	0	0	0	0	0	0	0	0	0	0	0	0	264	0	0
TTGCGCCTTTTGGTATTCCAGAAGGCATGCCTGTCTGAGCGTCATTGATATTCATTCTTTGAATTTCAAAGATGGCGCTGAGAGTGTTTCTGCGGAGACTCTCTTGAAAAGAATGGACCGACAAGTGTGATAGTATCAAATCACTTGTTAAGATCTTTCTTGACCTCAGATCAGGTAGGGTTACCCGCT	Fungi	Ascomycota	Dothideomycetes	Pleosporales	Parabambusicolaceae	NA	NA	0	0	0	0	0	0	0	0	0	0	0	0	0	0	0	0	0	0	0	0	0	0	0	0	0	0	0	0	0	0	0	0	0	0	0	0	0	0	0	0	0	0
TTGCACCCTTTGGTATTCCGAAGGGTATGCCCGTTTGAGCGTCATTGTAATCTCACGCCCCCGACTTTTCGTCGGAGGAGGTGGACTTGGAGGCCTGCCGACCGCGAGGTTGGCTCCTCTCGAATGCGTCAGTGCGCTTCCGGTCGAGCGTAATCCGGTGTAATAAGTATTTCGCCGGTGGTTCGATTCCGGACGGCCGCTCACAACCGTCCCTCGGGACTGTCGCTCCGGCGGCATTTGACAATTTGACCTCAAATCGGGTAGGACTACCCGCT	Fungi	Ascomycota	NA	NA	NA	NA	NA	0	0	0	0	0	0	0	0	0	0	0	0	0	0	0	0	0	0	0	0	0	0	0	0	0	0	0	0	0	0	0	3	0	0	0	0	0	0	0	0	0	0
TTGCGCCCGCTAGTACTCTAGCGGGCATGCCCGTTCGAGCGTCATTTCAACCCTCAAGCCCTGCTTGGTGTTGGGGCCCTACGGCTGCCGTAGGCCCTGAAAGGAAGTGGCGGGCTCGCTGCAACTCCGAGCGTAGTAACTCATTATCTCGCTAGGGAGGCGTGGCGGTGCTCCGGCCGTTAAAGACCAAATCTTTAACCAAGGTTGACCTCGGATCGGGTAGGAATACCCGCT	Fungi	Basidiomycota	Agaricomycetes	NA	NA	NA	NA	0	0	0	0	0	0	0	0	0	0	0	0	0	0	0	0	0	0	0	0	0	0	0	0	0	0	0	0	0	0	0	0	0	0	0	0	0	0	0	0	0	0
TTGCGCCCTTTGGCATTCCTTAGGGCATGCCTGTTCGAGCGTCATTTACACCCTCAAGCGCAGCTTGGTGTTGGGCGTCTGTCCCCCCTCCGGGGCGTGGACTCGCCTCAAAGTCATTGGCGGCCGGTACGTAGGCTTCGAGCGCAGCACAGTCGCGTCTCGAGGCTCGCGGTACCTGCGACCAAAAGGCACTTCTTCCACAGTTTGACCTCGGATCAGGTAGGGATACCCGCT	Fungi	Ascomycota	Sordariomycetes	Coniochaetales	Coniochaetaceae	Coniochaeta	dendrobiicola	0	0	0	0	0	0	0	0	0	0	0	0	0	0	0	0	0	0	0	0	0	0	0	0	0	0	0	0	0	0	0	0	0	0	0	0	0	0	0	0	249	0
TTGCGCCCTCTGGTATTCCGGGGGGCATGCCTGTTCGAGCGTCATTACACCAATCAAGCACCGCTTGGTATTGGGGTGTGGTCGCCCACTCACCTGGGCGGCCTCCCCTAAATGGATTGTTGGCGGCAGCCCTCACGGCTCCAAGCGTAGTAGAAATCCTCGCTTCCGGTGCCTGTGGGTCGCCCGCCCGACGAAAAACCACATCATATTTTCTATGGTTGACCTCGGATCAGGTAGGGATACCCGCT	Fungi	Ascomycota	Dothideomycetes	Pleosporales	NA	NA	NA	0	0	0	0	0	0	0	0	0	0	0	0	0	0	0	0	0	0	0	0	0	0	0	0	0	0	0	0	0	0	0	0	0	0	0	0	0	0	0	0	247	0
TTGCACCCTTTGGTATTCCGAAGGGTATGCCCGTTTGAGTGTCATTGTAATCTCACACCCTAAGATTTTTTCAAAGGGCGGTGGACTTGGATGTTGCCGCGTTAAGCGGCTCGTCTTAAATGCATTAGTGCAACTTTCGGTTGGACATAGTACAGCGTGATAAGTATCTTCGCTGGCTCTCTTCGGAGGTGTTCGAACGTTTAGCTCTGTGCTTCTAACTGTCCCCTTGGGACTAAGCTTCGGCTTATTTTGACAACTTGACCTCAAATCGGGTAGGACTACCCGCT	Fungi	Ascomycota	NA	NA	NA	NA	NA	0	0	0	0	0	0	0	0	0	0	0	0	0	0	0	0	0	0	0	0	0	0	0	0	0	0	0	0	0	0	0	0	0	0	0	0	246	0	0	0	0	0
TTGCGCCCCTTGGTATTCCATGGGGCATGCCTGTTCGAGCGTCATCTACACCCTCAAGCTCTGCTTGGTGTTGGGCGTCTGTCCCGCCTCTGCGCGCGGACTCGCCCCAAATTCATTGGCAGCGGTCTTTGCCTCCTCTCGCGCAGCACAATTGCGTCTGCGAGGGGGCGTGGCCCGCATCCACGAAGCAACATTACCGTCTTTGACCTCGGATCAGGTAGGGATACCCGCT	Fungi	Basidiomycota	Agaricomycetes	Sebacinales	Sebacinaceae	Chaetospermum	camelliae	0	0	0	0	0	0	0	0	0	0	0	0	0	0	0	0	0	0	0	0	0	0	0	0	0	0	0	0	0	0	0	0	239	0	0	4	0	0	0	0	0	0
TTGCGCCCCTTGGTATTCCATTGGGCATGCCTGTTCGAGCGTCATCTACCCCCTCAAGCCCTGCTTGGTGTTGGATGTCTGTCCGCGTTTACGACGTTGACTCGTCCCAAAAACATTGGCAGCGGTTCGCCGGCTTCTCGCGCAGCACCATGCGCCGTTCGAGCCTTCGGTGGACACGCGTCCATCAAGATTGCCTTTAGTTTGACCTCGAATCAGGTAGGGATACCCGCT	Fungi	Ascomycota	Dothideomycetes	Pleosporales	Didymosphaeriaceae	Paraphaeosphaeria	angularis	0	0	0	0	0	0	0	0	0	0	0	0	0	0	0	0	0	0	0	0	0	0	0	0	0	0	0	0	0	0	0	0	0	0	0	0	0	0	0	0	0	0
TTGCGCCCTTTGGTATTCCTTAGGGCATGCCTGTTCGAGCGTCATTTACACCCTCAAGCGCAGCTTGGTGTTGGGCGTCTGTCCCGCCGTCTACGGCGCGGACTCGCCTCAAAACGATTGGCAGCCCCTTCGGCGGCTTTGAGCGCAGCAGAATTGCGTCTCTCGCGGCGGAATGGTGGCCTCCAGAAGTCTCCTTCTCCAGTTTGACCTCGGATCAGGTAGGGATACCCGCT	Fungi	Ascomycota	Dothideomycetes	Pleosporales	Dictyosporiaceae	NA	NA	0	0	0	0	0	0	0	0	0	0	0	0	0	0	0	0	0	0	0	0	0	0	0	0	0	0	0	0	0	0	0	1	0	0	1	0	0	167	0	2	0	0
TTGCGCCCTCTGGTATTCCGGGGGGCATGCCTGTTCGAGCGTCATTGCAACCCTCAAGCCCTGCTTGGTGTTGGGCGGTACCGCGCGCGGTACGCCTCAAACTCAGTGGCGGCGCCATCCGGCTTCAAGCGTAGTAGCATATCTCGCTTCGGGGACCGGGTGCGCTCCCGCCAGCAAGCCTCACATCTCAAGGTTGACCTCGGATCAGGTAGGGATACCCGCT	Fungi	Ascomycota	Dothideomycetes	Pleosporales	NA	NA	NA	0	0	0	0	0	0	0	0	0	0	0	0	0	0	0	0	0	0	0	0	0	0	0	0	0	0	0	0	0	0	0	1	0	0	4	0	0	7	0	0	0	0
TTGCGCCCTTTGGTATTCCGGAGGGCATGCCCGTTCGAGCGTCATTACACCACTCAAGCCTGGCTTGGTATTGGGCGACGGGGTCTCCCCCCGCGCCTCCATTCGATCGGCTGGACGGTTGGAATCTCAGCGTTGTGAATCAATTCGCTTTGCAGGACGACCGGCGCGCGCCGTTAAACCTCCACTTCAAAGGTTGACCTCGGATCGGGTAGGGATACCCGCT	Fungi	Ascomycota	Leotiomycetes	Helotiales	NA	NA	NA	0	0	0	0	0	0	0	0	0	0	0	0	0	0	0	0	0	0	0	0	0	0	0	0	0	0	0	0	0	0	0	0	0	0	0	0	0	0	0	0	128	105
TTGCACCCTTTGGTATTCCGAAGGGTATGCCTGTTTGAGTGTCATTAAATTCTCAATCTGAAAGACTTTGTCTTTTAGCTTGGATGTGGAAGCTGCTGGCCTTTTAAAAGGTCAGCTCTTCTGAAATATATTAGTGGTCGTTTGATCCCATTGGCCTGGTGTGATAGTCTATCTACGCCTCAATGGTTGGTCTGACTGCTTTCAAACTTTCCTCTTGGGGAAACTTTTGAACTATTTGACCTCAAATCAGGTAGGACTACCCGCT	Fungi	Ascomycota	Dothideomycetes	Capnodiales	Teratosphaeriaceae	NA	NA	0	0	0	0	0	0	0	0	0	0	0	0	0	0	0	0	0	0	0	0	0	0	0	0	0	0	0	0	0	0	0	0	0	0	0	0	0	236	0	0	0	0
TTGCGCCCCTTGGTAATCCATGGGGCATGCCTGTTCGAGCGTCGTTTACGAATTCAAGCTCTGCTTGGTGATGGGTGCCTGTCCTGCCTTTGTGCAGTTGACTCGCCTTAACAGTATTGGCAGCAGTCTTACCGGCTCCTTGCGCAGCAGTATGCGCTTCTAGGGGTACTAGTCAGGCTGCGTCCACTAAGTCTTCTTTACTGTTGGACCTCGGATCAGGTAGGGATACCCGCT	Fungi	Basidiomycota	Agaricomycetes	Agaricales	NA	NA	NA	0	0	0	0	0	0	0	0	0	0	0	0	0	0	0	0	0	0	0	232	0	0	0	1	0	0	0	0	0	0	0	0	0	0	0	0	0	0	0	0	0	0
TTGCGCTTGGAGGCACTCCTCCGAGCATGCCTGTTTGAGTGTCATGTAATTCTCATTCCAAATTTTGTTTATATTAATAGAGTTGTATGGAGTGGATCATGGCTGGATGCCGATTGATTTCGGCTCGGCTGAAATTACAGAGCGACGTCCCTTTGCGGCAGAGACAGCGGGAAGGACGTCAGCGTGATAATCTTATTTGCGCAGACTTGTTTCGCGTTTCTGAGTTGCTAAGAAACTGTATTGCATTTCTCTGTTTGACCTCAAATCAGGTAGGACTACCCGCT	Fungi	Ascomycota	Dothideomycetes	Pleosporales	NA	NA	NA	0	0	0	0	0	0	0	0	0	0	0	0	0	0	0	0	0	0	0	0	0	0	0	0	0	0	0	0	0	0	0	0	0	0	0	0	0	0	0	0	0	0
TTGCGCCCCCTGGCATTCCGGGGGGCATGCCTGTCCGAGCGTCATTGCTAACCCTCCAGCCCGGCTGGTGTGTTGGGTCGACGTCCCCCCCGGGGGACGGGCCCGAAAGGCAGCGGCGGCGCCGCGTCCGATCCTCGAGCGTATGGGGCTTTGTCACGCGCTCTGGTAGGGTCGGCCGGCTGGCCAGCCAGCGACCTCACGGTCACCTATTTTTTTCTCTTAGGTTGACCTCGGATCAGGTAGGGATACCCGCT	Fungi	Basidiomycota	Agaricomycetes	NA	NA	NA	NA	0	0	0	0	0	217	0	0	0	0	1	1	0	0	5	0	0	0	0	0	0	0	0	0	0	0	0	0	0	0	0	0	0	0	0	0	0	0	0	0	4	0
TTGCGCCCCTTGGTATTCCATGGGGCATGCCTGTTCGAGCGTCATTTACCCCCTCAAGCTCTGCTTGGTGTTGGGCGTCTGTCCCGCCTTTTGCGCGCGGACTCGCCCCAAAAGCATTGGCAGCGGTCGTGCCAGCCTCTCGCGCAGCAGTTTGCGCTCGGTGAGGTTCCTAGGCGGATCCGCGTCCACAAAGCCCACATATCCAATGTTTGACCTCGGATCAGGTAGGGATACCCGCT	Fungi	Ascomycota	Sordariomycetes	Hypocreales	Clavicipitaceae	Paecilomyces	formosa	0	0	0	0	0	0	0	0	0	0	0	0	0	0	0	0	0	0	0	0	0	0	0	0	0	0	0	0	0	0	0	0	0	0	0	0	0	104	0	0	0	0
TTGCGCCCATTAGTATTCTAGTGGGCATGCCTGTTCGAGCGTCATTTCAACCCCTCGGGCCCCTTGGCCGCCCGGTGTTGGGGGACTACTTCAGGTAGCCCCCGAAAGGCAGTGGCGGAGCCGGCCCCGGCCCCGGACGTAGTACGAAACTCCTCGTCCGCGGCAGGTCCGGCGTCCCGCCGTGAAACCCCCTATCTTCTATGGTTGACCTCGGATCAGGTAGGACTACCCGCT	Fungi	Ascomycota	Dothideomycetes	Pleosporales	NA	NA	NA	1	0	0	1	0	3	0	0	0	0	26	0	0	0	5	0	0	0	0	1	0	0	0	0	0	0	1	0	0	0	0	0	0	0	0	0	0	0	0	2	0	0
TTGCGCCTCCTGGTATTCCGGGAGGCACGCCCGTTTGAGCGTCAGCTTAATCTCTCCGGACTGCAATTTTTTGCGACCCCGGGCCTTTGGCGGGAAAGTGGACAGCACAGGCGCCTCGGTGCCAAGCTGGTCTCCTCCGCTTAAACGCGTGGAAAGTCAGCAGGCGAAAGCCCCAGCTGCAGCGACTTGTAGAACAACTTATTGTCGTGTGCGCTGAGGCCGCCGGCTCAAAAAACCCGAGAGCCTCACGGCTCTCTTGAACTTTTGACCTCAAATCGGGCGAGGATACCCGCT	Fungi	Ascomycota	Sordariomycetes	Xylariales	Xylariaceae	NA	NA	0	0	0	0	0	0	0	0	0	0	0	0	0	0	0	0	0	0	0	0	0	0	0	0	0	0	0	0	0	0	0	0	1	0	0	0	0	224	0	0	0	0
TTGCGCCCCTTGGTATTCCGAGGGGCACGTCTGTTCGAGCGTCATTTAAAACATCAAGCACCGCTTGGTCTTGGGCGAGGTCGAGCGACCCGTCCGCAACCCGTTTGGCGGTACCGTCCGGCTTCGAGCGTAGCAGAAAATTTCGCTTCGGGGGCTCTGGCGGCACCTGCTAGGTAACTCTTCACCTAAAGTTTGACCTCGGATCAGATGGGGATACCCGCT	Fungi	Ascomycota	Orbiliomycetes	Orbiliales	Orbiliaceae	Hyalorbilia	lunata	0	0	0	0	0	0	0	0	0	0	0	0	1	0	0	0	0	0	0	0	0	0	0	0	0	0	0	0	0	0	0	0	2	0	1	217	0	0	0	0	0	0
TTGCGCCCCTTGGTATTCCATGGGGCATGCCTGTTCGAGCGTCATTTTGTACCCTCAAGCACAGCTTGGTGTTGGGCGTTTGTCCTGCAGAGGACTCGCCTGAAAGCGATTGGCGGCCAACGTAGTCGTGGCAGAGCGCAGCACAATCTCGCGTCTCTCCCCTCTGCGTCGGCGTCCATGAAGCCTACAATCTCAACGTTTGACCTCGGATCAGGTAGGGATACCCGCT	Fungi	NA	NA	NA	NA	NA	NA	0	0	0	0	0	0	0	0	0	0	0	0	0	0	0	0	0	0	0	0	0	0	0	0	0	1	0	0	0	1	0	0	56	0	104	0	14	0	0	0	21	6
TTGCGCCCCTTGGTATTCCGAGGGGCATGCCTGTTCGAGCGTCATTTCAACCCCTCAAGCTCTGCTTGGTGTTGGGCATTCGCCGCTTTCCCGCGGCGGGCCTTAAAATCAGTGGCGGTGGCCGTCTTAGGCTCTAAGCGTAGTAGTAACCTCTCGCTCTGGAGACCCGGCGGTGACTTGCCAGACAACCTTTTTTACTTTTTTTTCAAAGGTTTGACCTCGGATCAGGTAGGGATACCCGCT	Fungi	Ascomycota	Dothideomycetes	Pleosporales	Cucurbitariaceae	Pyrenochaetopsis	leptospora	0	0	0	0	0	33	0	0	0	0	0	0	0	0	0	0	0	0	0	0	0	0	0	0	0	0	0	0	0	0	0	0	0	0	0	0	0	0	0	0	0	0
TTGCGCTCCTTGGCTATTCCGAGGAGCATGCCTGTTTGAGTGTCATTATATTCTCAACTCCACCAGCTTTTGTGGCTGGCCCTTGGAGCTTGGATGTGGAGGCTTTGCTGGCTCTTGGTCAGCTCCTCTGAAATACATTAGCGGAACCGTTTGCGATCCGTCACAGGTGTGATAATTATCTACGCCAGTGGGTTGCTCTCTGTCTGTTCAGCTCATAATTGTCCTGGAACATGGACAAACTATAATGAACGTTTGACCTCAAATCAGGTAGGACTACCCGCT	Fungi	Ascomycota	Leotiomycetes	Helotiales	Helotiaceae	Scytalidium	cuboideum	4	0	0	0	2	0	0	8	0	0	17	0	0	1	0	0	18	0	0	16	0	0	0	0	0	142	0	0	1	0	2	0	0	0	0	0	0	0	0	0	0	0
TTGCGCCCCTTGGTATTCCATGGGGCATGCCTGTTCGAGCGTCATTTGTACCCTCAAGCTCTGCTTGGTGTTGGGTTTGTCTAGCCGTTGGCCAGACTCACCTAAAAACAATTGGCAGCCAGTATGTTGGTAGGAAGCGCAGCACAATTTGCGCCTCCTAGCCTGCAAGTCTGGCGTCCATCAAGCCCTTTGTCACCTTTTGACCTCGGATCAGGTAGGGATACCCGCT	Fungi	Basidiomycota	Agaricomycetes	Agaricales	Agaricaceae	Micropsalliota	furfuracea	0	0	0	0	0	0	0	0	0	0	0	0	0	0	0	0	0	0	0	0	0	0	0	0	0	0	0	0	0	0	0	1	0	0	0	0	0	0	0	0	0	12
TTGCGCCCGCCAGCATTCTGGCGGGCATGCCTGTTCGAGCGTCATTTCGACCCTCGGGCCCTCGTTGCCCGGTGTTGGGGGACTACGCCCGTAGCCCCCGAAAGACAGTGGCGGAGCCGGCACCGGCCCCGGACGTAGTACATCTCCTCGTCCGCGGCAGGTCCGGCGTCCCGCCGTGAAACCCCCTATTCTTCTATGGTTGACCTCGGATCAGGTAGGACTACCCGCT	Fungi	Ascomycota	Dothideomycetes	Pleosporales	NA	NA	NA	4	0	0	0	0	6	0	0	0	0	199	0	0	0	2	0	0	0	0	0	0	0	0	1	0	0	0	0	0	0	0	0	0	0	0	0	0	0	0	0	0	0
TTGCGCCCCTCGGTATTCCTTGGGGCATGCCTGTTCGAGCGTCATTTAAACCCTCAAGCACAGCTTGGTGTTGGGTGCTTGCCCCCCTGGGGGCTCACCTTAAAGACATTGGCAGCCCGCATCCGCCGGCCGTGAGCGCAGCACAGTCGCGCCCTAGGCTCCGGCGGGTCGGCTCTCCAGAAGCCCATCTCCTTCTATTGACCTCGGATCAGGTAGGGATACCCGCT	Fungi	Ascomycota	Sordariomycetes	Xylariales	Xylariaceae	Geniculisynnema	termiticola	0	0	0	0	0	0	0	0	0	0	0	0	0	0	0	0	0	0	0	0	0	0	0	0	0	0	0	0	0	0	0	0	0	0	0	0	0	0	213	0	0	0
TTCGAGTCTTTGAACGCACATTGCGCCCGCCAGCATTCTGGCGGGCATGCCTGTTCGAGCGTCATTTCAACCCCTCGGGCCCCTTGGCCGCCCGGTGTTGGGGGACTACTTCAGGTAGCCCCCGAAAGGCAGTGGCGGAGCCGGCCCCGGCCCCGGACGTAGTACGAAACTCCTCGTCCGCGGCAGGTCCGGCGTCCCGCCGTGAAACCCCCTATCTTCTATGGTTGACCTCGGATCAGGTAGGACTACCCGCT	Fungi	Ascomycota	Dothideomycetes	Pleosporales	Thyridariaceae	Roussoella	NA	9	0	0	10	0	17	0	0	0	0	14	2	0	0	2	0	1	0	22	15	0	0	0	15	0	0	0	0	0	0	0	0	0	0	0	0	0	0	0	0	0	0
TTGCGCCCCTTGGTATTCCGAGGGGCATGCCTGTTCGAGCGTCATTACACCACTCAAGCCTGGCTTGGTATTGGAGGACGCGGTTCGCCGCGCCTCTCGAATCTACCGGCTGAGCGTCACCGTTCTTAGCGTTGTGATACATATTCGCTTCCGAACCGGTGGTGTTCGCGCCGTTAAACCTTTTATTCAAGGTTGACCTCGGATCAGGTAGGGATACCCGCT	Fungi	Ascomycota	Sordariomycetes	Xylariales	Xylariaceae	Geniculisynnema	termiticola	0	0	0	0	0	0	0	0	0	0	0	0	0	0	0	0	0	0	0	0	0	0	0	0	0	0	0	0	0	0	0	0	0	0	0	0	0	0	0	208	0	0
TTGCGCTCCCTGCAGATCTAATCTGGGGAGCATGCCTGTTTGAGGGCCGCGAATTGTTTCGAATCCACGCTTTTTTAAGTAAAGGCGTGCGGGATCGGTAGTGAGGGTTGCCATTCACCGTGGCTCGCTCGAAATGCATTAGCGCATCCATTGAATTGAGGCAAAGACGGACGAAGGCTCGCCTTTCGCTCTCTCTTCCTTGCCGGGTTTTGATACTATCAGGACTTCGGAGGCGGAGAGAGGGCATGAGCTGGACGCGACGACTTTGTCGGTTGGAAGTGCTTCTGAACCCCGCCTTTGGCATTTATTTGCCAAAGGAATTAATTCAAATCGGCCTCAGATTGGTAGGACTACCCGCT	Fungi	Ascomycota	Dothideomycetes	Capnodiales	Mycosphaerellaceae	NA	NA	0	0	0	0	0	0	0	0	0	0	0	0	0	0	0	0	0	0	0	0	0	0	0	0	0	0	0	0	0	0	0	0	0	0	0	0	0	0	0	0	0	0
TTGCGCCCTTTGGTATTCCTTAGGGCATGCCTGTTCGAGCGTCATTTAACCCTTCAAGCTCTGCTTGGTGTTGGGCGCCTGTTCCGCCTCTCGCGCGTGGACTCGCCTTAAAAGCATTGGCAGCCGGTACGTTGGCTTCGAGCGCAGCACAAGCGCGCCTGGCGACATCCGTATCGGCCTCCAGCAAGCCTTTTTTACCAATTTGACCTCGGATCAGGTAGGGATACCCGCT	Fungi	Basidiomycota	Ustilaginomycetes	Ustilaginales	Ustilaginaceae	Sporisorium	reilianum	0	0	0	0	0	0	0	0	0	0	0	0	0	0	0	0	0	0	0	0	0	0	0	0	0	0	0	0	0	0	0	0	0	0	0	0	0	0	0	208	0	0
TTGCGCCCCTTGGTATTCCAGGGGGCATGCCTGTTCGAGCGTCATTTGAACCCTCAAGCTCTGCTTGGTGTTGGGTGTTTGTCCCGCCATTGCGCGTGGACTCGCCTTAAAGTAATTGGCAGCCATGTAATTCGGCTTTGAGCGCAGCACATTGCGTACTCTATGCTGGTACATTGGCATCCAGAAGCCCTTTTTTACTCTTGACCTCGGATCAGGTAGGGATACCCGCT	Fungi	Ascomycota	Dothideomycetes	Pleosporales	NA	NA	NA	0	0	0	0	0	0	0	0	0	0	0	0	0	0	0	0	0	0	0	0	0	0	0	0	0	0	0	0	0	0	0	3	0	0	0	0	0	0	0	0	0	0
TTGCGGCCGCCGGTATTCCAGCGGCCATGCCTGTTCGAGCGCCACTAAAACCCTCAGAAGCTATCTTCTGGCGTTGGATTGCTGCCCCTGTAGGGCGGGTATCCTAAAGCTAGTGGCAGCGGCGCCCGCGATGCGACATGCTTAGTAGTTATACTAGCACGGAGCCCAGGCGCTTGCCCGCCGTATCTAAACCCCTTATTATAAAGTGGTTGGCCTCGGATCAGGTAGGGTTACCCGCT	Fungi	Ascomycota	Dothideomycetes	Pleosporales	Morosphaeriaceae	Acrocalymma	fici	0	0	0	0	0	0	0	0	0	0	0	0	0	0	0	0	0	0	0	0	0	0	0	0	0	0	0	0	0	0	0	0	0	0	0	0	0	0	0	0	0	0
TTGCGCTCCTTGGTATTCCGAGGAGCATGCCTGTTTGAGTGTCATTAAATCCTCAACCCACCTTCCTTGTGAATGTGAGGTTGGATGTGGAAGTTTGCTGGCTCACCTGTCAGCTCTTCTGAAATGTATTAGCAGGGCCGCTGTATTGCGATGCTGCCACTTGGTATTGATAGTTGTCTTACCAGGTGTCTGAGTTAGCAATGTGCCCCAGCTTCTAGTCGTCTCTCTGGGACAACAATTTGACGATTTGACCTCAAATCAGGTAGGACTACCCGCT	Fungi	Ascomycota	NA	NA	NA	NA	NA	0	0	0	0	0	0	0	0	0	0	0	0	0	0	0	0	0	0	0	0	0	0	0	0	0	0	0	0	0	0	0	0	0	0	0	0	0	0	0	0	0	0
TTGCGCCCTCTGGTATTCCGGGGGGCATGCCTGTTCGAGCGTCATTATCAACCATCAAGCTATGCTTGGAATTGGATGTCCCCCCCTTTCACCGGGGGAGCGTCTTAAACCGGTCGGCGGTGGCTTCGGGCCCTAAGCGTTAGTAATACTTGTCGCTTTTCGGTGTCCTCGTAGTCCGCCCGCCCCGAAAACCCAACACCTCAAGGTTGACCTCGGATCAGGTAGGGATACCCGCT	Fungi	Basidiomycota	Agaricomycetes	Agaricales	Pluteaceae	Pluteus	NA	0	0	0	0	0	0	0	0	0	0	0	0	0	0	0	0	0	0	0	0	0	0	0	0	0	0	0	1	0	0	0	0	0	0	198	0	0	0	0	0	0	0
TTGCGCCCCATGGTATTCCGTGGGGCACACCTGTCCGAGCGTCATTACACCAATCAAGCGTAGCTTGGTCTTGGGCCTCGCTCCCCTCAAGGGGCGTGCCTGAAAAGTAGTGGCGGTCCGGTGTGACCTTGAACGTAGTAAATTTTCTCCCGTTCCAGAGGTTTTCGCATCGTGACCTGCCAGAAAACCCACACATCTATCAACGATTGACCTCGGATCAGGTGGGGATACCCGCT	Fungi	Ascomycota	Arthoniomycetes	Lichenostigmatales	Phaeococcomycetaceae	Phaeococcomyces	nigricans	0	0	0	0	0	0	0	0	0	0	0	0	0	0	0	0	0	0	0	0	0	0	0	0	0	0	0	0	0	0	0	0	0	0	0	0	0	0	0	0	0	0
TTGCGCCTGCTAGCATTCTGGCAGGCATGCCTGTCCGAGCGTCATTTCCACCCTCACGCGCCGCGTGGTGTTGGGGCCCTCTCAGCGACGAGAGGCCCCAAAAGCGAGTGGCGGACCGCCTGGTTGGCTCCGAGCGCAGTACTCTTTGCAACGCTCTGGACGGCCGGCGGCCCTGCCGTGAAACCGCGTCCGCTGGACGCACCTCACACAAGGTTGACCTCGGATCAGGTAGGACTACCCGCT	Fungi	Ascomycota	Lecanoromycetes	Lecanorales	Ramalinaceae	NA	NA	1	0	0	0	0	42	0	0	0	0	0	0	0	0	9	0	0	0	0	0	0	0	0	0	0	0	2	0	0	0	0	0	0	0	0	0	0	0	0	0	0	0
TTGCGCCCGCCAGCATTCTGGCGGGCATGCCTGTTCGAGCGTCATTTCAACCCCTCGGGCCCCTTGGCCGCCCGGTGTTGGGGGACTACTTCAGGTAGCCCCCGAAAGGCAGTGGCGGAGCCGGCCCCGGCCCCGGACGTAGTACGAAACTCCTCGTCCGCGGCAGGTCCGGCGTCCCGCCGTGAAACCCCTTACACTCCAATGGTTGACCTCGGATCAGGTAGGACTACCCGCT	Fungi	Ascomycota	Sordariomycetes	Ophiostomatales	Ophiostomataceae	Hawksworthiomyces	NA	0	0	0	32	0	0	0	0	0	0	9	0	0	0	0	0	0	0	0	0	0	0	0	0	0	0	0	0	0	0	0	0	0	0	0	0	0	0	0	0	0	0
TTGCGCCCCTTGGTATTCCGAGGGGCATGCCTGTTCGAGCGTCATTACAACCCTCAAGCTCTGCTTGGTATTGGGCTCCGTCCTCACTGCGGACGCGCCTCGAAGACCTCGGCGGTGGCTGTTCGGCCCTCAAGCGTAGTAGAATACACCTCGCTTTGGAGCGGTCGGCGTCGCCCGCCGGACGAACCTTCTGAACTTTTCTCAAGGTTGACCTCGGATCAGGTAGGGATACCCGCT	Fungi	Ascomycota	Sordariomycetes	Xylariales	Xylariaceae	Geniculisynnema	termiticola	0	0	0	0	0	0	0	0	0	0	0	0	0	0	0	0	0	0	0	0	0	0	0	0	0	0	0	0	0	0	0	0	0	0	0	180	0	0	0	0	0	0
TTGCGCCCTTTGGTATTCCACTGGGCATGCCTGTTCGAGCGTCGTTGAGAACCTTCAAGCCTAGCTTGGTGTTGGGCGCCTGTCCCCCGAATGGGAGGACTCGCCTAAAATCCATTGGCAGCGGGCAGGTTGGCTGACTGCGCAGTAGATCTCGCGCTTGACGCCGGTCCTGTCTCCTCCCCAAGAGCGTCCTCTTCAGTTTGACCTCGGATCAGGTAGGGATACCCGCT	Fungi	Ascomycota	Dothideomycetes	Botryosphaeriales	Botryosphaeriaceae	Lasiodiplodia	crassispora	0	0	0	0	0	0	0	0	0	0	0	0	0	0	0	0	0	0	0	0	0	0	0	0	0	0	0	0	0	0	0	0	0	0	0	0	0	0	0	194	0	0
TTGCGCCCCTTGGTATTCCGAGGGGCACGTCTGTTCGAGCGTCATTTAAAACCATCAAGCACTGCTTGGTCTTGGGCGAGGTCGAGCGACCCGTCCGCAACCCGTTTGGCGGTACCGTCCGGCTTCAAGCGTAGCAGAAAATTTCGCTTCGGGAGCTCTGGCGGCGCCTGCCAGGTAACACTTGACCTAAAAGTTTGACCTCGGATCAGATGGGGATACCCGCT	Fungi	Ascomycota	Dothideomycetes	Pleosporales	Lindgomycetaceae	Neolindgomyces	pandanae	0	0	0	0	0	0	0	0	0	0	0	0	0	0	0	0	0	0	0	0	0	0	0	0	0	0	0	0	0	0	0	0	0	0	0	0	195	0	0	0	1	0
TTGCGCCCCTTGGTATTCCATGGGGCATGCCTGTTCGAGCGTCATTTGTACCTTCAAGCTCTGCTTGGTGTTGGGTGTTTGTCTCCTGTAGACTCGCCTTAAAACAATTGGCAGCCGGCGTATTGATTTCGGAGCGCAGTACATCTCGCGCTTTGCACTCATAACGACGACATCCAAAAGTACATTTTTACACGCTTGACCTCGGATCAGGTAGGGATACCCGCT	Fungi	Ascomycota	Dothideomycetes	NA	NA	NA	NA	0	0	0	0	0	0	0	0	0	0	0	0	0	0	0	0	0	0	0	0	0	0	0	0	0	0	0	0	0	0	0	0	188	0	3	2	0	0	0	2	0	0
TTGCGCCCCTTGGTATTCCATGGGGCATGCCTGTTCGAGCGTCATTTGTACTCTCAAGCTTTGCTTGGTGTTGGGTGTTTTGTCTTTTTATCAAGACTCGCCTTAAAGTAATTGGCAGCCAGTGTTTTGGTAGTAAGCGCAGCACATTTTGCGTCTTAGTTCTTTAACAGCGGCATCCACAAAGCCTCTTTCTCACTTTTGACCTCGGATCAGGTAGGGATACCCGCT	Fungi	Ascomycota	Dothideomycetes	Pleosporales	Didymellaceae	NA	NA	0	0	0	0	0	0	0	0	0	0	0	0	0	0	0	0	0	0	0	0	0	0	0	0	0	0	0	0	0	0	0	0	195	0	0	0	0	0	0	0	0	0
TTGCGCCCCTCGGTATTCCGTGGGGCATGCCTGTTCGAGCGTCATTTACACCCTCAAGCTCTGCTTGGTGTTGGGCGTCTGTCCCGCCTTCGCGCGCGGACTCGCCTCAAAGTCATTGGCAGCGGCCTCGCCGGCTCCTCGCGCAGCACATTTGCGCTTCTCGGAGCTCCCGGCGGACCAGCGTCCAGCAAGCACTTCTACGACTTGACCTCGGATCAGGTAGGGATACCCGCT	Fungi	Ascomycota	Dothideomycetes	Pleosporales	Phaeosphaeriaceae	Phaeosphaeria	NA	0	0	0	0	0	0	0	0	0	0	0	0	0	0	0	0	0	0	0	0	0	0	0	0	0	0	0	0	0	0	0	0	183	0	5	0	0	0	0	0	0	0
TTGCGCCCCCTGGTATTCCGGGGGGCATGCCTGTTCGAGCGTCATCATCAACCATCAAGCTAAGCTTGGCATTGGATGCCATCCCCCCTTACATGGGTGGGAAGCGTCTCAAACCGGTCGGCGGTGGCTTCGGGCCCTAAGCGTTAGTAATACTTGTCGCTTTTTGGTGAACCCCTAGTCCGCCCGCCCCCAAAACCCAACATCTCAAGGTTGACCTCGGATCAGGTAGGGATACCCGCT	Fungi	Ascomycota	Dothideomycetes	Pleosporales	Periconiaceae	Periconia	echinochloae	0	0	0	0	0	0	0	0	0	0	0	0	0	0	0	0	0	0	0	0	0	0	0	0	0	0	0	0	0	0	0	0	0	0	192	0	0	0	0	0	0	0
TTGCGCCCTGTGGTATTCCGCAGGGCATACCTGTTCGAGCGTCATTTCAACCCTCAAGCGCTGCTTGGTGTTGGGCCTTGCCCGTGGTGGCCGGCCTTAAAGACAGTGGCGGCGCCGTCTGGCTCTAAGCGTAGTTACATCTCTCGCTCCAGGGTCTGGCGGTGGCTAGCCAGAACTTCCCCAACTTTCTGTGGTTGACCTCGGATCAGGTAGGGATACCCGCT	Fungi	Ascomycota	Arthoniomycetes	Lichenostigmatales	Phaeococcomycetaceae	Phaeococcomyces	nigricans	0	0	0	0	0	0	0	0	0	0	0	0	0	0	0	0	0	0	0	49	0	0	0	0	0	0	0	0	0	0	0	0	0	0	0	0	0	0	0	0	0	0
TTGCGCCCTTTGGTATTCCGAGGGGCATGCCTGTTCGAGCGTCATTACACCACTCAAGCACCGCTTGGTATTGGGCGGCGGCCGGTAAACCCCCCTTCACGGGCGGGTCGGCCCCCCTGAAATGGATATTTGGCGGCGCCCTCCCGGCTGCAAGCGTAGTAGAACTTTTACGTCTCGCTTCAGTGGCTCGAGGTGCGCTCGCCTGACGAAAAACCTATACATTTTTTCTAGGTTGACCTCGGATCAGGTAGGGATACCCGCTG	Fungi	Ascomycota	Leotiomycetes	Helotiales	Myxotrichaceae	Oidiodendron	NA	0	0	0	0	0	0	0	0	0	0	0	0	0	0	0	0	0	0	0	0	0	0	0	0	0	0	0	0	0	0	0	0	0	0	2	0	0	0	0	0	5	3
TCGCGCCCTTTGGCATTCCGAGGGGCATGCCTGTTCGAGCGTCATTACACCACTCAAGCCTGGCTTGGTATTGGGCGACGGGGCTCCCCCGCGCCTCAATCGCATCGGCTGGACGACCCGTATCTCAGCGTTGTGACAAGTTCGCTGGCGAGAAGGGCGGTCTGCGCCGTTAAACTCTTCATTCAAGGTTGACCTCGGATCAGGTAGGAATACCCGCT	Fungi	Ascomycota	Dothideomycetes	NA	NA	NA	NA	0	0	0	0	0	0	0	0	0	0	0	0	0	0	0	0	0	0	0	0	0	0	0	0	0	0	0	0	0	0	0	0	0	0	0	0	0	0	0	0	0	0
TTGCGCCCCTCGGTATTCCGTGGGGCATGCCTGTTCGAGCGTCATTTACACCCTCAAGCTCTGCTTGGTGTTGGGCGTCTGTCCCGCTTCTTGCGTGGACTCGCCCCAAAGTCATTGGCAGCGGTCGTGCCAGCTTCTCGCGCAGCACATTTGCGTTTCTTGAAGTTTGGTGGATCAGCATCCAGTAAGCTCTTTTATGACTTGACCTCGGATCAGGTAGGGATACCCGCT	Fungi	Ascomycota	NA	NA	NA	NA	NA	0	0	0	0	0	0	0	0	0	0	0	0	0	0	0	0	0	0	0	0	0	0	0	0	0	0	0	0	0	0	0	0	177	0	8	0	0	0	0	0	0	0
TTGCACCCGCCAGTACTCTGGCGGGTATGCCTGTTCGAGCGTCATCTCAAACCTCAAGCTTTGCTTGCTGTTGGAGCGCTCCGGTTTGCCGGAGGCCCCCAATCATAGTGGCGGAGCGCCGTTGGGCTCTGAGCGTAGTACTGTTCTCGCTGCTGAACCCCGGCGTCACCTGCCGTAAAACCACCTATAACTCAAGGTTTGACCTCGGATCAGGTAGGGATACCCGCT	Fungi	Ascomycota	Dothideomycetes	Pleosporales	Massarinaceae	Stagonospora	bicolor	0	0	0	0	0	0	0	0	0	0	0	0	0	0	0	0	0	0	0	0	0	0	0	0	0	0	0	0	0	0	0	0	0	0	0	0	2	0	0	0	0	0
TTGCGCTCGAGGCCTCGGCCAAGAGCATGTCTGCCTCAGCGTCGGCTACTACCCTCAACTAACCTTCCATTGTATTGCAATGGGAATGCAGTTGGAATTGGCCGTCCGGTTGACCTTTGAGGTTGCCGGTCAGCTGAAATATATGCACGCTTTGTGGGCTCCTTTCCTTGTGGAGAGGCGAGCTCCGATTTGGTAGGTGACCTTTGCCGGTTGCATGCCTTCGATGCTCGCTATGCCTTTCATTGGCAGTGTGCAGGACGCATTTTGGCTTTCGACCTGAGGTCAGGCAAGAACACCCGCT	Fungi	Ascomycota	NA	NA	NA	NA	NA	0	0	0	0	0	0	0	0	0	0	0	0	0	0	0	0	0	0	0	0	0	0	0	0	0	0	0	0	0	0	0	0	0	0	6	0	0	0	0	0	1	0
TTGCGCCCCTTGGTATCCCGAGGGGCATGCCTGTTCGAGCGTCATTTAGGCCATCAAGCTATGCTTGGTCTTGGGCGCGGTCTGTAGGACCCGCCCGTAACTCTGTCAGCGGCAACCGACGTGCCCTTAGGCGTAGCAAAACTATTCGTCTCTAGGGTGCGTGGGGTGGCTGTCTTAAAAGAAATCTCACACAAAGTTTGACCTCGGATCAGGTAGGGATACCCGCT	Fungi	NA	NA	NA	NA	NA	NA	0	0	0	0	0	0	0	0	0	0	0	0	0	0	0	0	0	0	0	0	0	0	0	0	0	0	0	0	0	0	0	0	0	0	41	4	0	0	0	0	0	0
TTGCACCCCTTGGTATTCCGAGGGGTACGCCTGTTTGAGTGTCGTGAACTCCTCCAACTCCGGTTTTCCAGAGTATGGGATTTGGGTGTTGCTGGTCCCTGGTAGACCGGCTCGCCTTAAATGCATTAGCGAAGCCCTTGCGGCCTTGGCAGTGATAATTATCCGCGCCTCGGCTTAGCGACTTTGAAGGGAAATTGCTTACAACCGTCCTTCGGGACAATCACTACGACTTGACCTCAGATCAGGTGGGACTACCCGCT	Fungi	Ascomycota	NA	NA	NA	NA	NA	0	0	0	0	0	0	0	0	0	0	0	0	0	0	0	0	0	0	0	0	0	0	0	0	0	0	0	0	0	0	0	0	169	0	1	1	0	0	0	0	1	1
TTGCGCCCGCCAGCATTGTGGCGGGCATGCCTGTTCGAGCGCCATTTCAACCCCTCGGGCCCCTTGGCCGCCCGGTGTTGGGGGACTACTTCAGGTAGCCCCCGAAAGGCAGTGGCGGAGCCGGCCCCGGCCCCGGACGTAGTACGAAACTCCTCGTCCGCGGCAGGTCCGGCGTCCCGCCGTGAAACCCCCTATCTTCTATGGTTGACCTCGGATCAGGTAGGACTACCCGCT	Fungi	Basidiomycota	Agaricomycetes	Russulales	NA	NA	NA	0	0	0	1	0	0	0	0	0	0	0	0	0	0	0	0	0	0	177	0	0	0	0	0	0	0	0	0	0	0	0	0	0	0	0	0	0	0	0	0	0	1
TTGCGCCCCTTGGTATTCCATGGGGCATGCCTGTTCGAGCGTCATTTGTACCCTCAAGCTCTGCTTGGTGTTGGGTGTTTGTCACAGGGGTGCCGTCACACCCCGCCGACTCGCCTGAAAACAATTGGCAGCCAGGATTTTGGTATAGTAGCGCAGCACAATTTGCGTCTCTAGCCAAAAGATTGGCGTCCACAAAGCTCTCGTCACCTTTTGACCTCGGATCAGGTAGGGATACCCGCT	Fungi	Ascomycota	Sordariomycetes	Xylariales	Xylariaceae	Geniculisynnema	termiticola	0	0	0	0	0	0	0	0	0	0	0	0	0	0	0	0	0	0	0	0	0	0	0	0	0	0	0	0	0	0	0	0	0	0	0	0	0	0	0	0	0	178
TTGCGCTCCTTGGTATTCCGAGGAGCATGCCTGTTTGAGTGTCATTAAATTCTCAACTCCACTATACTTTGTTATAGAGGGGCTTGGATTGTGGGGGTTTGCTGGCCGCTTTTTGAGGTCAGCTCCTCTGAAATACATTAGCGGAACCGTTTGCGATCTGCCACAAGTGTGATAATTATCTACACTGGCGAGGGGATTGCTCTCTGTGATGTTCAGCTTCTAATCGTCTCATCAGAGACAATTTATTGAATACTTGACCTCAAATCAGGTAGGACTACCCGCT	Fungi	Ascomycota	Dothideomycetes	Pleosporales	Leptosphaeriaceae	NA	NA	0	0	0	2	0	0	0	0	0	0	159	0	0	0	0	0	0	0	0	0	0	0	0	0	0	0	0	0	0	0	0	0	0	0	0	0	0	0	0	0	0	0
TTGCACCCTTTGGCATTCCGAAGGGTATGCTCGTTTGAGTGTCATTGTAATCTCACACTTCATGATTTCGATCGTGGAGAGGTGGAAGTGGATGTTGCTGCTTCACAGCGGCTCATCTCAAATGCGTTAGTGCAACCTTTGGTTGGACATAGTACAGCGTGATAAGTATCTTCGCTGGCTCCTCGCAAGAGGGTGTTCGATCTTAGGCTCTTGTGCTTCGAACCGTCCCTTGGGACAACCTTTTGACAACTTGACCTCAAATCGAGTAGGACTACCCGCT	Fungi	Basidiomycota	Agaricomycetes	Agaricales	Agaricaceae	Agaricus	NA	0	0	0	0	0	0	0	0	0	0	0	0	0	0	0	0	0	0	0	0	0	0	0	0	0	0	0	0	0	0	0	0	0	0	11	0	0	0	0	0	0	0
TCGCGCTCGAGGTTTCGGCCGAGAGCATGTCTGCCTCAGCGTCTACCCAATACCTCCCTTTCTGTCAATCGGACGTCGAAAGGGGAACTGGTCGTTCCGACGCCTCGGCTCGGATCGGTCGAAATGTAGAAGGGCCTCCCCTCGACCGAAAGGGGGCTTCGAAAGGTGGATTGCCCGAGGGCGATGCCGATCGAGGCTCGAGGGTGAACCCGCCCTGAAGTTCGGAGACACCCAGACTTGTGACCTGAGTTCAGGCAAGATCACCCGCT	Fungi	Basidiomycota	Agaricomycetes	Sebacinales	Sebacinaceae	Sebacina	NA	0	0	0	0	0	0	0	0	0	0	0	0	0	0	0	0	0	0	0	0	0	0	0	0	0	0	0	0	0	0	0	0	0	0	0	0	0	0	0	0	0	0
TTGCGCCTGCGGCTTCGGCTCAGGGCATGTCTGCCTCAGCGTCTTTTTCACCACTCTCCCTCTTCCCACTGGGAAAGGCAGGATCTGGTCGTTTCGACCGCCCGCGTCGAATCGGCTGAAATGGAGAAGGGCCCTCCGCTCACGAGGGACATCGAAAGGTAGCAGCCTGCGGGCCGATCCGATCGGTGCCTGAGCGGCCGGCCAGCCCTGTTAGCCGGAGAAACACACACGGTTGTGACCTGAGTTCAGGCAAGAGCACCCGCT	Fungi	NA	NA	NA	NA	NA	NA	0	0	0	0	0	0	0	0	0	0	0	0	0	0	0	0	0	0	0	0	0	0	0	0	0	0	0	0	0	0	0	0	0	0	0	0	0	164	9	0	0	0
TTGCGCCCATTAGTATTCTAGTGGGCATGCCTATTCGAGCGTCATTTCAACCTTTAAGCCCTGTTGCTTAGTGTTGGGAGTCTACCGCCTGGCGGTAGTTCTTAAAAGGTATTGGCGGTGTCAGGGCACACTCGTAGCGTAGTAATTTTCTTCTCGCTTCTGTAGTGGTTCTAGCAACCTGCCGTAAAACCCCCTATTTTCTAGTGGTTGACCTCGGATTAGGTAGGAATACCCGCT	Fungi	NA	NA	NA	NA	NA	NA	0	0	0	0	0	0	0	0	0	0	0	0	0	0	0	0	0	0	0	0	0	0	0	0	0	0	0	0	0	0	0	0	0	0	0	0	0	0	0	0	0	0
TTGCGCCCTCTGGTATTCCGGAGGGCATGCCTGTCCGAGCGTCATTGCTATACCTCAAGCTCGGCTTGTGTATTGGGCCTACCGTCCTTCTGGACGGTGACCCGAAAGGCAGTGGCGGCGTCGCGTCCGGTCCTTGAAGCGTATGGGGCTTTGTCACCCGCTTGGAGGCCGGCCGACCCCGTAGCCCATCGTGGATCTTCCACATTTTTTTCTGATGGACCTCGGATCAGGTAGGGATACCCGCT	Fungi	Ascomycota	Sordariomycetes	Xylariales	Xylariaceae	Hypoxylon	macrocarpum	0	0	0	0	1	0	0	0	0	0	0	0	0	0	0	0	0	0	0	0	0	0	0	0	0	0	0	0	0	0	0	0	0	0	0	167	0	0	0	0	0	0
TTGCGCCTTTTGGTATTCCGAAGGGCACGCCTGTTCGAGCGCCATTACACCCTCCAAGCTTTGCTTGATGTTGGATGTTGCGTCTGGTTAACTCTGATGCACGTCTGGAACGTGTAGGCGTCCGTCCTGTCGAGACACCTCGAGCGTAGCAAGACTTTTCAAGTCATTTTCGCTTTTGTAGGGACTCCAGCGGACTGCCCCTCTGATTTAGGGAGTCAACCCCCCTAATCAACTTCAAGAGTTTGGCCTCGGATCAGGCGGGGATACCCGCT	Fungi	Ascomycota	Eurotiomycetes	Eurotiales	NA	NA	NA	0	0	0	0	0	0	0	0	0	0	0	0	0	0	0	0	0	0	0	0	0	0	0	0	0	0	1	0	0	0	0	0	1	0	0	0	0	0	0	0	0	0
TTGCGCCCATTGGTATTCCGATGGGCACGTCTGTTTGAGCGTCATTGCAACACCTCAGCTAGCTTTATTGCCGGTTGGTCTTGGGCTAGGGTCTCCGTTCAGGAACCCGGCTTCAAAGTTGCACGCTCTGCGGACCTGACCGCTCGGAAAACATAGTATGACTGCTAATTGTTGAAAGAGTTTTTGGTTGGGGTTTCCGCCTGAACAAACTTCTTTACTAAGGTTTGACCTCAGATCAGACGAGGATACCCGCT	Fungi	Ascomycota	Dothideomycetes	Venturiales	Sympoventuriaceae	Ochroconis	NA	0	0	0	0	0	0	0	0	0	0	0	0	0	0	0	0	0	0	0	0	0	0	0	0	0	0	0	0	0	0	0	1	0	0	0	0	0	0	0	0	0	0
TTGCGCTCGCTGGTATTCCGGCGAGCATGCCTGTTTGAGTGTCATGAACTCTTCAACCCTCCAATTCCTTGTTTGAATTGTGAGGTGTTTGGATCTTGAACGTCTATGCTGGCCTTTTCGAAGGCGAAGCTCGTTCGTAATACATTAGCAACTCAATTTCGATATACTCGGATTGACTCGGCGTGATAGACTTAAATATTCGCTGAGGACATCTTGTAATGAGGTGGCCGAGTTACGAAGTGAAAGCTTCTAATTTGAATCTAAAGTCTTCTTATGTTAGACCTCAGATCAGGCAGGACTACCCGCT	Fungi	Ascomycota	Orbiliomycetes	Orbiliales	Orbiliaceae	Orbilia	cejpii	0	0	0	0	0	0	0	0	0	0	0	2	0	1	0	0	0	0	0	0	0	0	0	0	0	0	0	0	0	0	0	0	0	0	61	8	37	1	2	0	0	0
TTGCGCCCCCTGGCATTCCGGGGGGCATACCTGTCCGAGCGTCATTGCAACTCTCAAGCGTAGCTTGGTGTTGGGCCCTCGCCCCTCACAGGGGCGTGCCCGAAAAGCAGTGGGTCCCCGGTGTGACTTTGGGCGTAGTAAAATTCTCCCCGCTCTGAAAGCCTCGCGCCGTGGTGGCCCAGACAACCCCCACATCTCCAGGATTGACCTCGGCTCAGGTAGGGATACCCGCT	Fungi	Basidiomycota	Microbotryomycetes	Microbotryomycetes_ord_Incertae_sedis	Microbotryomycetes_fam_Incertae_sedis	Colacogloea	cycloclastica	0	0	0	0	0	0	0	0	0	0	0	0	0	0	0	0	0	0	0	0	0	0	0	0	0	0	0	0	0	0	0	0	0	0	0	0	0	0	0	0	0	0
TTGCGCTCTCTGGTATTCCGGAGAGCATGCCTGTTTGAGTGTCATGAACTCTTCAACCCCCCTGTTCCTTGTTTGAATTGGGACGGCTTGGATTCTGAGCGCTGCTGGCCTTTTCGGAGGCGAAGCTCGTTCGTAATACATTAGCAACTCAATTTCGAGTGTTCGGATTGACTCGGCGTAATAGACTATTCGCTGAGGAACTTGCCGCCTTTACGGGCGGTGGCCGAACTTTGAAGTAGAAGCTCATAAAACTCAAATTTGATCAGTCAAATCACCCTTAAGATTAGACCTCAGATCAGGCAGGATTACCCGCT	Fungi	Ascomycota	Lecanoromycetes	Lecanorales	Ramalinaceae	NA	NA	0	0	0	0	0	0	0	0	0	0	0	0	0	0	0	0	0	0	0	0	0	0	0	0	0	0	0	0	0	0	0	0	159	0	0	0	0	1	0	0	0	0
TCGCGCCCTTTGGTATTCCGAAGGGCACACCTGTTCGAGCGTCATTACACCACTCAAGCCTGGCTTGGTATTGGGCGATGGGTGCTTCCCACGCCCCGATTTCGTCGGCTGGACGGTCCGTATCTCAGCGTTGTGGCATAAATTCGCTGGCGAGAGGGCCCGTCCGCGCCGTTAAACCTCTTTATCTAAGGTTGACCTCGGATCAGGTGGGGATACCCGCT	Fungi	Basidiomycota	Microbotryomycetes	Microbotryomycetes_ord_Incertae_sedis	Microbotryomycetes_fam_Incertae_sedis	Colacogloea	NA	0	0	0	0	0	0	0	0	0	0	0	0	0	0	0	0	0	0	0	0	0	0	0	0	0	0	0	0	0	0	0	0	0	0	0	0	0	161	0	0	0	0
TCGCGCCCTTTGGCATTCCGAGGGGCATGCCTGTTCGAGCGTCATTACACCACTCAAGTCTGGCTTGGTATTGGGCGAGGAGGCTCCCTCCCGCCTGAATTTCACCGGCTGAACCGTCCGTATCTCAGCGTTGTGGTATTAAGTTCGCTGGCGAGAAGGGCGGCTCACGCCGTTAAACATTTCGTTAAGGTTGACCTCGGATCAGGTAGGGATACCCGCT	Fungi	Ascomycota	NA	NA	NA	NA	NA	0	0	0	0	0	0	0	0	0	0	0	0	0	0	0	0	0	0	0	0	0	0	0	0	0	0	0	0	0	0	0	0	0	0	0	0	0	0	161	0	0	0
TCGCGCCCTTTGGCATTCCGAGGGGCATGCCTGTTCGAGCGTCATTACACCACTCAAGCCTGGCTTGGCATTGGGCGTCGGGGCTCCCCGCGTCTCAATTTCGTCGGCTGGACGGCTCCGATCGCAGCGTTGTGGCATTAAATTCGCTGGCGAGACGGGGCTTCCACGCCGTTTAAAAACGTTATATTCAAGGTTGACCTCGGATCAGGTAGGGATACCCGCT	Fungi	Ascomycota	Lecanoromycetes	Peltigerales	Pannariaceae	Pectenia	plumbea	0	0	0	0	0	0	0	0	0	0	0	0	0	0	0	0	0	0	0	0	0	0	0	0	0	1	0	0	0	0	0	0	0	0	0	0	0	0	0	0	116	4
TTGCGCCCCTCGGTATTCCGTGGGGCATGCCTGTTCGAGCGTCATTTGTACCCTCAAGCTTTGCTTGGTGTTGGGCGTTTGTCCTGCGTTCGCGCGTGGACTCGCCTTAAAGTGATTGGCAGCCGGCATATTGGCCCTGGAGCGCAGCAGATTTTGCGCCCCTGGTCATGGATGTCGGCGTCCATTAAGGCTATATTTTTGCTCTTGACCTCGGATCAGGTAGGGATACCCGCT	Fungi	Ascomycota	NA	NA	NA	NA	NA	0	0	0	0	0	0	0	0	0	0	0	0	0	0	0	0	0	0	0	0	0	0	0	0	0	0	0	0	0	0	0	0	0	0	0	0	0	0	0	2	0	0
TTGCGCCCTTTGGCATCCCGAAGGGCACGCCTGTTCGAGCGTCATTTAAACCATCAAGCACCGCTTGGTCTTGGGCGAGGTCGAGCGACCTGCCCGTAACCCGTTGGCGGCACCGTCCGACTCTGAGTGTGGTAAAACTTTCGCTCGAGAGCTCGCAGCTGGGCCTGCAGGTGAATTGTCTACAGTTTGACCTCGGATCAGGTGGGGATACCCGCT	Fungi	Ascomycota	Dothideomycetes	Pleosporales	NA	NA	NA	0	0	0	0	0	0	0	0	0	0	0	0	0	0	0	0	0	0	0	0	0	0	0	0	0	0	0	0	0	0	0	0	0	0	0	0	0	0	0	0	0	0
TTGCGCCCCTCGGTATTCCGGGGGGCATGCCTGTCCGAGCGTCATTACAACCCTCAAGCTCCGGCTTGGTCTATGGGCCTCGCCCTTCTGGGGGCGGGTCTGAAATGCATTGGCGGTCCGGCGCGGATTCAAGCGTAGTAAAATTGCAGCCCGCTTTGGAGGAAGCGCCTTGCTAGCCAACCGAACCCCTCATTCTTCTAAGAATTGACCTCGGATCAGGTAGGGATACCCGCT	Fungi	NA	NA	NA	NA	NA	NA	0	0	0	0	0	0	0	0	0	0	0	0	0	0	0	0	0	0	0	0	0	0	0	0	0	0	0	0	0	0	0	0	0	0	0	0	0	0	0	0	1	0
TTGCACCCTCTAGTATTCTGGAGGGTATGCCCGGTTGAGTGTCTTGAAATTCTCAAATCATCAAGTTTTTATTAACTTGTGTGATATTGGATTTGGGTGTTATTGTTGGAACTTGTTTTCAACTCACCCTAAAATTATTAGCTGGACTTACTATTTGATGTCTACCTCTGGCGTGATAAGTTTGATCGTCGTTGGTTAGGTCAGCCTTTGTAGTCTGCTTCTAATCGTCTTAGGACAAATTACTTGACATTTACACCTCAACTCGGGTAGGACTACGCCCT	Fungi	Ascomycota	Lecanoromycetes	Lecanorales	NA	NA	NA	0	0	0	0	0	0	0	0	0	0	0	0	0	0	0	0	0	0	0	0	0	0	0	0	0	0	0	0	0	0	0	0	0	0	0	0	155	0	0	0	0	0
TTGCGCCCAAGGGTAATCCTTTGGGCACGCCTGTTTCAGTGTTATGTTCAACCCAAAAACTTTTTTTGGTGATGTAACGTTGGGTTTGCTAGTCTTTTAGACTGGTCTTACCTGGAATGATGTCAATTCCGGTCGGACTCTAATGATTTTCAGATCTGGCTTTGGTAATCTACCGAAAGTCGCTTTTGAATGATTTGGACCCGAATCGCTGGGATCTTTACACTTTCACTTTTTAACCTGAAATCAGGCGGGACTACCCGCT	Fungi	Basidiomycota	Agaricomycetes	Cantharellales	Tulasnellaceae	NA	NA	0	0	0	0	0	0	0	0	0	0	0	0	0	0	0	0	0	0	0	0	0	0	0	0	0	0	0	0	0	0	0	0	0	0	0	0	0	0	0	0	0	0
TTGCGCCCTTTGGTATTCCGAGGGGCATGTCTGTTCGAGCGTCATTTCAACCCTCAAGCTTTATGCTTGGTGTTGGGCTTCATCTTTGTCAAAAGATGTGCCTAAAACTCATAGGCGGTTGCACTTAGCTCCCTTGCGTAGTTATTCTTTTTCTCGCTTGGAAATTTAGGTGTAACCCGCCTGGAAACCTTTTTATTTTCTCAAGGTTTGACCTCGGATCAGATAGGGATACCCGCT	Fungi	Mucoromycota	Mucoromycetes	Mucorales	Cunninghamellaceae	Gongronella	lacrispora	0	0	0	0	0	0	0	0	0	0	0	0	0	0	0	0	0	0	0	0	0	0	0	0	0	0	0	0	0	0	0	0	0	0	4	0	0	0	0	2	0	0
TTGCGCCCCTTGGTATTCCGAGGGGCACACCTGTTCGAGCGTCATTACAACCGTCAAGCCCAGCTTGGTATTGGGCTTTCTGTCCGGCTTTGGACAGGCCTTAAAGTCACCGGCGGCGCGACCCGGCTCCGAGCGTAGCAGAATCAATTCGCTTTGGAGGCTCTGGATTGTGTCTTTGCCCGACAAAAACACCATTTATTTTCTTGAGTTGACCTCGGATCAGGTGGGGATACCCGCT	Fungi	Ascomycota	Dothideomycetes	Tubeufiales	Tubeufiaceae	Tubeufia	parvispora	0	0	0	0	0	0	0	0	0	0	0	0	0	0	0	0	0	0	0	0	0	0	0	0	0	0	0	0	0	0	0	0	0	0	0	0	0	0	0	0	0	0
TTGCGCCCTCTGGTATTCCAGAGGGCATGCCTGTTTGAGCGTCATTTCTCTCTCAAACCGCAAGGTTTGGTATTGAGTGATACTCTTAGTCGGACTAGGCGTTTGCTTGAAATGTAACGGCAGGAGTGTACTGGATAGTACGAACTGGTTATTTCAATGTATTAGGTTTATCCAACTCGTTGAAGCGCTAGGGAGTAAATTTCTGGTAATTTGGCTCGGCCTTATAACAACAAACATAAGTTTGACCTCAAATCAGGTAGGATTACCCGCT	Fungi	Ascomycota	Dothideomycetes	NA	NA	NA	NA	0	0	0	1	0	0	0	0	0	0	0	0	0	0	0	0	0	0	0	0	0	0	0	0	0	0	0	0	0	0	0	0	0	0	0	0	0	0	0	0	0	0
TTGCGCCCGCCAGTATTCTGGCGGGCATGCCTGTCCGAGCGTCATTTCAACCCTCAAGCCCTGCTTGGTGTTGGGGTCCTACGGCTGCCGTAGGCCCTGAAAGCTAGTGGCGGGCTCGCTACAACTCCGAGCGCAGTAATGTATCTCGCTAGGGAAGTGTTGCGGGTTCCGGCCGTTAAACCCCCCAATTTCACAAGGTTGACCTCGGATCAGGTAGGAATACCCGCT	Fungi	Ascomycota	Saccharomycetes	Saccharomycetales	Saccharomycetales_fam_Incertae_sedis	Candida	michaelii	0	0	0	0	0	0	0	0	0	0	0	0	0	0	0	0	0	0	0	0	0	0	0	0	0	0	0	0	0	0	0	0	0	0	0	0	0	0	0	0	0	6
TTGCGCCCTTTGGTATTCCTCAGGGCATGCCTATTCGAGCGTCGTTTCGACCTCAGCTTGCTGGTTTTGAGGGCTGCGTCGCACCCTTTGAAAGCATTGGCGGCAGCAGCAGCACGATCGCAGCACAATGCGTGACGGCGGCCTGCTTGCTTGCCTCGCACCACCTTTTTTTTTCAAGCTCGACCTCGAATTAGGCAGGGATACCCGCT	Fungi	Ascomycota	Sordariomycetes	Coniochaetales	Coniochaetaceae	Coniochaeta	NA	0	1	0	0	0	0	0	0	0	0	0	0	0	0	0	0	0	0	0	0	0	0	0	0	0	0	0	0	0	0	0	0	143	0	0	1	0	0	0	0	0	0
TTGCGCCCTTTAGTAGCCCAAAGGGCATATCTGTCCGAGTGTCATTTACACCTTCAGGCCCTGCCTGGTGTTGGGTGCTTGCTCTTTTAGGGCTCACCTTAAAAACAAAAGTGGTTGCACAGCCTGCAGGCTTGCGGAGTAGAATCTGCAGTCCTAGAGAGGTGACGGCACTCTAAACAAGATCCTTCTTTTTTAACCTTAGATCAGATAGGGATACCCGCT	Fungi	Ascomycota	NA	NA	NA	NA	NA	0	0	0	0	0	0	0	0	0	0	0	0	0	0	0	0	0	0	0	0	0	0	0	0	0	0	0	0	0	0	0	0	0	0	0	0	0	0	0	0	0	0
TTGCGCCCTTTGGTATTCCGAGGGGCATGCCTGTTCGAGCGTCATTACACCACTCAAGCACCGCTTGGTATTGGGCGGCGGCCGGTTAACCTTTCCCCCTTGCGGGGCGGGTCGGCCCCCCTGAAATGGATGATTGGCGGCGCCCTCCCGGCTGCAAGCGTAGTAGAACTTTTACGTCTCGCTTCAGTGGCTCGGGGTGCGCTCGCCTGACGAAAAACCTATTTTTCTTTCTAGGTTGACCTCGGATCAGGTAGGGATACCCGCT	Fungi	NA	NA	NA	NA	NA	NA	0	0	0	0	0	0	0	0	0	0	0	0	0	0	0	0	0	0	0	0	0	0	0	0	0	0	0	0	0	0	0	0	0	0	0	0	0	0	0	0	0	0
TCGCGCCCTTTGGCATTCCGAGGGGCATGCCTGTTCGAGCGTCATTACACCACTCAAGCCTCGCTTGGTATTGGGCGTCGGGGCTGCCCCGCGCCTCAATTTCGTCGGCTGGACGGCTCCGATCGCAGCGTTGTGGCATTAAATTCGCTGACGAGACGGGGCCTTCCGCGCCGTTAAACCTGTTTCATTTTAAGGTTGACCTCGGATCAGGTAGGGATACCCGCT	Fungi	Ascomycota	Dothideomycetes	NA	NA	NA	NA	0	0	0	0	0	0	0	0	0	0	0	0	0	0	0	0	0	0	0	0	0	0	0	0	0	0	0	1	0	0	0	0	0	0	136	0	0	0	0	0	5	0
TTGCGCTCTCTGGTATTCCGGAGAGCATGCCTGTTTGAGTGTCATGTAAACCTCAACCCCCCGGGTTTCTTGCCTGGGGTGCGTTGGACCTGGGCGCCTGCCGGCCACGGCTCGCCTTAAATGTGTTAGTGGGACGCTGCTTGTGTCTGAAAGCGTGATAAGTTTCGCTTGACGGCCTGGCCGGCCCGCTGCCAACCCCCCAACCTTTGCAGTCTGACCTCAAATCAGGTAGGACTACCCGCT	Fungi	Ascomycota	Dothideomycetes	Capnodiales	NA	NA	NA	0	0	0	0	0	0	0	0	0	0	0	0	0	0	0	0	0	0	0	0	0	0	0	0	0	0	0	0	0	0	0	0	0	0	139	0	0	0	0	0	0	0
TTGCGCTCCTTGGTATTCCGAGGAGCATGCCTGTTTGAGTGTCATTAAGTTCTCAACCATACGAGTTCTTTCGAACTTGTATGGCTTGGATTATGGGATTTTGCGGGCTCTCGTTAGTCGGCTATCCTCAAATGCATTAGCAGTGCTTTCGTTGCTAACCTCTGGTGTGATAATTATCTACGCCGTTGAGAAGTGACTTTATTGAAGTGCTGCTTCTAACCGTCTTCACGGACAACTTCTGACAATCTGACCTCAAATCAGGTAGGACTACCCGCT	Fungi	Basidiomycota	Tremellomycetes	Tremellales	NA	NA	NA	0	0	2	0	85	0	3	0	0	0	0	0	0	0	0	0	0	0	0	50	0	0	0	0	0	0	0	0	0	0	0	0	0	0	0	0	0	0	0	0	0	0
TTGCGCTCCTTGGTATTCCATGGAGCATGCCTGTTTGAGTGTCACGTAAACCCTCACCCTTGCGATGTCAAAGTCGCCTGTGGTGGACTTGGACCGTGCCGTCATCGGCTCGTCCTTAAATGCATTAGCTTGCGCTTTTTAGAGTGCTCGGCATGGTGTGATAATTATCTGCGCCGCCGCCTTAGGCCTCTTCTGTGTGCGCTGCTTACAGTCGTCCCCTCGCGGACAAACAAACCTTTAAGCTTTGACCTCAAATCAGGTAGGACTACCCGCT	Fungi	Basidiomycota	Agaricomycetes	Agaricales	Entolomataceae	Clitopilus	crispus	0	0	0	0	0	0	0	0	0	0	0	0	0	0	0	0	0	0	0	0	0	0	0	0	0	0	0	0	0	0	0	0	0	0	0	0	3	0	0	0	0	0
TTGCGCCCTTTGGTATTCCTTAGGGCATGCCTGTTCGAGCGTCATTTAAACCCTCAAGCTATGCTTGGTGTTGGGCGCCTGTCCCGTCTCTGATGCGGACTCGCCTTGAAGATATTGGCGGTTGGTGTATCGGCCGGAAGCGCAGCAAAGACGCGTCTTTCCCGCTCTTACGTCTCTCTCCACGAAGACATACTCATATCTTGACCTCGGATCAGGTAGGGATACCCGCT	Fungi	Basidiomycota	Agaricomycetes	Auriculariales	Auriculariaceae	Auricularia	NA	0	0	0	0	0	0	0	0	0	0	0	1	0	0	0	0	0	0	0	0	0	0	0	1	0	0	0	0	0	0	0	0	0	0	0	0	0	0	0	19	0	0
TTGCGCCCCCTGGTATTCCGGGGGGCATGCCTGTTCGAGCGTCATTATCAACCATCAAGCTAAGCTTGGCATTGGATGCCATCCCCCCTTACATGGGTGGGAAGCGTCTCAAACCGGTCGGCGGTGGCTTCGGGCCCTAAGCGTTAGTAATACTTGTCGCTTTTTGGTGAACCCCTAGTCCGCCCGCCCCCAAAACCCAACATCTCAAGGTTGACCTCGGATCAGGTAGGGATACCCGCT	Fungi	Ascomycota	Dothideomycetes	Pleosporales	NA	NA	NA	0	0	0	0	0	0	0	0	0	0	0	0	0	0	0	0	0	0	0	0	0	0	0	0	0	0	0	0	0	0	0	0	0	0	137	1	0	0	0	0	0	0
TTGCGCCCCTTGGTATTCCGGGGGGCATGCCCGTTCGAGCGTCATTTCACCAATCAAGCCTGGCTTGGTATTGGGCCACGGGGGCGACCCGGGCCCCAAAGTCTCCGGCTGGAAAGCTCTGATCTCAGCGTCGTGATAATCAAATTCGCTGGCGAGACGGGCGATCCGCGCCGTTAAAACTTTTCATTCAGGTTGACCTCGGATCGGGTAGGGATACCCGCT	Fungi	Ascomycota	Arthoniomycetes	Lichenostigmatales	Phaeococcomycetaceae	Phaeococcomyces	nigricans	0	0	0	0	0	0	0	0	0	0	0	0	0	0	0	0	0	0	0	0	0	0	0	0	0	0	0	0	0	0	0	0	0	0	0	0	0	125	0	0	0	0
TTGCGCCCGCCAGCACTCTGGCGGGCATGCCTGTCCGAGCGTCATTTCCACCCTCAGGCCCTCTTTTGCGGGCCTGGCGTTGGGGCTTTCTGTAGGCGGTCTGACCGCTACAGGCCCTCAAGAACAGTGGCGGGCTCGCCTGTAACCCGAGCGCAGTAGCATTTTCTCGCTCAGGGGGCCAGGCGGGTTGCTCCAGCCGTTAAACACCTATCTTTCAGAAGGTTGACCTCGGATCAGGTAGGATTACCCGCT	Fungi	Ascomycota	Dothideomycetes	Capnodiales	NA	NA	NA	0	0	0	0	0	0	0	0	0	0	0	0	0	0	0	0	0	0	0	0	0	0	0	0	0	0	0	0	0	0	0	0	0	0	0	0	0	138	0	0	0	0
TTGCGCCCCTCGGTATTCCGGGGGGCATGCCTGTCCGAGCGTCATTACATCCCTCAAGCGTAGCTTGGTATTGGGCTTCGCTCCCCCGGCGTGGCAACACAATTGGGGGCGTGCCCGAAAAGTAGTGGCGGTCCGGTGTGACTTTGGACGTAGTAAAATTCTCCCGTTCTGAAAGCTTCGCGCCGTGTCCAGCCAAAAATTTTACAAATTTTCCAACGATTGACCTCGGATCAGGTAGGGATACCCGCT	Fungi	Ascomycota	Sordariomycetes	NA	NA	NA	NA	0	0	0	0	0	0	0	0	0	0	0	0	0	0	0	0	0	0	0	0	0	0	0	0	0	0	0	0	0	0	0	0	0	0	0	0	0	0	0	0	0	0
TTGCACCCTTGGGTATTCCTTAGGGTATGCTCGTTTGAGTGTCATTGTAATCTCACACCCTAAACTTTTGTTTACGGATGGTGGACTTGGAGGTTGTTACTTTTATTAGTGACTCTTCTCAAATGCATTAGCGTGCTGTCTAATCGGCATTACAACCAGTGTAATAAATATTTCGCTGGGTGGTCGAACAAACGGTTATGCGCTTCTAATTGTCCCTTTGGGACTGTTGCTCTGCAGCATTTGACAATTTGACCTCAAATCGAGTAGGATTACCCGCT	Fungi	Ascomycota	Lecanoromycetes	Lecanorales	Ramalinaceae	NA	NA	0	0	0	0	0	0	0	0	0	0	0	0	1	0	0	0	0	0	0	0	0	0	0	0	0	0	0	0	0	0	0	133	0	0	0	0	0	0	0	0	0	0
TTGCGCCCGAAGCCTTGGCTGAGGGCATGCCTGCCTGGGTGTCATACATCGCTTTGCCTCTAAAACCTATCCCCTCGTAACACCGTGGTGATGGTTTGGATGCGGAAGATGGCCTCCCATGACCATAAGCCACGGATGGCCCAAGTTATTGCTAGGGAAGTGAAGCGCCATGGCTTTCGATGGTCGGCACAGCCTTTAAGGCAATGAAGCTCGTGGTAGCCGCGACGGTCCCCGGTCTAAGACCCTAACGACTAGCAAACGCGACCTTAGGTCAGGCAGGGCTACCCACT	Fungi	Basidiomycota	Agaricomycetes	NA	NA	NA	NA	0	0	0	0	0	0	0	0	0	0	0	0	0	0	0	0	0	0	0	0	0	0	0	0	0	0	0	0	0	0	0	0	0	0	0	0	0	0	0	0	0	0
TTGCGCCCATTGGTATTCCGATGGGCATACCTGTTCGAGCGTCATTATCAACCATCAAGCCCGGCTTGTAATTGGGTTCTATCATGAAACAGATAAGCCCGAAAGATAATGGCGGCGTCAAGATTGACCCCTGGTGCAGTGAGCTTTAAGCATACACTTTGGCGGTCTTCTTAACCCAAGCCTCAACTATTTTACTTCTTAAGGTTGACCTCGGATCAGGTAGGATTACCCGCT	Fungi	NA	NA	NA	NA	NA	NA	0	0	0	0	0	0	0	0	0	0	0	0	0	0	0	0	0	0	0	0	0	0	0	0	0	0	0	0	0	0	0	0	0	0	0	0	0	0	0	0	0	0
TTGCGCCCCTTGGTATTCCATGGGGCATGCCTGTTCGAGCGTCATTTACCCCCTCAAGCTCTGCTTGGTGTTGGGCGTCTGTCCCGCCTTTTGCGCGCGGACTCGCCCCAAAAGCATTGGCAGCGGTCGTGCCAGCCTCTCGCGCAGCAGTTTGCGCTCGGTGAGGTTTCCAGGCGGACCCGCGTCCACAAAGCCCACGTCTCCAACGTTTGACCTCGGATCAGGTAGGGATACCCGCT	Fungi	Ascomycota	Eurotiomycetes	Phaeomoniellales	Phaeomoniellaceae	NA	NA	0	0	0	0	0	0	0	0	0	0	0	0	0	0	0	0	0	0	0	0	0	0	0	0	0	0	0	0	0	0	0	0	0	0	0	0	0	0	0	0	0	0
TTGCGCCCCCTGGCATTCCGGGGGGCATGCCTGTCCGAGCGTCATTTCTGCCCTCAAGCACGGCTTGTGTGTTGGGTGTGGTCCCCCCGGGGACCTGCCCGAAAGGCAGCGGCGACGTCCGTCTGGTCCTCGAGCGTATGGGGCTCTGTCACTCGCTCGGGAAGGACCTGCGGGGGTTGGTCACCACCATATTTTACCACGGTTGACCTCGGATCAGGTAGGAGTTACCCGCT	Fungi	Ascomycota	Dothideomycetes	Pleosporales	Sulcatisporaceae	Magnicamarosporium	iriomotense	0	0	0	0	0	0	0	0	0	0	10	0	0	0	19	0	0	0	0	0	0	0	0	0	2	0	13	0	0	0	0	0	7	0	13	0	9	0	0	2	0	0
TTGCGCCCCTTGGTATTCCGAGGGGCATGCCTGTTCGAGCGTCATTTCAACCCCTCAAGCTCTGCTTGGTGTTGGGCATTCGCCGCTTTCCCGCGGCGGGCCTTAAAATCAGTGGCGGTGGCCGTCTCAGGCTCTAAGCGTAGTAGCAACCTCTCGCTCTGGAGACCCGGCGGTGACTTGCCAGACAACCTTTTTACTTTTTCAAAGGTTTGACCTCGGATCAGGTAGGGATACCCGCT	Fungi	Ascomycota	Eurotiomycetes	Eurotiales	Trichocomaceae	Talaromyces	NA	0	0	0	0	0	107	0	0	0	0	0	0	0	0	0	0	0	0	0	0	0	0	0	0	0	0	0	0	0	0	0	0	0	0	0	0	0	0	0	0	0	0
TTGCGCCCTCTGGTATTCCGGGGGGCATGCCTGTTCGAGCGTCATTGCAACCCTCAAGCACTGCTTGGTGTTGGGCGGTACCGCGCGCGGTACGCCTCAAACTCAGTGGCGGCGCCATCCGGCTTCAAGCGTAGTAGCATATCTCGCTTCGGGGACCGGGTGCGCTCCCGCCAGCAAGCCTCACATCTCAAGGTTGACCTCGGATCAGGTAGGGATACCCGCT	Fungi	Ascomycota	Leotiomycetes	Helotiales	Helotiaceae	Scytalidium	cuboideum	0	0	0	0	0	0	0	0	0	0	0	0	0	0	0	0	0	0	0	0	0	0	0	0	0	0	0	0	0	0	0	0	0	0	10	4	0	0	0	0	0	0
TTGCGCCCCTTGGTATTCCGAGGGGCACGTCTGTTCGAGCGTCATTTAAAAACATCAAGCACCGCTTGGTCTTGGGCGAGGTCGAGCGACCCGTCCGCAACCTGTTTGGCGGTACCGTCCGGCTTCGAGCGTAGCAGAAAATTTCGCTTCGGGAGCTCTAGCGGCACCTGCTAGGTAACTCTTCACCTAAAGTTTGACCTCGGATCAGATGGGGATACCCGCT	Fungi	Ascomycota	Leotiomycetes	Helotiales	NA	NA	NA	0	0	0	0	0	0	0	0	0	0	0	0	0	0	0	0	0	0	0	0	0	0	0	0	0	0	0	0	0	0	0	0	0	0	0	125	0	0	0	0	0	0
TTGCGCCCCTTGGTATTCCGGGGGGCATGCCCGTTCGAGCGTCATTACACCCTTCAAGCCCGGCTTGGTATTGGGTCACGGGGGCGACCCGGACCCCAAAGTCTCCGGCTGGAAAGCTCTAATCTCAGCGTCGTGGAATCCATTCGCCGACGAGAGGGGTGATCCGTGCCGTCGAAATCATTCATTCAAGGTTGACCTCGGATCGGGTAGGAATACCCGCT	Fungi	NA	NA	NA	NA	NA	NA	0	0	0	0	0	0	0	0	0	0	0	0	0	0	0	0	0	0	0	0	0	0	0	0	0	0	0	0	0	0	0	0	0	0	0	0	0	1	0	0	0	0
TTGCGCCTTCTGGTTTACCAGTGGCATGCCGGTTTGAGCGCCTTTTCATGCTTGCATCCCTAGCTTTTGTTAGGAAATGCAGAGTTGAGTGTATTGCCGGCTTCGGTCGGCTCGCTCTGAATGCATGAGCGACTAGAAAGCTCGTAGTAACGTGATAAGTATCTTCGTTGCAACGTGCCTATAAGACGCTTCTAATCGTCTTCGGACAATTTCTAAGGCTAGGCCTCAAAGTGGTAGGACTACCCGCT	Fungi	Ascomycota	Dothideomycetes	Capnodiales	NA	NA	NA	0	0	0	0	0	0	0	0	0	0	0	0	0	0	0	0	0	0	0	0	0	0	0	0	0	0	0	0	0	0	0	0	0	1	118	0	0	0	0	0	0	0
TTGCACCCTTTGGTATTCCGAAGGGTACGCCCGTTTGAGCATCATTGTATTCTCACCCCCACGACTTTGTTGTGGATGGTGGACTTGGACGTCCTGCCGTCTCACCGTGGCTCGTCCCAAATGTAGGAGTGTGACCCCCTTATTTGCGGTGTCATCCGGTGTGATAAGCATCTTCACTGGAGTATCTCGGGTGGACAGTGTCCGTCTGAGAGCATCGTTGAGGCGTGGTAATGCTGCCAATCGTCTTGTAACGAGACAAACCTTGACTATTTGATCTCAAATCGGGTGGGACTACCCGCT	Fungi	Basidiomycota	Dacrymycetes	Dacrymycetales	Dacrymycetaceae	NA	NA	0	0	0	0	0	0	0	0	0	0	0	0	0	0	0	0	0	0	0	0	0	0	0	0	0	0	0	0	0	0	0	0	0	0	0	0	0	0	0	0	0	0
TTGCGCCCACCAGTACTCTGGTGGGCATGCCTGTCCGAGCGTCATTTCGACCCTCGAGCCCTCCCTCTTTTGCGGTGGCTCGGTGCTGGGACGCTACAGCGCGCTTTGCGCTGTAGGTTTCGAAATGCAGTGGCGGCCTCGTCGAGACCCCGAGCGCAGTAAACCGTGCCTTAGCACAGCGCCTCGTTCAGGGTGTCCGGCGGGTGCCTTAGCCGTTAAACCCCCAATTTATAAAAGGTTGACCTCGGATCAGGTAGGAATACGCGCT	Fungi	NA	NA	NA	NA	NA	NA	0	0	0	0	0	0	0	0	0	0	0	0	0	0	0	0	0	0	0	0	0	0	0	0	0	0	0	0	0	0	0	0	0	0	0	0	0	0	0	0	0	0
TTGCGCTCCTTGGTATTCCGAGGAGCATGCCTGTTTGAGTGTCATTAAATTCTCAACCTATCTAGCTTTTGCGAAGGTAGGCTTGGATGTGGGGGTTTGCGGGCTTTTACAAAAGTCGGCTCTCCTTAAATGCATTAGTGGGACCTTTTGTTGGCTTGTTCCTAGTGTGATAATTATCTACACTGTGAGCGGTCGGCGATTTTAATGGGTCTTGCTTCTAACCTGTTCCTACTTCAGGACGCTTTGACAATTTGACCTCAAATCAGGTAGGACTACCCGCTGAACTTAAGCATATCAAAGCG	Fungi	Ascomycota	Sordariomycetes	Sordariales	Helminthosphaeriaceae	Spadicoides	NA	1	3	0	0	3	0	1	0	3	3	3	2	0	3	1	0	1	10	6	2	0	2	2	0	4	4	1	6	2	1	0	1	0	0	0	0	0	0	0	0	0	0
TTGCGCCCGCCAGTACTCTGGCGGGCACGCCTGTTCGAGCGTCGTCTCAACCCTCGGGCCCCCGGGCTCGGTGTTGGGGATCGGCCCCCCGTCGCGGTGGCCGGCCCTGAAATCCAGTGGCGGTCTCGCCGTCGCCTCCTCTGCGTAGTAGCAACACCTCGCACCGGAGCGCGGCGCGGCCATGCCGTAAAACCCCCGACTTTCACCAGGTTGACCTCGAATCAGGCGGGACTACCCGCT	Fungi	Basidiomycota	Agaricomycetes	Agaricales	Lyophyllaceae	Termitomyces	NA	0	0	0	0	0	0	0	0	0	0	54	0	0	0	60	0	0	0	0	2	0	0	0	0	0	0	1	0	0	0	0	0	0	0	0	0	0	0	0	0	0	0
TTGCGCCCCTTGGCATTCCGAGGGGCATGCCCGTTCGAGCGTCATTACACCAATCAAGCCTGGCTTGGTATTAGGCGAGGGGTTTAACCGCCCCCGCCTCCAATTCTCCGGCTGGACGGTTCGATTCTCAGCGTTGTGGTTAATCAATTCGCTGCGGGAGACGACCGGACGCGCCGTTAAACCTCTCATCACAGGTTGACCTCGGATCGGGTAGGGATACCCGCT	Fungi	Ascomycota	Sordariomycetes	Hypocreales	NA	NA	NA	0	0	0	0	0	0	0	0	0	0	0	0	0	0	0	0	0	0	0	0	0	0	0	0	0	0	0	0	0	0	0	0	0	0	9	0	0	0	0	2	38	66
TTGCGCCCCTTGGTATCCCGAGGGGCATGCCTGTTCGAGCGTCATTTAGGACATCAAGCCATGCTTGGTCTTGGGCGGGGTCTCACTGACCTGCCTGTAACTGTCAGCGGCAACCGTTTGGTCCCTAGGCGTAGCAAAACTATTCGTCTCTGGGGCTTGCGGGCGGCCGTCTTAAGACTCTGGCCTCTGGGCCACCAAAGTTTGACCTCGGATCAGGTAGGGATACCCGCT	Fungi	Ascomycota	Dothideomycetes	Capnodiales	Capnodiales_fam_Incertae_sedis	Pseudoramichloridium	NA	0	0	0	0	0	0	0	0	0	0	0	0	0	0	0	0	0	0	0	0	0	0	0	0	0	0	0	0	0	0	0	0	0	0	0	0	0	0	0	0	0	0
TCGCGCTCGAGGTTTCGGCCGAGAGCATGTCTGCCTCAGCGTCTATTCACTTCTCCCTTCGACCTCCCCCTTCGACTGATGGGGGAGCGCCGCGGGGGATCTGGTCGTTCCGAGCCCCGGCCGCTCGGATCGGTCGAAATGCAGAGGGAGCCTCCCTTCACCCCGAAGGGTCTCGAAAGGTGGATTGCCTGCGGGCGATGCCGATTGAGCCCCGGAGGGAAGGCGCCCTTGATCGGAGAATTCCCTCACTTTCGACCTGAGTTCAGGCAAGATCACCCGCT	Fungi	Ascomycota	NA	NA	NA	NA	NA	0	0	0	0	0	0	0	0	0	0	0	0	0	0	0	0	0	0	0	0	0	0	0	0	0	0	0	0	0	0	0	0	0	0	0	0	0	0	0	0	0	0
TTGCGCTCGAGGCCTCGGCCAAGAGCATGTCTGCCTCAGCGTCGGCTACTACCCTCAACTAACCTTCCATTGTATTGCAATGGGAATGCAGTTGGAATTGGCCGTCCGGTTGACCCTTGAGGTGGCCGGTCAGCTGAAATATATGCACGCTTTGTGGGCTCCTTTCCTTGTGGAGAGGCGAGCTCCGATTTGGTAGGTGACCTTTGCCGGTTGCATGCCTTCGATGCTCGCTATGCCTTTCATTGGCAGTGTGCAGGACGCATTTTGGCTTTCGACCTGAGGTCAGGCAAGAACACCCGCT	Fungi	NA	NA	NA	NA	NA	NA	0	0	0	0	0	0	0	0	0	0	0	0	0	0	0	0	0	0	0	0	0	0	0	0	0	0	0	0	0	0	0	0	0	0	1	0	0	0	0	0	0	0
TTGCGCCTTTTGGTATTCCGAAAGGCATGCCTGTTTGAGTGTCATATAGACTCTTATACCTAGTTTTCTATGTATGAGCTTTGGACGCTGCCATTCTGTGGCTCGTCTTAAATGTCTAAGTGGAATGCGTAATAAGTTTTCGCTCCCTCCACTCTAATAACTTTTATGTTAGACCTCAAATCAGGTAGGACTACCCGCT	Fungi	NA	NA	NA	NA	NA	NA	0	0	0	0	0	0	0	0	0	0	0	0	0	0	0	0	0	0	0	0	0	0	0	0	0	1	0	0	0	0	0	0	112	0	0	0	0	0	0	0	0	0
TTGCGCCCTCTGGTATTCCGGAGGGCATGCCTGTTCGAGCGTCATTTCAAACCTCAAGCTTCTGCTTGGTATTGGGCGTCGTCCGCCAGGACGTGCCAAAAACTTGTGGGCGGTGGTGCCGATCTCCCAGCGTAGTCAATCTATCCGCTCCGGAGCTTTTAGGTGCCGCCCGCCGGATAAGCTTAAATCTATCTATGGTTTGACCTCGGATCAGGTAGGGATACCCGCT	Fungi	Basidiomycota	Tremellomycetes	Tremellales	Bulleribasidiaceae	Hannaella	pagnoccae	0	0	0	0	0	0	0	0	0	0	0	0	0	0	0	0	0	0	0	0	0	0	0	0	0	0	0	0	0	0	0	0	0	0	0	0	0	0	0	0	0	0
TTGCGCCCACTGGTATTCCGATGGGCATGCCTGTTCGAGCGTCATTATCAACCATCAAGCCTGGCTTGTTATTGGGCTCTATCGTTGGAAACTTGATAAGCCTGAAAGATAATGGCGGTGTCAAGATTTGACCCCTGGTGCAGCGAGCTTTTTAGCATACACTTTGGTGGTTGTCTTGTTCCCAAGCCTTCCAAATTTTTTTCTAAGGTTGACCTCGGATCAGGTAGGATTACCCGCT	Fungi	Ascomycota	Dothideomycetes	Tubeufiales	Tubeufiaceae	Helicosporium	aquaticum	0	0	0	0	0	0	0	0	0	0	0	0	0	0	0	0	0	0	0	0	0	0	0	0	0	0	0	0	0	0	0	0	0	0	1	0	0	111	0	0	0	0
TTGCGCCCGCCAGCATTCTGGCGGGCATGCCTGTTCGAGCGTCATTTCAACCCTCAGGCCCTGCCTGGCGTTGGAGGACTGCGCACGCAGCCTCCCAAAGCAAGCGGCGGCGGCGCCCCATAACCGAACGCAGTAGTTACATCTCGTTCTGGGTCTGGGTCGTTGTCCTGCCGGAAAACCCCCATCTATTCAATGGTTGACCTCGAATCAGGTAGGAATACCCGCT	Fungi	Ascomycota	Eurotiomycetes	Phaeomoniellales	Phaeomoniellaceae	NA	NA	0	0	0	0	0	0	0	0	0	0	0	0	0	0	0	0	0	0	0	104	0	0	0	0	0	0	0	0	0	0	0	0	0	0	0	0	0	0	0	0	0	0
TTGCGCCCCTCGGCTATTCCGGGGGGCATGCCTGTTCGAGCGTCATTATAGACCATCAAGCACAGCTTGGCATTGGGCCTTTCGTCCCTGCAGCGGACGGGTCCTGAAAGCATTGGCGACGGGAAGGTGGCCTCCAGCGTAGTAGAATCTATCCCGCTTTGAGAGGCCACGTTCCGCCCGCTACCAAAGACCAAATACCTAAAGGTTGACCTCGGATCAGGTAGGGATACCCGCT	Fungi	Ascomycota	Sordariomycetes	Chaetosphaeriales	Chaetosphaeriaceae	NA	NA	0	0	0	0	0	0	0	0	0	0	0	0	0	0	0	0	0	0	0	0	0	0	0	0	0	0	0	0	0	0	0	0	0	0	109	0	0	0	0	0	0	0
TTGCACTCTCTAGTATTCTGGAGAGTATGCCCGGTTGAGTGTTTTGAAATCCCTTCCAAATCCCACTGCTTGCAGTGCGGCTGGAGAGTTGAGTGCTGCCGGCTCGTCCGGCTCGCTCGAAATGCATTGGTGGCTCTATAACCCCAGGTCGGTGGACAAGTGTTCTCTCGCTGGTCCTGCGGGTACTGAGTGTCACTAGATTTGACAAGGAAGATGGCCACATCTTCCAAGTCTAACCTTTCAACCATTTACACCTCAACTCGGGTAGGACTACCCGCT	Fungi	Ascomycota	Lecanoromycetes	NA	NA	NA	NA	0	0	0	0	0	0	0	0	0	0	0	0	0	0	0	0	0	0	0	0	0	0	0	0	0	0	0	0	0	0	0	0	0	0	0	0	0	0	0	0	0	2
TTGCGCCCTTTGGTATTCCGAGGGGCATGCCTGTTCGAGCGTCATTTCAACCCTCAAGCTCTGCTTGGTATTGGGCCCTCGTCCGCCTGGGACGTGCCCGAAACTCGTAGGCGGTAGTGCCCAGCTCCTGGCGTAGTCATGTTACCCGCTCTGGAGGACTTGGGACCCACCCGCCGGATAACCTCTATTTCTCTATGGTTTGACCTCGGATCAGGTAGGGATACCCGCT	Fungi	NA	NA	NA	NA	NA	NA	0	0	0	0	0	0	0	0	0	0	0	0	0	0	0	0	0	0	0	0	0	0	0	0	0	0	0	0	0	0	0	0	0	0	0	0	0	107	0	0	0	0
TTGCGCCCATTGGTATTCCGATGGGCATGTCTGTTTGAGCGTCATTACAAATCTTCGGTCTGACCTTTTGGTCGCGAACCGGTCATGAGTTTGGCAGCGACTGGCAACGGTCAGCCGGCTTTAAAGTAGCACGCTCTGCGGGTGACCCAAAACCTGAACGAACATAGTAGAATCCATTCAACCTGTTCTGTAAGGAAAGGTCAGCTCCGCCTGAACAAGAACCTCCATTTCTAAGGTTTGACCTCAGATCAGACAAGGATACCCGCT	Fungi	Ascomycota	Dothideomycetes	Tubeufiales	Tubeufiaceae	Thaxteriellopsis	lignicola	0	0	0	0	0	0	0	0	0	0	0	0	0	0	0	0	0	0	0	0	0	0	0	0	0	0	0	0	0	0	0	38	0	0	0	0	0	0	0	0	0	0
TTGCGCCCCCTGGCATTCCGGGGGGCACGCCTGGCCGAGCGTCATTCGTGAAACTTCAGGCGACCGCTTGGCGATAGGGGTAGGCGCCCCCACTACAACTAGAAAGGTGGGCGACCCTGTAATACGACCGGCGGCCTTGGGGTGAGTTCGTGGGCGCGCAAACGCTATTTGCCCCGCGAGGTCCACCCACGGCCGGCCCCTCAGTCGAACCACGAACGGTGATTGACCTCGGTTCAGGCGGGGATACCCGCT	Fungi	Ascomycota	Orbiliomycetes	Orbiliales	Orbiliaceae	Orbilia	aristata	0	0	0	0	0	0	0	0	0	0	0	0	0	0	0	0	0	0	0	0	0	0	0	0	0	0	0	0	0	0	0	0	0	0	0	0	0	98	0	0	0	0
TTGCGCCCTCTGGTATTCCAGAGGGCATGCCTGTTCGAGCGTCATTTCAACCCTCAAGCTCTGCTTGGTATTGGGCTTCGTCGGGTTACAGACCGTGACGAGCCTTAAAATTAGTGGCGGTACCGTCGGAGGTTCCAAGCGTAGTAACATTCTCGCTCTGGAGACCTGATGATGCTTGCCAGAAGACCCCTAAATCTCTCATGGTTGACCTCGGATCAGGTAGGGATACCCGCT	Fungi	NA	NA	NA	NA	NA	NA	0	0	0	0	0	0	0	0	0	0	0	0	0	0	0	0	0	0	0	0	0	0	0	0	0	0	0	0	0	0	0	0	0	0	0	0	0	0	0	0	0	0
TTGCGCCTGCTAGCATTCTGGCAGGCATGCCTGTCCGAGCGTCATTTCCACCCTCACGCGCCGCGTGGTGTTGGGGCCCTCTCAGCGAACGAGAGGCCCCGAAAGCGAGTGGCGGACCGCCTGGTTGGCTCCGAGCGCAGTACTCTTTGCCACGCTCTGGACGGCCGGCGGCCCTGCCGTGAAACCGTGCCCGCAAGGACACACCTCACACAAGGTTGACCTCGGATCAGGTAGGACTACCCGCT	Fungi	Ascomycota	NA	NA	NA	NA	NA	0	0	0	0	0	0	0	0	0	0	0	0	0	0	70	0	0	0	0	0	0	0	0	0	0	0	7	0	0	0	0	0	0	0	0	0	0	0	0	0	0	0
TTGCGCCCATTGGTATTCCATTGGGCATGTCTGTTTGAGCGTCATTACAACCCTCGGTCACCACCGGTTTTGAGCGGGCGCGGTCCCAGGACCCCGCCGGCTTTAAAGTTGTAAGCTCTGCTGGCTGCCAGGCCCGACCAGAACATAGTAAAACCATGCTTGTTCAAGGTTTGCGGTCGAAGCGGTACGGCCTGAACAATACCTACCACCTCTAAGGTTTGACCTCAGATCAGACAAGGATACCCGCT	Fungi	Ascomycota	Sordariomycetes	Ophiostomatales	Ophiostomataceae	NA	NA	0	0	0	0	0	0	0	0	0	0	0	0	0	0	0	0	0	0	0	0	0	0	0	0	0	0	0	0	0	0	0	0	0	0	0	0	72	0	0	0	0	0
TTGCGCCCTATGGTATCCCATAGGGCATGCCTGTTCGAGCGTCATTAACAAAGCGAAAATCTGACTTGGAAAAACAAAAATGACATCTATTGGGCGCTTGTCTACCTAGTAGACTCGCCTTAATTTCGTTGGCAGCAGTTATACCAGCTTCTTGCGCAGCAGTTCGCGTTGATAAGTAAATGGGTAGCTAGCGTCCATAAAGTATTTTATTCTCCGACCTCGAATCAGGTAGGGATACCCGCT	Fungi	Ascomycota	Orbiliomycetes	Orbiliales	Orbiliaceae	Arthrobotrys	entomopaga	0	0	0	0	0	0	0	0	0	0	0	0	0	0	24	0	0	0	0	0	0	0	0	0	1	0	22	0	0	0	0	0	0	0	0	0	0	0	0	0	0	0
TTGCGCCCTCTGGTATTCCGGAGGGCATGTCTGTCTGAGTGTCGTGACACTCTCAACCCCCCTATTTTCGGATAGGCGCGGGCTTGGATGTGGCTGCTGCCGGACTCTGTTCGGCTCGGCTGAAATGCATGAGTGACCCTGCCGGTTTGCAGCGGCTCGACTCGGCGTAGTACTACATCGCTGGGGACGCTGCGAGAGACTGGACGGGGGCGCTTCAAACGAGTCAAACGAGACCTTACTATCAGACCTCAGATCAGGCAGGACTACCCGCT	Fungi	NA	NA	NA	NA	NA	NA	0	0	0	0	0	0	0	0	0	0	0	0	0	0	0	0	0	0	0	0	0	0	0	0	0	0	0	0	0	0	0	0	0	0	27	0	0	0	0	0	0	0
TTGCGCTTGGAGGTACTCCTCCGAGCATGCCTGTTTGAGTGTCATGTAATTCTCATTCCAGACTTTGTTTATATTAATAGAGTTGTATGGAGTGGATCATGGCTGGATGCCGATTGATTTCGGCTCGGCTGAAATTACAGAGCGACGTCCCTTTGCGGCAGAGACAGCGGGAAGGACGTCAGCGTGATAATCTTATTTGCGCAGACTTGTTTCGCGTTTCTGAGTTGCTAAGAAACTGTATTGCATTTCTCTGTTTGACCTCAAATCAGGTAGGACTACCCGCT	Fungi	Basidiomycota	Cystobasidiomycetes	NA	NA	NA	NA	0	0	0	0	0	0	0	0	0	0	0	0	0	0	0	0	0	0	0	0	0	0	0	0	0	0	0	0	0	0	0	0	0	0	0	0	0	0	0	0	0	0
TTGCGCTCTCTGGTATTCCGGGGAGCATGCCCGTTTCAGAATCATATAATCATCTCACTACCTCTTGGGGTAATGGATGTTGGATGCCTTTTGAACTCTTCTTGGAGAGTGCAATCATCTGAAATGTGATCGTACGTGGTCCTGGCTTAGTTGGCTGGTCTACCTGGTGCAACAGATTTTTCATCTTTACACCTTGCAGACTTTCAATCACAGCTAGAGTGCCTTGGCGTACACCAAAGTTACACACAGATGGCAGCAGCTATCTGATAACTTGGTCTGAAATCGGGCAGGAAAACCCGCT	Fungi	Basidiomycota	Agaricomycetes	NA	NA	NA	NA	0	0	0	0	0	0	0	0	0	0	0	0	0	0	0	0	0	0	0	0	0	0	0	0	0	0	0	0	0	0	0	0	0	0	0	0	0	0	0	0	0	0
TTGCGCCCTTTGGTATTCCTTAGGGCATGCCTGTTCGAGCGTCATTTAGCACGTTCAAGCTCAGCTTGGTGATGGGTGTCTGTCCCGCCTCTCGGGCGTGGACTCGCCTTAAAAACGGTTGGCAGCTTTATCTTTCGGTCCTGAACGCAGCAGACTTGCGCCGGAACCCGCGGAAAAAGGCTCTCCAATAAGCAAAATGGTATGCTGGACCTCGGATCAGGTAGGGATACCCGCT	Fungi	Chytridiomycota	Spizellomycetes	Spizellomycetales	Spizellomycetaceae	NA	NA	0	0	0	0	0	0	0	0	0	0	0	0	0	0	0	0	0	0	0	0	0	0	0	0	0	0	0	0	0	0	0	0	0	0	0	0	0	0	0	0	0	0
TTGCGCCCCTTGGTATTCCATGGGGCATGCCTGTTCGAGCGTCATCTACACCCTCAAGCTCTGCTTGGTGTTGGGCGTCTGTCCCGCCTCTGCGCGCGGACTCGCCTCAAAATCATTGGCAGCGGTCCTTGCCTCCTCTCGCGCAGCACATTGCGTTTCTTGAGGGGTGTGGGTCGCATCCACGAAGCAACATTACCGTCTTTGACCTCGGATCAGGTAGGGATACCCGCT	Fungi	Ascomycota	Dothideomycetes	Pleosporales	Lophiostomataceae	Flabellascoma	cycadicola	0	0	0	0	0	0	0	0	0	0	0	0	0	0	0	0	0	0	0	0	0	0	0	0	0	0	0	0	0	0	0	0	92	0	3	0	0	0	0	0	0	0
TTGCGCCCTTCGGTATTCCTTAGGGCACGTCTGTTTGAGCGTCATGTCAACACCCTCGCGATTCAGGTTCTTTTGAGCCGGAAGAGCGGTCTTGAGCCTCGCGCCGACTCCCTCGCGGAGCGACCTGGCTTCAAAGTTGAACGCTCTGCGGGCTGCTTGAGCCGACTTGACATAGTAAATTTCTTGCCTGTCTCGCCGACGATAGCACGCTCCGCCTGAACAAAAAACCACACTTTCTAGGTTTGACCTCAGATCAGACGAGGATACCCGCT	Fungi	Ascomycota	Dothideomycetes	Pleosporales	Didymosphaeriaceae	Paraconiothyrium	brasiliense	0	0	0	0	0	0	0	0	0	0	0	0	0	0	0	0	0	0	0	0	0	0	0	0	0	0	0	0	0	0	0	0	0	0	0	0	0	0	0	0	0	0
TTGCGCCCCTTGGTATTCCGAGGGGCATGCCTGTTCGAGCGTCATTTCAAACCTCAAGCTCACGCTTGGTATTGGGCGTCGTCCGCAAAGGACGTGCCAGAAACCCGTAGGCAGTGGTGCCCGCCTCCCAGCGTAGTCAAGTTACCCGCTTCGGAGCGCGCGGTGCCGCCCGCCGGACGAACAATCCACTTCTTCTATGGTTTGACCTCGGATCAGGTAGGGATACCCGCT	Fungi	Ascomycota	Orbiliomycetes	Orbiliales	Orbiliaceae	Orbilia	NA	0	0	0	0	0	0	0	0	0	0	0	0	0	0	0	0	0	0	0	0	0	0	0	0	0	0	0	0	0	0	0	0	0	0	0	0	0	0	0	0	0	0
TTGCGCTTCCTGGTATTCCGGGGAGCATGCTCGTTTCAGAATCATTTTAAACTCATCAAACTTTGGTGTTGGCCTAGCTATAACCAGGGCGCGATGGATTTGGGCATGCTTGCAGAGTGCTTGCACTTTTCAATGGCCTTAAAACGATTTGCAAGTGTATGTCCTACACGTTGAATGCGCAACAGATTTTTTTGTACACATTCAGCTCGTCAGGGTTTGCGGTTGCCTCCAATTTGCATACAGGCACCTTTCGGGGTGCTTGCAAACTTGGTCTGAAATCGAGCAAGAAAACCCGCT	Fungi	Ascomycota	Dothideomycetes	Tubeufiales	Tubeufiaceae	NA	NA	0	0	0	0	0	0	0	0	0	0	0	0	0	0	0	0	0	0	0	0	0	0	0	0	1	0	0	0	0	0	0	0	0	0	1	0	0	0	0	0	0	0
TTGCGCCCTTTGGAAATTCCTTAGGGCATGCCTGTTCGAGCGTCATTAACACCCTCAAGTATGACTTGGTATTGGGCTCTTGCTTCCCCGAAGCATGCCTGAAACGCAGTGGGGACCCGGCGCGAGCCTCAAGCGTAGTGAAGCCTGTACCCGCTTTCGACGGCTCCGCCCGGGGTATCTCAGCACCTAGAAGCTCCATCAAATTGACCTCGGATCAGGTAGGGACACCCGCT	Fungi	Chytridiomycota	Spizellomycetes	Spizellomycetales	NA	NA	NA	0	0	0	0	0	0	0	0	0	0	0	0	0	0	0	0	0	0	0	0	0	0	0	0	0	0	0	0	0	0	0	0	1	1	0	0	0	90	0	0	0	0
TTGCGCCCCTTGGTATTCCATGGGGCATGCCTGTTCGAGCGTCATTTACACCCTCAAGCTCTGCTTGGTGTTGGGCGTCTGTCCCGCCGCTTGCCGGCGTGAGGACTCGCCTTAAAAGTATTGGCAGCGGCCTTTGCCAGCTTCTCGCGCAGCGAAGATTGCGTCGATTGGGGCATGGTGTCGGGTTCGCGTCCACAAAGTCCATCACGACTTGACCTCGGATCAGGTAGGGATACCCGCT	Fungi	Ascomycota	NA	NA	NA	NA	NA	0	0	0	0	0	0	0	0	0	0	0	0	0	0	0	0	0	0	0	0	0	0	0	0	0	0	0	0	0	0	0	0	0	0	0	0	0	0	0	0	8	84
TTGCGCCCCTTGGTATTCCATGGGGCATGCCTGTTCGAGCGTCATTTGTACCCTCAAGCTCTGCTTGGTGTTGGGTGTTTGTCCCTCCTTTTTGCGTGTGGACTCGCCTTAAAGCAATTGGCAGCCGGCATATTGGCCTTGGAGCGCAGCACATTTTGCGTTTCTAGTCATGATTGTTGGCATCCAGCAAGTACAAATTCTAACTTTTGACCTCGGATCAGGTAGGGATACCCGCT	Fungi	Ascomycota	Dothideomycetes	Pleosporales	Teichosporaceae	Magnibotryascoma	mali	0	0	0	0	0	0	0	0	0	0	0	0	0	0	0	0	0	0	0	0	0	0	0	0	0	0	0	0	0	0	0	0	0	0	91	0	0	0	0	0	0	0
TTGCGCCCCTTGGTATTCCGAGGGGCATGCCTGTTCGAGCGTCATTTCAAACCTCAAGCTCACGCTTGGTATTGGGCGTCGTCCGTGAGGACGTGCCAGAAACCCGTAGGCAGCGGTGCCCGTCTCCCAGCGTAGTCAATTGTCCTCGCTCCGAGCTCGTGGTGTTCGCCCGCCGGACAACATCAATTTTTTCTATGGTTTGACCTCGGATCAGGTAGGGATACCCGCT	Fungi	Ascomycota	Dothideomycetes	Pleosporales	NA	NA	NA	0	0	0	0	0	0	0	0	0	0	0	0	0	0	0	0	0	0	0	0	0	0	0	0	0	0	0	0	0	0	0	0	0	0	0	0	0	0	0	0	0	0
TTGCGCCCTTTGGTATTCCATAGGGCATGCCTGTTCGAGCGTCATTTCACCCTTCAAGCTCTGCTTGGTGTTGGGCGTCTGTTCCACCTCAGTGTGTGAACTCGCCTTAAATTTATTGGCAGCTAGTATGTAGGCTTCGAGCGCAGCAGAATTGCGTCCTTGAACCTGGCAAACTGGCCTCCAAAAGCACATTTACCATCTTGACCTCGGATCAGGTAGGGATACCCGCT	Fungi	Ascomycota	Dothideomycetes	Tubeufiales	Tubeufiaceae	NA	NA	0	0	0	0	0	0	0	0	0	0	0	0	0	0	0	0	0	0	0	0	0	0	0	0	0	0	0	0	0	0	0	0	0	0	31	0	51	0	0	1	7	0
TTGCGCCCTTTAGCATTCTTTAGGGCATGCCTGTTCGAGCGTCATCTCCAACCTCCAAGCCCGGCTTGGTACTGGGCGTCTGTCCCGCCTCGGTGCGTGGACTCGCCTCAAATGGATTGGCGGCCGGACCGCAAGCCTCTAGCGCAGCACAACGCGCCTGTGGGGTGACGCGGGGCCCGGCGTCCACGAGCGAGATGTAACCTCCAGTTTGACCTCGAATCAGGTAGGACTACCCGCT	Fungi	Ascomycota	Dothideomycetes	Pleosporales	NA	NA	NA	0	0	0	0	0	0	0	0	0	0	0	0	0	0	0	0	0	0	0	0	0	0	0	0	0	0	0	0	0	0	0	0	0	0	0	0	0	0	0	21	4	0
TTGCGCCCATTGGTATTCCATTGGGCATGTCTGTTTGAGCGTCATTTCAAACCCTCGACTTTGGTCGGTATTGAGCTGGCTTTGCGGGTGCGAACCCAGGCCGGTTTTAAATTGGTAGGCTTTGCTGTCTGCTGCTCCAAACCAAAAACATAGTAAACTGTACTTGTTGATGGCGGGGTGGCTCCAGCCTTGAAAATGACACTTTGTGGTTTGACCTCAGATCAGACAAGGATACCCGCT	Fungi	Ascomycota	Dothideomycetes	Pleosporales	Halotthiaceae	Phaeoseptum	terricola	0	0	0	0	0	0	0	0	0	0	0	0	0	0	0	0	0	0	0	0	0	0	0	0	0	0	0	0	0	0	0	0	0	0	0	0	0	0	0	0	0	0
TTGCACCCTCTGGTATTCCGGAGGGTATGCCTGTCTGAGTGTCATGTAGACTCAACCTCTCAGGGTTTCCTGATTGGTTGGATTTGGGCGTTGCCTATTGCTGGCTCGCCTTAAATGTGTTAGTGGTGTGAATTGTAGAGTTTGGCGTAATACGTTTCGTCAAGCCTACTGTAAGCGCTGCTCATAAGCAACCCTACTTTGTAACTCCGGCCTCAGATCAGGTAGGACTACCCGCT	Fungi	Ascomycota	Orbiliomycetes	Orbiliales	Orbiliaceae	Arthrobotrys	brochopaga	0	0	0	0	0	0	0	0	0	0	0	0	0	0	0	0	0	0	0	0	0	0	0	0	0	0	0	0	0	0	0	0	87	0	2	0	0	0	0	0	0	0
TTGCGCCCCATGGTATTCCGTGGGGCACACCTGTCCGAGCGTCATTACACCAATCAAGCGTAGCTTGGTCTTGGGCCTCGCTCCCCACAAGGGGCGTGCCTGAAAAGTAGTGGCGGTCCGGTGTGACCTTGAACGTAGTAAATTTTCTCTCCCGTTCCAGAGGTTCCGCACTGTGGCCCGCCAGAAAACCCATATATTTATCAACGATTGACCTCGGATCAGGTGGGGATACCCGCT	Fungi	Basidiomycota	Tremellomycetes	Tremellales	NA	NA	NA	0	0	0	0	0	0	0	0	0	0	0	0	0	0	0	0	0	0	0	0	0	0	0	0	0	0	0	0	0	0	0	0	0	0	0	0	0	0	0	0	0	0
TTGCGCTCCTTGGTATTCCGGGGAGCATGCCTGTTTGAGAATCAGTAAAATTCATCAATTGCATTTTGCTCGGTGCAAACCTTGCTTCTGCAGTTGGATATGAGCCTTTTGCGCCTGGCGCAATGGCTTGAAATTCAATGTCACGAAACCAATGGCTTCTGGTCTGGTTCTTCGAGCGCATGAATGGTTGTATTAATTCACTCCTGTTCGCTCATTTTGGATCATTCCTTGCTGTCGGACCTTTGTGCTCAACCAATTATCCAGGGACGAAAGTCCTTGAACACTTGGTCTCAAATCAGGTAGGAAAACCCGCT	Fungi	Ascomycota	Lecanoromycetes	Lecanorales	Ramalinaceae	NA	NA	0	0	0	1	0	0	0	0	0	0	0	0	0	0	0	0	0	0	0	0	0	0	0	0	0	0	0	0	0	0	0	0	0	0	85	0	0	0	0	0	0	0
TTGCGCCCTCTGGTATTCCAGAGGGCATGCCTGTTCGAGCGTCATTTCAACCCTCAAGCTCTGCTTGGTATTGGGCTTCGTCGGGTTACAGACTGCGACGAGCCTTAAAATTAGTGGCGGTATCGTCGGAGGTTCCAAGCGCAGTAACATTCTCGCTCTGGAGACCTGATGATGCTTGCCAGAAGACCCTTAAATCTCTCATGGTTGACCTCGGATCAGGTAGGGATACCCGCT	Fungi	NA	NA	NA	NA	NA	NA	0	0	0	0	0	0	0	0	0	0	0	0	0	0	0	0	0	0	0	0	0	0	0	0	0	0	0	0	0	0	0	0	0	0	0	0	0	0	0	0	0	0
TTGCGCCCTTTGGTATTCCGAGGGGCATGTCTGTTCGAGCGTCATTTCAACCCTCAAGCTTCTGCTTGGTATTGGGCTTCATCCCGTCTAAAGGATGTGCCTAAAACTCATTGGCGGTTGCACTTAGCTCCCTTGCGTAGTTATTTTTTTCTCGCTTGGAAATTTAGGTGTAACCCGCCTGAGAACCCCCCATATTTCTCAAGGTTTGACCTCGGATCAGATAGGGATACCCGCT	Fungi	Ascomycota	NA	NA	NA	NA	NA	0	0	0	0	0	0	0	0	0	0	0	0	0	0	0	0	0	0	0	0	0	0	0	0	0	0	0	0	0	0	0	0	0	0	0	0	0	0	0	0	0	0
TTGCGCCCTTTGGTATTCCTTAGGGCATGCCTGTTCGAGCGTCATTTCAAAATTCAAGCTCAGCTTGGTGATGGGCGTCTGTCCCGCCTCCGTGCGCGGACTCGCCTCAAAAGCAGTTGGCAGCTCCCTTTTCGGCTCTAAACGCAGCAGATTTGCGTGATGCGGCGAGAGGAAGGGCTTACCAGTAAGCAGAAACACCCCAGATTGACCTCGGATCAGGTAGGGATACCCGCT	Fungi	Ascomycota	Dothideomycetes	Tubeufiales	Tubeufiaceae	Tubeufia	NA	0	0	0	0	0	0	0	0	0	0	0	0	0	0	0	0	0	0	0	0	0	0	0	0	0	0	0	0	0	0	0	0	0	0	29	0	0	0	3	37	2	1
TTGCGCCCATTGGTATTCCGATGGGCACGTCTGTTTGAGCGTCATTGCAACCCTTCGGCCGAGCTTTGCTGCTCCGCGCCGGCGTTGGGCTCGGGTGCCCCCTCTGCGGGACCCGGCTTTAAAGTTGCACGCTCTGCGGGCCCTCCCGCCTCGAAAACATAGTATGAGAAATCCGCTTGTTCGAGAGGTTCCGGTTGGGCTTTCCGCCTGAACAAACTTCCTTAACCAAGGTTTGACCTCAGATCAGACGAGGATACCCGCTG	Fungi	Ascomycota	Dothideomycetes	Pleosporales	Lophiostomataceae	NA	NA	0	0	0	0	0	0	0	0	0	0	0	0	0	0	0	0	0	0	0	0	0	0	0	0	0	0	0	0	0	0	0	0	0	0	1	0	0	81	0	0	0	0
TTGCGCCCTTTGGTATTCCTTAGGGCATGCCTGTTCGAGCGTCATTTAACCCCTCAAGCTCTGCTTGGTGTTGGGCGTTTGTCCCGCCTCAGGCGCGGACTCGCCTTAAAATCATTGGCGGCCTACGTACCGGCTTCGAGCGCAGCACATTCGCGTCTCCTGCCCGGCACGCTGGCGTCCAGCAAGCCTTCTACCCAATTTTGACCTCGGATCAGGTAGGGATACCCGCT	Fungi	Ascomycota	Orbiliomycetes	Orbiliales	Orbiliaceae	Orbilia	NA	0	0	0	0	0	0	0	0	0	0	0	0	0	0	0	0	0	0	0	0	0	0	0	0	0	0	0	0	0	0	0	0	0	0	69	0	0	0	0	0	0	0
TTGCGCTCCTTGGTATTCCGAGGAGTATGCCTGTTTGAGTGTCATTAAATTCTCAACCCTCCAACATTTTTGTGTCGGAGGGCTTGGATTGTGGAGGCGTGCTGGCTTTGACAAAGGTCAGCTCCTCTGAAATGCATTAGCGGAACCGTTTGCGATCTGCCACAAGTGTGATAATTATCTACACTGGCTATGGGGGATTGCTCTCTTAGTGTTCAGCTTCAAATCGTCTTTGGACAAACTTTTTGAATACTTGACCTCAAATCAGGTAGGACTACCCGCT	Fungi	Ascomycota	Dothideomycetes	Pleosporales	Testudinaceae	NA	NA	0	0	0	0	0	0	0	0	0	0	5	0	0	0	0	0	1	0	0	1	0	0	2	0	0	70	0	0	0	0	0	0	0	0	0	0	0	0	0	0	0	0
TTGCGCCTCTCGGTATTCCGGGAGGCACGCCTGTTCGAGCGCCATTACACACTCCAAGCTCTGCTTGATGTTGGACGAAGCGGGACCCGCCTGGCGGGTCGCGCCCGTCTGGAACGTGTGGGCGCCTGCCGCCGAACCACGAGCGTAGCAAGGCATCAAGTGTCATTCGCTCTGCTGGGAATCGGAGGGTAGGCCGCCGGACTTTTTGGGGGGTCTCGACGCCCCATCACATCCATCGAGTTTGGCCTCGGATCAGGCGGGGATACCCGCT	Fungi	Basidiomycota	Agaricomycetes	Agaricales	Agaricaceae	Agaricus	NA	0	0	0	0	0	0	0	0	0	0	0	0	0	0	0	0	0	0	0	0	0	0	0	0	0	0	0	0	0	0	0	3	0	0	0	0	62	0	0	0	0	0
TTGCGCCCCTTGGTATTCCATGGGGCATGCCTGTTCGAGCGTCATTTGTACCCTCAAGCTCTGCTTGGTGTTGGGCGTTTTGTCTGGAATAGACTCGCCTTAAAGTAATTGGCAGCCAGTGTTTTTGGTAGTAAGCGCAGCACATTTTGCGTCTTAGTCCCTCAACTGTGGCATCCACAAAGCCTCTTTCTCACTTTTGACCTCGGATCAGGTAGGGATACCCGCT	Fungi	Ascomycota	Dothideomycetes	Venturiales	Sympoventuriaceae	Ochroconis	NA	0	0	0	0	0	0	0	0	0	0	0	0	0	0	0	0	0	0	0	0	0	0	0	0	0	0	0	0	0	0	0	0	0	0	0	0	0	0	0	0	0	53
TTGCGCCCACCAGCACTCTGGTGGGCATGCCCGTCTGAGCGTCATTTCAACCCTCAGGGCCCGTCCGCGGGACCTGGCGTTGGGGATCAGCCTTCTGGCTGGCCCTGAAATCTAGTGGCGGTCCTTCCACGACCTCCCCTGTGCAGTAGTGATACCTCGCAGCGGGATAGTGGTCTGGCCATGCCGTAAAACCCCCTACTTCTCAAGGTTGACCTCAGATCGGGTAGGAATACCCGCT	Fungi	Ascomycota	Dothideomycetes	Pleosporales	Phaeosphaeriaceae	Phaeosphaeria	NA	0	0	0	0	0	0	0	0	0	0	0	0	0	0	0	0	0	0	0	0	0	0	0	0	0	0	0	0	0	0	0	8	0	0	0	0	0	15	0	0	0	0
TTGCACTCTCTAGTATTCTGGAGAGTATGCCCGGTTGAGTGTTTTGAATATCTCAAGTCCTCAGGTTTCTTTTTTGGAGACCTCGAGAACCTTGGTGTTGGACGTCTGCCGTTGCGATTCAGCGACGGCTCGTCCGAAATGCATTAGTTGAGCTGGCTCGATCCTGGTTATCCTGACTGTGATAAGATTCACGTCGCGACTTACCCGGGCCTTGGCTGAACTTCTAATCGTCCTTCTCCGGGACAAGCATCCAAAACCGATTTTAACACCTCAACTCGGGTAGGACTACCCGCT	Fungi	Ascomycota	Sordariomycetes	Hypocreales	Hypocreales_fam_Incertae_sedis	Acremonium	alternatum	0	0	0	0	0	0	0	0	0	0	0	0	0	0	0	0	0	0	0	0	0	0	0	0	0	0	0	0	0	0	0	0	0	0	0	0	0	0	0	0	0	0
TTGCGCTCCTTGGTATTCCTTGGAGCATGCCTGTTTGAGTATCATGAAATTATCAAAGTAGATCTTTTGTTCACTCAATCGACTTTGCTTTGGACTTGGAGGTCTGCAGGTGTAAATCTGCTCCTCTCAAACGCATCAGCTGGATCTCAGTGAGCCTGGTTCCACTCGGCGTGATAAAGTATCATTCGCCGAGGACACCTCGTAAAACAAGGTGGCCGGGAGTACGGATGAACCGCTTCTAATAGTCTATTCGGTTAGACAAACAAAACTTTATGATCTGATCTCAAATCAGGTAGGACTACCCGCT	Fungi	NA	NA	NA	NA	NA	NA	0	0	0	0	0	0	0	0	0	0	0	0	0	0	0	0	0	0	0	0	0	0	0	0	0	0	0	0	0	0	0	0	0	0	0	0	0	0	0	0	0	0
TTGCGCTCTTGGGTCATTCCTAGGAGCATGTTCGTTTCAGTGTCGCGTAACCCTTCTCAACCCCGCCTTGTTAACTCAGGGTCGTCAGGGTTGGATCATGACGCCTGCTCTAACCTCACTGAGCTGCGTTGAAATGTAACAAGCTGTACCTTTGTACTGACGGCTTGACCCGTTGTCATAAAGTTCACACTTTCAATGGGGATCGTCACGTCGGGATGAGCTTACCACAAATCGTATTACACTCTTGACCTGAAATCGAGCAGGACTACCCCCT	Fungi	Basidiomycota	Agaricomycetes	Cantharellales	Ceratobasidiaceae	NA	NA	0	0	0	0	0	0	0	0	0	0	0	0	0	0	0	0	0	0	0	0	0	0	0	0	0	0	0	0	0	0	0	1	0	0	0	0	5	1	0	0	61	6
TTGCGCCCCTTGGTATTCCATGGGGCATGCCTGTTCGAGCGTCATTTGTACCCTCAAGCTCTGCTTGGTGTTGGGTGTTTGTCTGGGGGCGTTGCCCCGCGACTCGCCTGAAAACAATTGGCAGCCAGGATTTTGGTATAGAAGCGCAGCACAATTTGCGTCTCTAGCCGATCAGACTGGCGTCCATGAAGCTCTTTGTCACCTTTTGACCTCGGATCAGGTAGGGATACCCGCT	Fungi	Basidiomycota	Agaricostilbomycetes	Agaricostilbales	Chionosphaeraceae	Kurtzmanomyces	NA	0	0	0	0	0	0	0	0	0	0	0	0	0	0	0	0	0	0	0	0	0	0	0	0	0	0	0	0	0	0	0	0	0	0	0	0	0	0	0	5	0	5
TTGCGCCCCTTGGTATTCCGAGGGGCATGCCTGTTCGAGCGTCATTATCACCCTTCAAGCTCTGCTTGGTGTTGGGGCCTGCTGTTACAGGCAGCCCTTAAAATCAGTGGCAGTGGTCATTAGGCTCTAAGCGTAGTAATTCTTCTCGCTATAGCGTCTAGTGGTTGCGCGCCAAAACCCCCAACTTTTTATGATTGACCTCGGATCAGGTAGGGATACCCGCT	Fungi	Ascomycota	Dothideomycetes	Pleosporales	NA	NA	NA	0	0	0	0	0	0	0	0	0	0	0	0	0	0	0	0	0	0	0	0	0	0	0	0	0	0	0	0	0	0	0	0	0	0	2	0	69	0	0	0	0	0
TTGCGCCCCTTGGTATTCCGAAGGGCATGCCTGTTCGAGCGTCATTTCAACTCTCAAGCCCAGCTTGGTATTGGACGCGGTCCTGGGACCCGTCCGCAACCCGTTGGCGGTACCGTCCGGCCTCAAGCGTAGCAAGAACATCGCTTCGGGAGCTCGCGGCGGCGCCCGCCAGAGGAACCACCCAACTTCCACAGTTTGACCTCGGATCAGGTAGGGTTACCCGCT	Fungi	Ascomycota	Leotiomycetes	Helotiales	Helotiaceae	Tetracladium	furcatum	0	0	0	0	0	0	0	0	0	0	0	0	0	0	0	0	0	0	0	0	0	0	0	0	0	0	0	0	0	0	0	1	0	0	0	0	0	1	0	0	0	0
TTGCGCCCTTTGGCATTCCGAAGGGCATGCCTGTTCGAGCGTCATTACACCCCTCAAACTTCACTGTTTGACGTTGGGCAATGCCTAAGGGCATGCCTAAAATTTAGCGATGGTCCTCCGAACCTCAAGCGCACAGATGCCGCTCAGTAGGGGAGATGGGGCTAGTCTTTAACTAAATTTCTGAACGTTGACCTCGGATCAGGTAGGGATACCCGCT	Fungi	Ascomycota	Dothideomycetes	NA	NA	NA	NA	0	0	0	0	0	0	0	0	0	0	0	0	0	0	0	0	0	0	0	0	0	0	0	0	0	0	0	0	0	0	0	52	0	0	6	0	0	13	0	0	0	0
TTGCGCCTGCGGCTTCGGCTCAGGGCATGTCTGCCTCAGCGTCTTTTTCACCCCTCTCCCTCTTCCCACTGGGAAAGGGAGGATCTGGTCGTTTCGACCCCCCGCGTCGAATCGGCTGAAATGGAGAAGGGCCCTCCGCTCACAAGGGACATCGAAAGGTAGCAGCCTGCGGGCCGATCCGATCGGTGCCTGAGCGCTTGGAAGTCCTGTTAGCCGGAGAAACACACACGGTTGTGACCTGAGTTCAGGCAAGAGCACCCGCT	Fungi	Ascomycota	NA	NA	NA	NA	NA	0	0	0	0	0	0	0	0	0	0	0	0	0	0	0	0	0	0	0	0	0	0	0	0	0	0	0	0	0	0	0	0	0	0	0	0	0	64	7	0	0	0
TTGCGCTCTCCGGTCTTCCGGAGAGCATGCCTGTCTGAGTGTCGCTAAACAAACATAGGCCGAAAGGTCTGATTCGGATGTGTGCCGTGGTCTGGCTCCGTCTAAGATCCAATTGGAACGCGGCCGCCTCGCCTGCTTCTTTGGAGGACATTTGATTGTAACTGCTTTCATATCGTCTGCCTGTGGAGTGGTGGGTGTGGCTCCCCTCCGCGGTGGTCCCTCGTTGGTGCCGTGGTGTTTGGAATTTGTCTTTAGTGTCGTGGCCTCAGATCAGGTAGGACTACCCGCT	Fungi	NA	NA	NA	NA	NA	NA	0	0	0	0	0	0	0	0	0	0	0	0	0	0	0	0	0	0	0	0	0	0	0	0	0	0	0	0	0	0	0	0	0	0	0	0	0	0	0	0	0	0
TTGCGCCCTTTGGCATTCCGAAGGGCATGCCTGTTCGAGCGTCATTACACCCCTCAAACTTAACTGTTTGACGTTGGGCAATGCCTAAGGGCATGCCTAAAATTTAGCGATGGTCCTCCGAACCTCAAGCGCACAGATGCCGCTCAGTAGGGGAGATGGGGCTAGTCTTTAACTAAATTTCTAAACGTTGACCTCGGATCAGGTAGGGATACCCGCT	Fungi	Basidiomycota	Agaricomycetes	Polyporales	Xenasmataceae	Xenasma	rimicola	0	0	0	0	0	0	0	0	0	0	0	0	0	0	0	0	0	0	0	0	0	0	0	0	0	0	0	0	0	0	0	3	0	0	7	0	0	0	0	0	0	0
TTGCGCCCTCTGGTATTCCGGGGGGCATGCCTGTCCGAGCGTTATTGCAAACCCTCAAGTGTAGCTTGGTCTTGGGTTTTACTCTGAGAGGAGTATGCCCGAAAAGCAGTGGATGTCCGGCGTGACTTTGAGTGTAGTAAATTCTCCCACTCTGAAGCCTCATGTCGAGATGTCCATAACAAATCAATCTTCAAGATTGACCTCGGATCAGGTAGGGATACCCGCT	Fungi	Ascomycota	NA	NA	NA	NA	NA	0	0	0	0	0	0	0	0	0	0	0	0	0	0	0	0	0	0	0	0	0	0	0	0	0	0	0	0	0	0	0	0	0	0	0	0	0	70	0	0	0	0
TTGCGCCCATTAGCATTCTAGTGGGCATGCCTGTTCGAGCGTCATATCAACCCTTAAGCCCCGGTTGCTTAGCGTTGGGAGCCTACGGCGACGTAGCCCCCGAAATCCAGTGGCGGAGTCGACCCCGTGCTCCGGACGTAGTAGAAAACATCTCGTCCGCAGCAGGGCCCGGCCCCCTGCCGTTAAACCACCAATTCGTAAGCTTGACCTCGGATCAGGTAGGACTACCCGCT	Fungi	Ascomycota	Lecanoromycetes	Lecanorales	NA	NA	NA	5	1	0	3	6	0	0	0	2	16	0	0	0	2	0	0	0	12	0	5	0	1	1	1	8	0	0	0	0	1	0	0	0	0	0	0	0	0	0	0	0	0
TTGCGCTCCTTGGCCATTCCGAGGAGCATGCCTGTTTGAGTGTCATTAAATTCTCAACCCCACCAGCTTTTGTGGCTGGCCTTTGGGGCTTGGATATGGAGGTTTTTGCTGGCCTGCAAAGGTCAGCTCCTCTGAAATGCATTAGCGGAACCGTTTGCGATCCGTCACAGGTGTGATAATTATCTATGCCTAGTGGGTTGCTTTCTGTCAGTTCAGCTCATAATCGTCCTTATTGGACAATTTATTGAACACTTGGCCTCAAATCAGGTAGGACTACCCGCT	Fungi	Ascomycota	Sordariomycetes	Xylariales	Xylariaceae	NA	NA	0	0	0	0	0	0	0	0	0	0	1	2	0	0	0	0	4	0	0	0	0	0	0	0	0	60	0	0	0	0	0	0	0	0	0	0	0	0	0	0	0	0
TTGCGCCCCTTGGTATTCCGAGGGGCATGCCTGTTCGAGCGTCATTTCAAACCTCAAGCTCTGCTTGGTATTGGGCGCGGTCCCCTCCCCTCTCGGAGGGAGACCCGCCTCAAAGACCTCGGCGGCGTCGTCCGGCTTCGAGCGTAGTGGAACTTTATCAGTCTCGCTTTGGAAGCTTCGGGCGGTCGCCTCGCCGCGAAAACACCATTTTTCCTAGAGTTTGACCTCGGATCAGGTAGGGATACCCGCT	Fungi	Basidiomycota	Agaricomycetes	Agaricales	Agaricaceae	Micropsalliota	NA	0	0	0	0	0	0	0	0	0	0	0	0	0	0	0	0	0	0	0	0	0	0	0	0	0	0	0	0	0	0	0	67	0	0	0	0	0	0	0	0	0	0
TTGCGCCTTTTGGTATTCCAGAAGGCATGCCTGTCTGAGCGTCATTGATATTCATTCTTTGAATTTCAAAGATGGCGCTGAGAGTGTTTCTGAGGAGACTCTCTTGAAAAGAATGGACCGACAAGTGTGATAGTATCAATCGCTTGTTAAGATCTTTCTTGACCTCAGATCAGGTAGGGTTACCCGCT	Fungi	Ascomycota	Dothideomycetes	Patellariales	Patellariales_fam_Incertae_sedis	Hysteropatella	prostii	0	0	0	0	0	0	0	0	0	0	0	0	0	0	0	0	0	0	0	0	0	0	0	0	0	0	0	0	0	0	0	0	0	0	0	0	0	0	0	0	0	0
TTGCGCCCTTTGGCATTCCGAAGGGCATGCCTGTTCGAGCGTCATTACACCTCTCAATCCCCTGGGATTGATGTTGGGCTTGCCAGGAGGCAGACCTTAAAATTAGTGATGATGTGACTACAATCTCAGACGCAAAAAGTTCGCGATGAGAATGTTGATCATTATCTCTTCACCATCTCTAGGGATGGACCCTTCTAAAGTTGACCTCGGATCAGGTAGGGATACCCGCT	Fungi	Ascomycota	NA	NA	NA	NA	NA	0	0	0	0	0	0	0	0	0	0	0	0	0	0	0	0	0	0	0	0	0	0	0	0	0	0	0	0	0	0	0	0	63	0	0	0	0	1	0	0	0	0
TTGCGCTCCTTGGTATTCCATGGAGCATGCCTGTTTGAGTGTCACGTAAACCCTCACCCTTGCGATGTCAAAGTCGCCTGTGGTGGACTTGGACCGTGCCGTCACCGGCTCGTCCTTAAATGCATTAGCTTGCGCTTTTTTAGAGTGCTCGGCATGGTGTGATAATCATCTGCGCCGTCGCCTTAGGCCTCTTCTGTGTGCGCTGCTTACAGTCGTCCCCTCGCGGACAAACAAACCTTTAAGCTTTGACCTCAAATCAGGTAGGACTACCCGCT	Fungi	Ascomycota	NA	NA	NA	NA	NA	0	0	0	0	0	0	0	0	0	0	0	0	0	0	0	0	0	0	0	0	0	0	0	0	0	0	0	0	0	0	0	0	0	0	0	0	0	0	0	0	0	0
TTGCACCCCTCGGTATTCCGGGGGGTATACCTGTTCGAGCGTCATCAACACCCCTCAAGCTCAGCTTGGTCTTGGGCTACACAGTCAGTAGGCCTTAAATCTAGTAGCAGTCCTGTTCTAGTTCTAGGTATAGTAATCCCTTACCTATAACCGAGCAGGTCTTGCTAGGAAACCCCGCAAGTTTGACCTCGAATCAGGTAGGACTACCCGCT	Fungi	Basidiomycota	Agaricomycetes	Auriculariales	NA	NA	NA	0	0	0	0	0	0	0	0	0	0	0	0	0	0	0	0	0	0	0	0	0	0	0	0	0	0	0	0	0	1	0	0	0	0	0	0	64	0	0	0	0	0
TTGCGCCCCTTGGTATTCCATGGGGCATGCCTGTTCGAGCGTCATTTGTACTCTCAAGCTTTGCTTGGTGTTGGGTGCTGTCTAGCAATTAGACTCGCCTTAAAAGAATTGGCAGCCAGTGTATTGGTCTTGAGCGCAGCACAATTTGCACTTGAGCCAGCTATTACTGGCGTCCAGAAGCCTTTTTTATTCTCTTGACCTCGGATCAGGTAGGGATACCCGCT	Fungi	Ascomycota	NA	NA	NA	NA	NA	0	0	0	0	0	0	0	0	0	0	0	0	0	0	0	0	0	0	0	0	0	0	0	0	0	0	0	0	0	0	1	0	0	0	0	0	0	62	0	0	0	0
TTGCGCCCTTTGGCATTCCGAAGGGCATGCCTGTTCGAGCGTCATTACACCCCTCAAACCTCGCTGTTTGATGTTGGGCACTGCCTGAAGGCATGCCTAAAATGTAGCGATGGTCCTCCGAACCTCAAGCGCACAGATGCCGCTATGCAGGGGAGATAGGGCCAGTCTTCAACTAAATTTCTGAACGTTGACCTCGGATCAGGTAGGGATACCCGCT	Fungi	Ascomycota	Dothideomycetes	Pleosporales	Phaeosphaeriaceae	NA	NA	0	0	0	0	0	0	0	0	0	0	0	0	0	0	0	0	0	0	0	0	0	0	0	0	0	0	0	0	0	0	0	0	0	0	0	0	0	63	0	0	0	0
TTGCGCCTGCTAGCATTCTGGCAGGCATGCCTGTCCGAGCGTCATTTCCACCCTCACGCTCCGCGTGGTGTTGAGGCCCTCTCGCAACGAGAGGCCCCGAAAGCGAGTGGCGGACCGCCTGGTTGGCTCCGAGCGCAGTAACTCAATATCTCGCTCTGGACGGCCAGCGGCCCTGCCGTGAAACCGTGTTCGCAAGACACACCTCACAAGGTTGACCTCGGATCAGGTAGGACTACCCGCT	Fungi	Ascomycota	NA	NA	NA	NA	NA	0	0	0	0	0	0	0	0	0	0	35	0	0	0	0	0	0	0	0	0	0	0	0	0	0	0	0	0	0	0	0	0	0	0	0	0	0	0	0	0	0	0
TTGCGCCCTTTGGCATTCCGAAGGGCATGCCTGTTCGAGCGTCATTACACCCCTCAAACTTAATTGTTTGACGTTGGGCAATGCCTAAGGGCATGCCTAAAATTTAGCGATGGTCCTCCGAACCTCAAGCGCACAGATGCCGCTCAGTAGGGGAGATGGGGCTAGTCTTTAACTAAATTTCTAAACGTTGACCTCGGATCAGGTAGGGATACCCGCT	Fungi	Ascomycota	Sordariomycetes	Ophiostomatales	Ophiostomataceae	NA	NA	0	0	0	0	0	0	0	0	0	0	0	0	0	0	0	0	0	0	0	0	0	0	0	0	0	0	0	0	0	0	0	2	0	0	0	1	0	0	0	0	0	0
TTGCGCCCTCTGGCATTCCGGAGGGCATGCCTGTTCGAGCGTCATTTACCACCTTCAAGCACGGCTTGTGTGTTGAGCATCTGTTCTTTTCCGTGGACAGGCTCGAAATGCAGTGGCAATTGTCGAGTTTGGAGCCTGAGCGTATGGGGCTTTGTCACACGCTCTGGTGGCACCGGCTTGCATTCCGCCTAAAACTATTGTGTATTCACACAAAATTCGATTGACCTCGGATCAGGCAGGGTTACCCGCT	Fungi	Ascomycota	NA	NA	NA	NA	NA	0	0	0	0	0	0	0	0	0	0	0	0	0	0	0	0	0	0	0	0	0	0	0	0	0	0	0	0	0	0	0	0	0	0	0	0	0	0	0	0	0	0
TTGCGCCCTCTGGTATTCCGGAGGGCACGCCTGTCCGAGCGTCATTGCACCCCTCAAGCGTGGCTTGTCACGGATGCCTACCCCCTTTACTTCTTTGAGGGGGTACGTCCCAGATGCATTGGTGGCGCTGTTCCTAGCGGGAGTGTTTGGGGTCCACCGATCACCGGCATGCTCCTGACGTTAGGCTTAGCTGCCCCCTAATCGACGCAGAACGTCTTTCTGTAGTTGACCTCGGATCAGGTGGGGATACCCGCT	Fungi	Ascomycota	NA	NA	NA	NA	NA	0	0	0	0	0	0	0	0	0	0	0	0	0	0	0	0	0	0	0	0	0	0	0	0	0	0	0	0	0	0	0	0	0	0	0	0	0	0	0	0	0	0
TTGCGCCCTTTGGCATTCCGAAGGGCATGCCTGTTCGAGCGTCATTATCACCCCTCAAGGCCCCCGGGCTTTGGCGTTGGAGGTCTCCGGTCGGGCGCCCCGCGCGCGACCCCTCCCAAAGATAACGACGGCGGCTTCGCGGAACCCCCGGTACACTGAGCTTCTGTATCCAGAGCACGTATCGGACCTAGGGTGCCCGAGCCACGGTCCACTCCCCTCGGGGAACTTTTTTCTCAGGTTGACCTCGGATCAGGTAGGAATACGCGCT	Fungi	NA	NA	NA	NA	NA	NA	0	0	0	0	0	0	0	0	0	0	0	0	0	0	0	0	0	0	0	0	0	0	0	0	0	0	0	0	0	0	0	0	0	0	45	0	0	0	0	0	0	0
TTGCGCCTCTCGGTATTCCGGGAGGCACGCCTGTTCGAGCGCCATGACACACTCCAAGCTGTGCTTGATGTTGGACGATGCGGAAACCCCGTAAGGGGGGATCGCACGTCTGGAACGTGTTGGGCGTCTACCGTGGGAGGACGAGCGTAGCAAGACGTAAAAGTCAATCGCTCTGTCGGGCTCCGGCGGTGGGCAGCCAGGAGAGTCGTCGTCGACTCGTCTGTCATTTTGAGTTTGGCCTCGGATCAGGCGGGGATACCCGCT	Fungi	Ascomycota	Eurotiomycetes	Chaetothyriales	Herpotrichiellaceae	NA	NA	0	0	0	0	0	0	0	0	0	0	0	0	0	0	0	0	0	0	0	0	0	0	0	0	0	0	0	0	0	0	0	58	0	0	0	0	0	0	0	0	0	0
TTGCGCCCATTGGTATTCCTTTGGGCATGTCTGTTTGAGCGTCATTACAACCCTCAGCTAACCGCTGGTTATGAACCTGAACGGGTCTCACCCCGCACCGGTTTTAAAGTTGTAAGCTCTGCTGGCCGCTCTGCCCCAACCGGAACATAGTAAGCAACTACCTTGTTCACAGGTTAAGCGGAACGGTACGGCCTGAACAAAACCTACCCTCTCTAAGGTTTGACCTCAGATCAGACAAGGATACCCGCT	Fungi	Ascomycota	Dothideomycetes	Venturiales	Sympoventuriaceae	Ochroconis	NA	0	0	0	0	0	0	0	0	0	0	0	0	0	0	0	0	0	0	0	0	0	0	0	0	0	0	0	0	0	0	0	57	0	0	0	0	0	0	0	0	0	0
TGGCACCCGAGACCTCGGTCGAGGGTATGTCTGCCTCAGAGTCGGCGTAAAACATCCCCTCGGGTCAGCGTCCTTGCGACGAGCGGGCTCGAGGGGGAGCTGGTCCTCCCACTTAAGGCATACCTAAGGGTTGGCCTCTAAAAGTGGGTTGACCGAAGGATAGAGACGAAGGACCGGTGGGAACATCCCATTGGATAACCACGATTTGGTGGGAGGATTGAGGGGCAACGCCTCTCGTGTCCGCATCATTGTCGTGTATCCTATGGAAGACCTGCCAGGGTCCATCGCCTTACAGGAAACAACTTAAATTTCGACCTGAGTTCAGGCAAGATCACCCGCT	Fungi	Ascomycota	Orbiliomycetes	Orbiliales	Orbiliaceae	Arthrobotrys	musiformis	0	0	0	0	0	0	0	0	0	0	0	0	0	0	0	0	0	0	0	0	0	0	0	0	0	0	0	0	0	0	0	0	1	0	0	0	0	5	51	0	0	0
TTGTGCTCCTTGGTATTCCAAGGAGCATGCCTGTTTGAGTGTCATTAAATTCTCAACCTATCTAGCTTTTGTGAAGGTAGGCTTGGATGTGGGAGTTTGTGGGCTTTTACAAAAGTTGGCTCTTCTTAAATGCATTAGTGGGACCTTTTGTTGGCTTGTTCCTAGTGTGATAATTATCTACACTGTGAGCGGTCGGCGATTTTAATGGGTCTTGCTTCTAACCTGTTCCTACTTCAGGACGCTTTGACAATTTGACCTCAAATCAGGTAGGACTACCCGCT	Fungi	NA	NA	NA	NA	NA	NA	1	0	0	0	0	0	0	0	0	1	1	10	0	0	0	0	7	0	1	0	0	1	3	0	1	9	0	0	0	5	0	0	0	0	0	0	0	0	0	0	0	0
TTGCGCCCTTTAGTATTCCTTAGGGCATGCCTGTTCGAGCGTTATCTAACCCCTCAAGCATTGCTTGGTGTTGGGCGCCTGTCCCGCCTCCGCGCACGGACTCGCCTTAAAAACATTGGCGGCCTGTGTATTGGCTATGAGCGCAGCAAATTCGCGCCTCAGACCCTCTCGCGCGGGCGTCCAGTAAGCAACCCCCCATATTTTAACCTCAGATCAGGTAGGGATACCCGCT	Fungi	Basidiomycota	Agaricomycetes	Agaricales	Lyophyllaceae	Termitomyces	NA	0	0	0	0	0	0	0	0	0	0	0	0	0	0	0	0	0	0	0	0	0	0	0	0	0	0	0	0	0	0	0	0	0	0	56	0	0	0	0	0	0	0
TTGCGCTCCCTGGTATTCCGGGGAGCACGCCCGTTTGAGTGTCATGGTATTCTCAACCTTCATAACTTTTTGTTATTGAAGGCTTGGACTTGGAGGTCGTGCTGGCTCTCGTTAGTCGGCTCCTCTTAAATGCATTAGCGTGAACGTTTACGGATCGCTATCAGTGTGATAATTATCTGCGCTGTTAGTGTTGAAGTATGCATAGTGTCTCGCTTCTAACCGTCCTTCAGTTGGACAACAACACCTGACATCTGACCTCAAATCGGGCGGGACTACCCGCT	Fungi	Ascomycota	Dothideomycetes	Pleosporales	Pleosporaceae	Stemphylium	NA	0	0	0	0	0	0	0	0	0	0	0	0	0	0	0	0	0	0	0	0	0	0	0	0	0	0	0	0	0	0	0	0	0	0	1	0	4	0	0	0	0	0
TTGCACCCTTGGGTATTCCTTAGGGTATGCTCGTTTGAGTGTCATTGTAATCTCACACCCTAAACTTTTGTTTATGGATGGTGGACTTGGAGGTTGTTACTTTTACTAGTGACTCTTCTCAAATGCATTAGCGTGCTGTCTAATCGGCATTACAACCAGTGTAATAAATATTTCGCTGGGTGGTCGAACAAACGGTTATGCGCTTCTAATTGTCCCTTTGGGACTGTTGCTCTGCAGCATTTGACAATTTGACCTCAAATCGAGTAGGATTACCCGCT	Fungi	Basidiomycota	Agaricomycetes	Polyporales	Phanerochaetaceae	Hyphodermella	NA	0	0	0	0	0	0	0	0	0	0	0	0	0	0	0	0	0	0	0	0	0	0	0	0	0	0	0	0	0	0	0	55	0	0	0	0	0	0	0	0	0	0
ATTGCGCCCATTGGTATTCCGATGGGCATGTCTGTTTGAGCGTCATAACAACTCTCGTCCGGCTGGGTTTTTGTGCCCAGCCGGCGGTTTTGGGTCGGGTGCGTGTTATCAACGTCCTGCCTTAAATTAGCACGCTCTGCGGGTGCCTCTGGCTGAACGAACATAGTAACTAGCTTTCTTGTTCTCCAGACGGACAGCATACCGCCTGAACAATAAACCACTTTCTCAAGGTTTGACCTCAGATCAGACAAGGATACCCGCTGA	Fungi	Basidiomycota	Agaricomycetes	NA	NA	NA	NA	0	0	0	0	0	0	0	0	0	0	0	0	0	0	0	0	0	0	0	0	0	0	0	0	0	0	0	0	0	0	0	0	0	0	0	0	0	53	0	0	0	0
TTGCGCTCGCTGGTATTCCGGCGAGCATGCCTGTTTGAGTGTCATGAACTCTTCAACCCCGCAGTTCCTTGTTGAGCTGTCGGGTGCTTGGATACTGAATGTTGCTGGCCTGATGCCCTTTCGGGCTTCGAGGCGAAGCTCGTTCGTAATATATTAGCATCTCAATTTCGAATATTCGGATTGACTCGGCGTAATAGACTTATTCGCTGAGGACACTTGATTACAAGTGGCCGAAAGTCGAGGTAGAAGCTTCTAAATCTACTGAAGTCAATTTTAAGATTAGACCTCAGATCAGGCAGGACTACCCGCT	Fungi	Ascomycota	Orbiliomycetes	Orbiliales	Orbiliaceae	Orbilia	stipitata	0	0	0	0	0	0	0	0	0	0	0	0	0	0	0	0	0	0	0	0	0	0	0	0	0	0	0	0	0	0	0	0	0	0	53	0	0	0	0	0	0	0
TTGCGCCCCTTGGTATTCCGAGGGGCATGCCTGTCCGAGCGTCATTACACCCCTCGAACCCCCGGGTTTGACGTTGGGCGCCGCCCCGCCGGGCGCGCCTGAAAGGCAGCGATGGTGAACCGTGTACCTCCGAGCGCACAGATGTCGCTACGCGAGGGCGCGGGGACCAGGCTTCTAGACGGCTTGCCGTCCTGAACGTTGACCTCGGATCAGGTAGGGATACCCGCT	Fungi	Basidiomycota	Microbotryomycetes	NA	NA	NA	NA	0	0	0	0	0	0	0	0	0	0	0	0	0	0	0	0	0	0	0	0	0	0	0	0	0	0	0	0	0	0	0	0	0	0	0	0	0	0	0	0	0	0
TTGCGCCCATTGGTATTCCGATGGGCATGTCTGTTTGAGCGTCATTACAAATCTTCGGTTGAACCTTTTGGTTGTGGACCGGTCATGAGCCTGGCGATGGCCCCTAAAAAGGGTCGGCCGGCTTTAAAGTAGCACGCTCTGCGGGTGACCCAAAACCTGAACGAACATAGTAGATTTCTTTCAACCTGTTCTCATAAGGAAAGGTCAGCTCCGCCTGAACAAGAACCTCATTTTCTAAGGTTTGACCTCAGATCAGACAAGGATACCCGCT	Fungi	Ascomycota	Eurotiomycetes	Sclerococcales	NA	Rhopalophora	clavispora	0	0	0	0	0	0	0	0	0	0	0	0	0	0	0	0	0	0	0	0	0	0	0	0	0	0	0	0	0	0	0	0	0	0	0	0	0	0	0	0	0	0
TCGCGCTCGAGGCCTCGGCCGAGAGCATGCCTGCCTCAGCGTCGTCTCAACTCTCCCTCTACCCTTTCTTTCAGTAGAACGGATGAGGGGATCTGGTCGTTTCGATCACCCGCATCGAATCGGCCGAAATTCAGAAGGGCTCTCACCAATCGAGGGCGATCGAAAGGTAGCTTTTATCGATCGGCGCCCGGTCGAGGACCCTGTCAGTCGAAGACATCCAAAGCTTCGACCTGAGTTCAGGCAAGATCACCCGCT	Fungi	Ascomycota	Orbiliomycetes	Orbiliales	Orbiliaceae	Orbilia	aristata	0	0	0	0	0	0	0	0	0	0	0	0	0	0	0	0	0	0	0	0	0	0	0	0	0	0	0	0	0	0	0	0	0	0	0	0	0	43	0	0	0	0
TTGCACCCTCTAGTATTCTGGAGGGTATGCCCGGTTGAGTGTCATGAAATTCTCAAATCATCAGGTTTATTCTTGGTGATCTTGGTCTTGGGTGTTGTTGGATGGCTTGCCGTTCAACTCGTCCGAAATATATTAGCTGGGCTTTCGACTTATAAGTCTACCTTTGATGTGATAAGTATTGATCGTCATTGGTACAAAGTTGAAGTTCGCTTCTAATCGTCTCTTGTAGACAATATACTTGACAATTACACCTCAACTCGGGTAGGACTACGCCCT	Fungi	NA	NA	NA	NA	NA	NA	0	0	0	0	0	0	0	0	0	0	0	0	0	0	0	0	0	0	0	0	0	0	0	0	0	0	0	0	0	0	0	0	0	0	0	0	0	0	0	0	0	0
TGGCACCCGAGACCTCGGTCGAGGGTATGTCTGCCTCAGAGTCGGCGTAAAACATCCCCTCGGGTCAGCGTCCTAGCGACGAGGGACCCCGAGGGGGAGCTGGTCCTCCCACTTGGCGCCTACCTAAGGGTTGGTTCCTGTTGTGGGTCGACCGAAGGATAGAACGAGGGACTGGTGGGAGCTTCCCACTGGACAACCACGATTTGGTGGGAGGATTGAGTGGCGCTGCCTCTCGTGTCCGCATCATTGTCGTGTGGCCTTTGGGAGACCCGCGGTGGTCGTCCTCGCCTTACAGGAAAACACTTTTAAGTTTCGACCTGAGTTCAGGCAAGATCACCCGCT	Fungi	Basidiomycota	Agaricomycetes	NA	NA	NA	NA	0	0	0	0	0	0	0	0	0	0	0	0	0	0	0	0	0	0	0	0	0	0	0	0	0	0	0	0	0	0	0	0	0	0	0	1	0	47	1	0	0	0
TCGCGCTCGAGGCCCCGGCCGAGAGCATGCCTGCCTCAGCGTCTTTCTCACCCCTCCCCGCCCTTCCCTCTGTGCGAGGGAAAGGTGGGGGATCTGGTCGTTTCGATCCCCCGCATCGAATCGGCTGAAAGGCAGAAGCGCCCTCCCCTCAACAAGGGTGACCGAAAGGTGGCAGCCTGCGGGCCGACCCGATCGGTGCTCGAGGCGGCGGCGGCGCTGGCGTCCGGAGACCCAGACTTTGGCTCTGACCTGAGTTCAGGCAAGATCACCCGCT	Fungi	NA	NA	NA	NA	NA	NA	0	0	0	0	0	0	0	0	0	0	0	0	0	0	0	0	0	0	0	0	0	0	0	0	0	0	0	0	0	0	0	0	0	0	0	0	0	48	0	0	0	0
TTGCACCTTTGAGTATTCTCTAAGGTATACTTGTTTGAGCGTCGTTTAAACTATAAAGCTTTGCTTTTTGTTAGATTTTGGTTTGCAAATGACCAATTTCTCAAACCTAGTGGCGTTATTTTTATGAGCCGAGACACAGTGAAAATGTGTGCTATGCTTTTAAGATCAACTGCCGATAATGTTAACCTTTGTTCGACCTCAAATCAAGTAAGACTACCCGCT	Fungi	NA	NA	NA	NA	NA	NA	0	0	0	0	0	0	0	0	0	0	0	0	0	0	0	0	0	0	0	0	0	0	0	0	0	0	0	0	0	0	0	0	0	0	0	0	0	1	0	0	0	0
TTGCGCCCTTTGGCATTCCGAAGGGCATGCCTGTTCGAGCGTCATTATCACCCCTCAAGCCCCCGGCTTGGTGTTGGACGGTTTGGCGAGAGGCCCCTCACGGGGGCTCCCGCCCCTCCCAAAGACAATGACGGCGGCCTCGTTGGACCCCCGGTACACTGAGTTCTTCACGGGACACGTACTGGAGTAAGGGTGCGCGGGGCACGGTCTGCCTCCCCTTCCAGGGAGAATTTATTTACAAGGTTGACCTCGGATCAGGTAGGAATACGCGCT	Fungi	NA	NA	NA	NA	NA	NA	0	0	0	0	0	0	0	0	0	0	0	0	0	0	0	0	0	0	0	0	0	0	0	0	0	0	0	0	0	0	0	2	0	0	0	0	0	35	0	1	0	0
TTGCACCCTCTGGTATTCCGGAGGGTATGCCTGTCTGAGTGTCATGTAGACTCAACCTCTCAGGGTTTCCTGATTGGTTGGATTTGGGCGTTGCCTATTGCTGGCTCGCCTTAAATGTGTTAGTGGTGTGAAATGGTTTAGTTTGGCGTAATACGTTTCGTCAAGCCTTACTGTGATCATTGCTCATAACAACCCTACTTTGTAACTCCGGCCTCAGATCAGGTAGGACTACCCGCT	Fungi	Ascomycota	Eurotiomycetes	Chaetothyriales	Herpotrichiellaceae	Veronaea	compacta	0	0	0	0	0	0	0	0	0	0	0	0	0	0	0	0	0	0	0	0	0	0	0	0	0	0	0	0	0	0	0	0	46	0	0	1	0	0	0	0	0	0
TTGCGCCCATTGGTATTCCGATGGGCACGTCTGTTTGAGCGTCATTGCAACACCTCAGCTCGCTTTATTGCCGGTTGGTCTTGGGCTAGGGTCTCCTTTCAGGAACCTGGCTTCAAAGTTGCACGCTCTGCGGACCTGACCGCTTGGAAAACATAGTATGACTGCTAATTGTTGAAAGAGCTGGACAGGATTTCCGCCTGAACAAACTCATCTACTAAGGTTTGACCTCAGATCAGACGAGGATACCCGCT	Fungi	Basidiomycota	Tremellomycetes	Tremellales	NA	NA	NA	0	0	0	0	0	0	0	0	0	0	0	0	0	0	0	0	0	0	0	0	0	0	0	0	0	0	0	0	0	0	0	0	0	0	47	0	0	0	0	0	0	0
TTGCGCCCTTTGGCATTCCGAGGGGCATACCTGTTCGAGCGTCATTAACAACCCTCAAACTTAGTTTGATGTTGGGTCTTGCCGCTGAGGCATACCTAAAAATCAGTGACGGTGACGATCCACCTCAAGCGTACAGTCACGCTCATGGGGATGATTGAAGCCTGTCTCGCAAGCAATCTCCTGAATGTTGACCTCGGATCAGGTAGGGATACCCGCT	Fungi	Ascomycota	Orbiliomycetes	Orbiliales	Orbiliaceae	Orbilia	cejpii	0	0	0	0	0	0	0	0	0	0	0	0	0	0	0	0	0	0	0	0	0	0	0	0	0	0	0	0	0	0	0	0	0	0	0	0	0	47	0	0	0	0
TTGCGCCCGCTGGTATTCCGGCGGGCATGCCTGTCCGAGCGTCATTTAAACTTATTAGACGTAAATATCTATGTCTAGTGTTAGATATTCAGGATTGATTTTCAAGCTTGATATCTGAAAAAACGTGGCGGTTTAATCCAGCAGACTATTATGTAGTAATATATGTTCTATCATACTAGAAACTGGATCCATGACTTTTGCCGAAATAAATATGTCGCATCTTGCGAAATATCCAATAAGTTGACCTCGGATCAGGTAGGAATACGCGCT	Fungi	Ascomycota	Eurotiomycetes	Sclerococcales	Dactylosporaceae	Dactylospora	vrijmoediae	0	0	0	0	0	0	0	0	0	0	0	0	0	0	0	0	0	0	0	0	0	0	0	0	0	0	0	0	0	0	0	0	0	0	0	0	0	0	0	0	0	0
TTGCGCCCCTTGGTATTCCATGGGGCATGCCTGTTCGAGCGTCATTTGTACCCTCAAGCTTTGCTTGGTGTTGGGCGTCTTGTCGGATTATCCGACTCGCCTTAAATACATTGGCAGCCGGCACTTTGGCCTAGGAGCGCAGCACATTTTGCGATCATAAGCCGTTGTGACAGCATCCATAAGATTTATTTTACCACGTTTGACCTCGGATCAGGTAGGGATACCCGCT	Fungi	NA	NA	NA	NA	NA	NA	0	0	0	0	0	0	0	0	0	0	0	0	0	0	0	0	0	0	0	0	0	0	0	0	0	0	0	0	0	0	0	0	0	0	0	1	0	0	0	34	0	0
TTGCGCCCCTTGGTATTCCATGGGGCATGCCTGTTCGAGCGTCATTTGTACCCTCAAGCTCTGCTTGGTGTTGGGTGTTTGTCCCGCAAGGGACTCGCCTGAAAAGAATTGGCAGCCAGTGTTTTGGTATAGAAGCGCAGCACAATTTGCGCCTCTTGTCGACAAGACTGGCATCCATAAAGCCTCTTTCTCACTTTTGACCTCGGATCAGGTAGGGATACCCGCT	Fungi	Ascomycota	Dothideomycetes	Pleosporales	Pleosporaceae	Edenia	gomezpompae	0	0	0	0	0	0	0	0	0	0	0	0	0	0	0	0	0	0	0	0	0	0	0	0	0	0	0	0	0	0	0	0	0	0	0	0	0	0	0	0	0	2
TGGCACCCGAGACTTCGGTCGAGGGTATGTCTGTCTCAGAGTCGACGTATAACAATCCCCAAGGAAAGACTTACACGCTTTCTGATGGGGGAGCTGGCCTTCCCGGGCTGCCCTCGGCGTTCCGGGTCGGCTGAAGGAGAGAGACGGGGGACCGCACACGTCGGGCAGCCACGATTTTGGTGGGAGGACTTCGTGTCCGCATCATCGATCGAGCTCCCAGCAAAGTGTGTGGTCGCTAGGGCCCCGCTTTTGCAGGAAACATACTTTTGTTTCGACCTGAGATCAGGCAAGATCACCCGCT	Fungi	Ascomycota	Dothideomycetes	Pleosporales	NA	NA	NA	0	0	0	0	0	0	0	0	0	0	0	0	0	0	0	0	0	0	0	0	0	0	0	0	0	0	0	0	0	0	0	0	0	0	0	0	0	0	0	0	0	0
TGGCACCCGAGACTTCGGTCGAGGGTATGTCTGTCTCAGAGTCGGCGTAAAAACATCCCCAAGGGAAGGTGACCTTGCGTCGCCCGACCGACGGGGGAGCTGGCCCTCCCGGAGACGGGACCTTTCCCGCTTTTCCGGGTCGGCTGAAGGTGAGAGACGGGGGACCGCTCGCGCGGACAAGCCACGATTTTGGTGGGAGGACCTCGCGTCCGCATCATCGATCGGGCCGTCCAACTCGAAGCGTGCCGGTCGTTTGGACCCCGCCACTGCAGGAAAAAAATAACTCTGTGTTCCGACCTGAGATCAGGCAAGATCACCCGCT	Fungi	NA	NA	NA	NA	NA	NA	0	0	0	0	0	0	0	0	0	0	0	0	0	0	0	0	0	0	0	0	0	0	0	0	0	0	0	0	0	0	0	0	0	0	0	0	3	31	4	0	1	0
TTGCGCCCTCTGGTATTCCGGAGGGCATGCCTGTTTGAGCGTCATTTCTCTCTCAAGCCCCCGGGTTTGGTGTTGAGTGATACTCCCAGTCAGACTAGGCGTTTTCTTGAAAGGAATCGGCGTGAGCTACGACAATGTATTAGGTTCATCCAACTCGTTGTCAGCAGCGCACGCGCCCTTACAAATCAACCAAGTTTGACCTCAAATCAGGTAGGACTACCCGCT	Fungi	NA	NA	NA	NA	NA	NA	0	0	0	0	0	0	0	0	0	0	0	0	0	0	0	0	0	0	0	0	0	0	0	0	0	0	0	0	0	0	0	0	0	0	0	0	0	0	0	0	0	0
TTGCGCCCCTTGGTATTCCATGGGGCATGCCTGTTCGAGCGTCATTTGTACCCTCAAGCTTTGCTTGGTGTTGGGCGTCTTGTCCCGCGTTGTCGCGTGGACTCGCCTTAAAGCGATTGGCAGCCGGCATATTTGGCCTTGGAGCGCAGCACATTTTGCGCCTCTTGCCTTGAATGTTGGCGTCCATTAAGCCTATTACATTTTGCATTTTGACCTCGGATCAGGTAGGGATACCCGCT	Fungi	Ascomycota	Saccharomycetes	Saccharomycetales	Debaryomycetaceae	Spathaspora	passalidarum	0	0	0	0	0	0	0	0	0	0	0	0	0	0	0	0	0	0	0	0	0	0	0	0	0	0	0	0	0	0	0	0	0	0	7	0	0	0	0	1	3	1
TTGCGCCCCTTGGCATTCCGGGGGGCACACCTGTTCGAGCGCCATTTCAACCCTCAAGCATAGCTTGGTGTTGGGTGAGGTCCTAGAAGGGACCCTCCCATAACCCGTAGGCGGTCATCATCCGTACTCCCCTAGCGTAGCAGGCTCATGGCACTCGCTAAAGGATGGGGTGAGACCATGCCTTTACAAACCATTTCAAAAGGTTTGGCCTCGGATCAGGTGGGGATACCCGCT	Fungi	Ascomycota	Dothideomycetes	Pleosporales	Coniothyriaceae	Coniothyrium	NA	0	0	0	0	0	0	0	0	0	0	0	0	0	0	0	0	0	0	0	0	0	0	0	0	0	0	0	0	0	0	0	0	0	0	0	0	1	0	0	9	0	0
TTGCGCCCCTTGGTATTCCATGGGGCATGCCTGTTCGAGCGTCATCTACACCCTCAAGCTCTGCTTGGTGTTGGGCGTCTGTCCCGCCTCCGCGCGTGGACTCGCCCCAAATTCATTGGCAGCGGTCTTCTTGCCCCCTCTCGCGCAGCACATTGCGTTTCTCGAGGGTGGCGGGCCGCGTCCACGAAGCAACATTCACCGTCTTTGACCTCGGATCAGGTAGGGATACCCGCT	Fungi	Ascomycota	Dothideomycetes	Venturiales	Sympoventuriaceae	NA	NA	0	0	0	0	0	0	0	0	0	0	0	0	0	0	0	0	0	0	0	0	0	0	0	0	0	0	0	0	0	0	0	0	1	0	2	2	0	0	0	0	0	1
TTGCGCCCCTTGGTATTCCATGGGGCATGCCTGTTCGAGCGTCATTTTGTACCCTCAAGCACTGCTTGGTGTTGGGCGTTTGTCCTGCAAAGGACTCGCCTGAAAGCGATTGGCGGCCAACGTACTGGTGGTAGAGCGCAGCACAATTTGCGTCTCTCCCTTCTACGTCGGCGTCCATGAAGCCTTTTTTCAACGTTTGACCTCGGATCAGGTAGGGATACCCGCT	Fungi	Ascomycota	Dothideomycetes	Pleosporales	Didymosphaeriaceae	Paraconiothyrium	NA	0	0	0	0	0	0	0	0	0	0	0	0	0	0	0	0	0	0	0	0	0	0	0	0	0	0	0	0	0	0	0	0	0	0	0	0	1	34	0	0	1	0
TTGCGCCTTTTACGAGGCATGTCTGTTTGAGTGCCGTAATCCTCTGCAGCAATGCGATTTGACTCTTGTCTTTGTTGACCGAGTTTAAAGGAAGCTAGAGGATGGTCAGTTTGGACTAGCCCGAGTGCTAAGCATTCTTGGGTCTAGCGCTGGATTGCTCATTTCACTAACTTTTATTTTGGCCTCAAATCAGGCAAGACTACCCGCT	Fungi	Ascomycota	Dothideomycetes	Pleosporales	Cucurbitariaceae	Pyrenochaetopsis	leptospora	0	0	0	0	0	0	0	0	0	0	0	0	0	0	0	0	0	0	0	0	0	0	0	0	0	0	0	0	0	0	0	0	0	0	0	0	39	0	0	0	0	0
TTGCGCCTCTTGGTACTCCGAGAGGCACACCTGTTCGAGCGCCGTTGTACACACACTGAGGCTCCGCCTTGCGATGGCACGCCCGTTGGATGGGCTGCTGAAATAAGAATGGCGCCAATGCGATGAGCCAAGTAGCACATTACAAGGCGAAACGTGCTGAGTAGCCAGTTTGATCGACTTGGCCTCGAATCAGGTGGGGATACCCGCT	Fungi	Rozellomycota	NA	NA	NA	NA	NA	0	0	0	0	0	0	0	0	0	0	0	0	0	0	0	0	0	0	0	0	0	0	0	0	0	0	0	0	0	0	0	0	0	0	0	0	0	0	0	0	0	0
TTGCGCCCATTAGTATTCTAGTGGGCATGCCTATTCGAGCGTCATTATCACCCCTCAAGCCCCTCGGCTTGGTGTTGGACGGTTTGGCGGAGACTCTTGCGTCTCTGCCCCTCCCAAAGACAATGACGGCGGCCTCGTTGGACCCCCGGTACACTGAGTTCTTCACGGGACACGTACTGGACACAAGGGTGCGCGGAGCCCGGTCTAACCTCCCCTCGGTGGGAGAACTTTTCTCAAGGTTGACCTCGGATCAGGTAGGGATACCCGCT	Fungi	NA	NA	NA	NA	NA	NA	0	0	0	0	0	0	0	0	0	0	0	0	0	0	0	0	0	0	0	0	0	0	0	0	0	0	0	0	0	0	0	37	0	0	0	0	0	0	0	0	0	0
TTGCGCCCATTAGTATTCTAGTGGGCATGCCTATTCGAGCGTCATTATCACCCCTCAAGCCCTGTGCTTGGTGTTGGACGGCCTGGTCGAGCTACGCTGGACCCCTCCGAAAAATAATGACGGCGGCCTGTGGATCCCCCGGTACACTGAGCTTTTAACTGAGCACGTATCGGATGAGGGCGCCCAGGCCACGGTCCCCTCCTTGCCAAAAGGAAACTTTCTCAAGGTTGACCTCGGATCAGGTAGGAATACGCGCT	Fungi	Ascomycota	Eurotiomycetes	Chaetothyriales	Herpotrichiellaceae	Veronaea	japonica	0	0	0	0	0	0	0	0	0	0	0	0	0	0	0	0	0	0	0	0	0	0	0	0	0	0	0	0	0	0	0	6	0	0	0	0	1	0	0	0	10	0
TTGCGCTCCCTGGTATTCCGGAGAGCATGCCCGTTTCAGAATCAATAAAAACCTCACCAAGCTCATTGCTCTCGGGCATTAGGCATTGGCTGGATCTGGATTTTTGCGTTTGCAATCATCTCAAAGGCATTGTTTGTGCACCAATTGAAAGTATCTTTTGGTTGTTCTCAAGTGCAACAGATTTATCTTTTTCGCTTTGGCAACCGATTGAGGCCTTTGATGCTCAGGCTTTTTGCAACTGAGGAGTTCAAATCGGAATGATTTGGATTTCCCAAAACCTTGATCTGAAATCGGGCAAGAAAACCCGCT	Fungi	Ascomycota	Eurotiomycetes	Chaetothyriales	Herpotrichiellaceae	NA	NA	0	0	0	0	0	0	0	0	0	0	0	0	0	0	0	0	0	0	0	0	0	0	0	0	0	0	0	0	0	0	0	0	0	0	0	0	0	0	0	0	0	0
TTGCGCCCTTTGGCATTCCGAAGGGCATACCTGTTCGAGCGTCATTTAAACTCTCAAGCTCTGCTTGGTTTTGGGCGTTTTTGTCTTTTATTTTAGACTCGCCTTAAAGTTATCGGCGTCAGCATGTTAATTGATGGAGCACAGTACATTGTTGCTGCCTATTAACCGTTACTAGCTGCCGTAATAATTTATATTTCTAAAATTTGACCTCGGATCAGGTAGGGATACCCGCT	Fungi	Chytridiomycota	Spizellomycetes	Spizellomycetales	Spizellomycetaceae	Spizellomyces	dolichospermus	0	0	0	0	0	0	0	0	0	0	0	0	0	0	0	0	0	0	0	0	0	0	0	0	0	0	0	0	0	0	0	0	0	0	0	0	0	0	0	0	0	0
TTGCACCCTCTGGTATTCCGGAGGGTACATCTGTCTGAGTGTCTCTGATCCCCTCAAGGTACCGGTGCATTGTCGCCGGGTCCTTGGATCGTGAGCCATGTCTTGCACTCGTTGCAGGACTAGCTTCAAAAGTAGCGTCGAGCTGATCAGCATCCTTCTGGTCCGCCTCACCCAGTCACCTGGTAACATTCTTGGTGACAAAGTGAGCAGTACCTTTGGAGCTGCAGCAACAGCCTGTAAGGCAACCTCGAACTTTGACCTCAGCTCAGGTGGGACTACCCGCT	Fungi	Ascomycota	Dothideomycetes	Pleosporales	NA	NA	NA	0	0	0	0	0	0	0	0	0	0	0	0	0	0	0	0	0	0	0	0	0	0	0	0	0	0	0	0	0	0	0	0	0	0	0	0	0	0	0	0	0	0
TGGCGCCCAAGACTCCGGTCGAGGGCATGCCTGCCTCAGCGTCGTCTCAACCCCCTCCCCGACCCATCTACCCACGTAGACGGCTCAGTCGGGGGATCTGGCCTTTCCTGGTCCCTCCTCACCGAGCGGACTGCCAAGGATCGGCTGAAGAGCAAGCGGCCCGGCTTCACAGCCGGCACCAGTGGTGGTGGCCCACGCGTCTCCCCTTTGGAAAGGCTGTGCCAGTCACAGGCCCCCATCTGTTCTTAACCCAACAGATGGAAGAGAAAACAACTCAATAATCGACCTGAGTTCAGGCAAGAACACCCGCT	Fungi	NA	NA	NA	NA	NA	NA	0	0	0	0	0	0	0	0	0	0	0	0	0	0	0	0	0	0	0	0	0	0	0	0	0	0	0	0	0	0	0	0	0	0	0	0	0	0	0	0	0	0
TTGCGCCTTTTGGTATTCCAGAAGGCATGCCTGTCTGAGCGTCATTGATATTCATTCTTTGAATTTCAAAGATGGCGCTGAGAGTGTTTCTGCGGAGACTCTCTTGAAAAGAATGGACAGACAAGTGTGATAGTATCAAATCGCTTGTTAAGATCTTTCTTGACCTCAGATCAGGTAGGGTTACCCGCT	Fungi	NA	NA	NA	NA	NA	NA	0	0	0	0	0	0	0	0	0	0	0	0	0	0	0	0	0	0	0	0	0	0	0	0	0	0	0	0	0	0	0	0	0	0	0	0	0	0	0	0	0	0
TTGCGCTCGAGGCCTTGGTCAAGAGCATGTCTGCCTCAGCGTCGGCTATTACCATCAGTTAGCTTCCCACGGGATGCAGTTGGACCTGGCCGTCCGGCCGAAAGTTTGCCGGTCGGCTGAAGAATAGTAAGCTTGTGGAAACTCCCTCCTCTCAGGACGGGCAAGCTCCGATTTGGTAGGTGATCGTTGCCGGTTGCTCGCCTTCGTTGCTCACCTCACCTGCCCCAAGCATTGTGCGGGACGCATTTTGGCTTTCGACCTGAGTTCAGGCAAGAACACCCGCT	Fungi	NA	NA	NA	NA	NA	NA	0	0	0	0	0	0	0	0	0	0	0	0	0	0	0	0	0	0	0	0	0	0	0	0	0	0	0	0	0	0	0	0	0	0	0	0	0	0	0	0	0	1
TTGCGCCCATTGGTATTCCGATGGGCACGTCTGTTTGAGCGTCATTGCAACACCTCAGCTCGCTTTATTGCCGGTTGGTCTTGGGCTAGGGTCTCCTTTCAGGAACCCGGCTTCAAAGTTGCACGCTCTGCGGACCTGACCGCTTGGAAAACATAGTATGACTGCTAATTGTTGAAAGAGCTGGACGGGATTTCCGCCTGAACAAACTCATTTACTAAGGTTTGACCTCAGATCAGACGAGGATACCCGCT	Fungi	NA	NA	NA	NA	NA	NA	0	0	0	0	0	0	0	0	0	0	0	0	0	0	6	0	0	0	0	0	0	0	0	0	0	0	8	0	0	0	0	0	0	0	4	0	0	0	0	0	0	0
TTGCGCCCATTAGTATTCTAGTGGGCATGCCTATTCGAGCGTCATTATCACCCCTCAAGCCCCTGTGCTTGGTGTTGGACGGCTTGGTCGAGCGATCGACCCCTCCCAAAGACAATGACGGCGGCCTGTGGTTCCCCCGGTACACTGAGCTTTTCATCGAGCACGTATCGGACGAGGGCGCCCAGGGCACGGTCCTCTCCTTTTGTTAGGAAACTTTCTCAAGGTTGACCTCGGATCAGGTAGGAATACGCGCT	Fungi	Ascomycota	Orbiliomycetes	Orbiliales	Orbiliaceae	Orbilia	cejpii	0	0	0	0	0	0	0	0	0	0	0	0	0	0	0	0	0	0	0	0	0	0	0	0	0	0	0	0	0	0	0	27	0	0	0	0	0	1	0	1	0	0
TTGCGCTCTTTGGTATCCCAAAGAGCATTTCTGTTCGAGCGTTGGTTATAAGATGGAAAAAGTATTTGTTAAATAGTTGAGTATTTATCTAGTTTAGATTTACTCTAAAACAATTAATATAAGTATACTATCATGAAAGCAGAGCAGATGACTGCTATAAAGTGTAAATATATTATTACAATAAAAACATGACCTCGGATCAGATAGGAATACCCGCT	Fungi	Ascomycota	Eurotiomycetes	Chaetothyriales	Herpotrichiellaceae	Cladophialophora	NA	0	0	0	0	0	0	0	0	0	0	0	0	0	0	0	0	0	0	0	0	0	0	0	0	0	0	0	0	0	0	0	0	0	0	0	0	0	0	0	0	0	0
TTGCGCCCTTTGGTATTCCGAGGGGCATGCTTGTTCGAGCGTCATTTCACCACTCAAGCTTATGCTTGGTATTGGGCTTCATCCCGCCAAAAGGATGTGCCTGAAACTCGTTGGCAGTAGCGCCCAGCTCCTTGCGTAGTCAATTTTTTACCTCGCAATCGGATCTTGGGCGTTCCTCGCCAGAAAAAAACCTTTTTTTTCTCAAGGTTTGACCTCGGATCAAGTAGGGATACCCGCT	Fungi	NA	NA	NA	NA	NA	NA	0	0	0	0	0	0	0	0	0	0	0	0	0	0	0	0	0	0	0	0	0	0	0	0	0	0	0	0	0	0	0	0	0	0	0	0	0	0	0	0	0	0
TTGCGCCCCTTGGTATTCCATGGGGCATGCCTGTTCGAGCGTCATTTGTACTCTCAAGCATTGCTTGGTGTTGGGTGTTTGTCCTAACAATGGTTGGGACTCGCCTTAAAACAATTGGCAGCCAGCGTATTAGACTTGGAGCGCAGCACAATTTGCGTCTTCTTGCGAATAAACTGGCAACCATCAAGCCTAATTTTCACGCTTGACCTCGGATCAGGTAGGGATACCCGCT	Fungi	Ascomycota	Dothideomycetes	NA	NA	NA	NA	0	0	0	0	0	0	0	0	0	0	0	0	0	0	0	0	0	0	0	0	0	0	0	0	0	0	0	0	0	0	0	25	0	0	0	0	0	0	0	0	0	0
TTCGAGTCTTTGAACGCACATTGCGCCCGCCAGCATTCTGGCGGGCATGCCTGTTCGAGCGTCATTTCAACCCCTCGGGCCCCTTGGCCGCCCGGTGTTGGGGGACTACTTCAGGTAGCCCCCGAAAGGCAGTGGCGGAGCCGGCCCCGGCCCCGGACGTAGTACGAAACTCCTCGTCCGCGGCAGGTCCGGCGTCCCGCCGTGAAACCCCCTATCTTCAATGGTTGACCTCGGATCAGGTAGGACTACCCGCT	Fungi	Ascomycota	Dothideomycetes	Pleosporales	Phaeosphaeriaceae	NA	NA	0	0	0	0	0	1	0	0	0	0	10	0	0	0	0	0	0	0	0	0	0	0	0	0	0	0	1	0	0	0	0	0	0	0	0	0	0	0	0	0	0	0
TTGCACTCCATGGTATTCCGTGGAGTATGCCTGTCTGAGTGTCATGAAACTCTCAACTCTTTTGCCTTTGTTTACCTTGGGCATCAGGGCTTGGATCATGAGTGTCTGCTGGACCTGTGCATCAGCTCACTCTAAATGTATCAGTGGTCTGCATGTTTTGCCTCTGCAGATAGATCTGGTGTAATAGGTTTTATTCACTGGACTTCTGTGTGAAAGCAGTATGTTGCTCTCCATTTCCAAACAAATCTCAGTGTTTGGCCTCAGATCAGGCAGGACTACCCGCT	Fungi	Ascomycota	Sordariomycetes	Xylariales	Xylariaceae	Geniculisynnema	termiticola	0	0	0	0	0	0	0	0	0	0	0	0	0	0	0	0	0	0	0	0	0	0	0	0	0	0	0	0	0	0	0	0	0	0	0	0	0	0	0	0	0	0
TTGCGCTCCTTGGTATTCCTCGGAGCATGCCTGTTTGAGTGTCTTTTTCCTTCTCCATCGTCCTTGCTTGCTTGGGCGGTGGGATCGTGACGGTTCGCACACGCTCGTGTGTGCGTCTGTTGAAATGCAGTCGAGCGCGCTCTCGCCTGAGATCGGCCTGACTCTGACGTTGTAATCGCTGTGCGTTCCTCGTCGGACTACGGTCTTGAGCGGTGCGGCTTCCAACGAGCGCGCGATGCGCGCGCATGTGAACTTTTGACCTCAAATCAGGTAGGACTACCCGCT	Fungi	Basidiomycota	Atractiellomycetes	Atractiellales	Atractiellales_fam_Incertae_sedis	Helicogloea	aquilonia	0	0	0	0	0	0	0	0	0	0	0	0	0	0	0	0	0	0	0	0	0	0	0	0	0	0	0	0	0	0	0	0	0	0	0	0	0	0	0	0	0	0
TTGCACCCTCTGGTATTCCGGAGGGTATGCCTGTCTGAGTGTCATGTAGACTCAACCTCTCAGGGTTTCCTGATTGGTTGGATTTGGGCGTTGCCTATTGCTGGCTCGCCTTAAATGTGTTAGTGGTGTGAATTGTAGTGTTTGGCGTAATACGTTTCGTCAGGCCTACTGTTGGCGCTGCTCATAACCAACCCTACTTTGTAACTCCGGCCTCAGATCAGGTAGGACTACCCGCT	Fungi	NA	NA	NA	NA	NA	NA	0	0	0	0	0	0	0	0	0	0	0	0	0	0	0	0	0	0	0	0	0	0	0	0	0	0	0	0	0	0	0	0	29	0	0	0	0	0	0	0	0	0
TTGCGCCCTTTGGCATTCCGAAGGGCATGCCTGTCCGAGCGTCATTATCACCAATCAAGCCAGGCTTGTTATTGGGCTTATGATCGTTAAAGATCGGCCTAAAAGATAACGACGGGTCAAGACCGAATACCCGACGCAACGAGCTTTTCAGCACGCGTCTAGGTAATTAGAGGCTCGGCCACGGTTAAACCTTTAACGAGGTTATCACTCAAGGTTGACCTCGGATCAGGCAGGAGTACCCGCT	Fungi	Basidiomycota	Tremellomycetes	Tremellales	NA	NA	NA	0	0	0	0	0	0	0	0	0	0	0	0	0	0	0	0	0	0	0	0	0	0	0	0	0	0	0	0	0	0	0	0	0	0	0	0	0	0	0	2	0	0
TTGCGCCCCTTGGTATTCCATGGGGCATGCCTGTTCGAGCGTCATTTGAACCCTCAAGCTCTGCTTGGTGTTGGGTGTTTGTCCCGCCATTGCGCGTGGACTCGCCTTAAAGCAATTGGCAGCCATGTAATCCGGCTTTGAGCGCAGCACATTGCGTACTCTCTACTGGGACATGGGCATCCAGAAGCCTTATTTTTTACTCTTGACCTCGGATCAGGTAGGGATACCCGCT	Fungi	Ascomycota	Eurotiomycetes	Pyrenulales	Pyrenulaceae	Pyrenula	NA	0	0	0	0	0	0	0	0	0	0	0	0	0	0	6	0	0	0	0	1	0	0	0	0	0	0	4	0	0	0	0	0	0	0	0	0	0	0	0	0	0	0
TGGCACCCGAGACCTCGGTCGAGGGTATGTCTGCCTCAGAGTCGGCGTAAAACATCCCCTCGGGTCGCATGACCTAATGAGGGGGAGCTGGTCTTCCCACATGGGTCCCACACGGGTCCGAGCGTGGGTCGACCGAAGGACAGAGACGAGGGGCCGGTGGTCGACAACACCACTGGGTATCACGATTAGATGGGAGGAGGGACCACGGTCCCGGCATCCGCACATCGTCGTGTGCCCCTTGAGGTGGACCCCAGCTCTCCTCGCCGATAGCAGGAAAAACTTTTTAACATTCGACCTGAGTTCAGGCAAGACTACCCGCT	Fungi	Ascomycota	Dothideomycetes	Pleosporales	Morosphaeriaceae	Acrocalymma	NA	0	0	0	0	0	0	0	0	0	0	0	0	0	0	0	0	0	0	0	0	0	0	0	0	0	0	0	0	0	0	0	0	0	0	0	0	0	28	0	0	0	0
TTGCGCCCAAGGCCTCGGCTAAGGGCATGTCTGCCTCAGCGTCGGCATACCCCCATCGCCCACCAACACGGCAGGCGGATATGGCAGTCCCGGACAGGGTCAGCCGAATAGCAGCAGTAGCTGCCAGGACCCGCCTTGAGGCGTGGCTATTCAGTTCGGTAGGTGACCCTTGGTTACATGCCACTGTTGGCCATTGTGGCTTGGCTCAGCATACTGGCAGGAAACGAGAGCGTTCGCCGCTCTTCTCATTTCGACCTGAGGTCAGGCAAGATTACCCGCT	Fungi	NA	NA	NA	NA	NA	NA	0	0	0	0	0	0	0	0	0	0	0	0	0	0	0	0	0	0	0	0	0	0	0	0	0	0	0	0	0	0	0	0	0	0	0	0	0	0	0	0	0	0
TTGCACCGTGTGGCATTCCACACGGTATGCCTGTTTGAGCGTGGTTTCTCTCTCAGCCCTGCCCCTTTCGTTTGAAGGTGGGTCGGGCTGGCGGTGAGCGGCACACGAGTGTTTGCTTGAAAGCTAGTACGACTGATAGTACACTTTACACAAACTCCCCCTCAAATCAGGTAGGACTACCCGCT	Fungi	NA	NA	NA	NA	NA	NA	0	0	0	0	0	0	0	0	0	0	0	0	0	0	0	0	0	0	0	0	0	0	0	0	0	0	0	0	0	0	0	18	0	0	0	0	0	0	0	0	0	0
TTGCGCTCGAGCCCTCGGGCAAGAGCATGTCTGCCTCAGCGTCGGTTTACACCCTCACCCCTCCCAAATCGTTGGGTGTGTTTGCTTCATTAGCAAGCCACTGGGGTGGATCTGGCCTCCCCAATCTACCGCCGCGTTGATTGGGTTGGCTGAAGTGCAGAGGTTCGAGCAAGCACCCGATATGGGCTTCAACTGGATAGGTAGCAACGGCTATTGCCGACTACACGAAGTTGTTGCTTGTGGATCTTGCTGACAACCAAGCAGGAACGTGCTCATTGCATGTCTAAACTTTCGACCTGAGCTCAGGCAAGATTACCCGCT	Fungi	Ascomycota	Saccharomycetes	Saccharomycetales	NA	NA	NA	0	0	0	0	0	0	0	0	0	0	0	0	0	0	0	0	0	0	0	0	0	0	0	0	0	0	0	0	0	0	0	0	0	0	0	0	0	26	0	0	0	0
TTGCGCCCACTAGTATTCTGGCGGGCATGCCTGTTCGAGCGTCCTTTGGACCCTCGGGACCCCTGTGGAATCCTCCGCAGCGGGGCCCGGTGTTGGGGCTGCGCGGCTGCTGCGCTCCCCTAAATCCAGTGGCGGACCCCACTGTGGCCCTGGCGTAGTAAATTTTTCTCGCTCTCGGTCGCGGTGGTGGCCCTGCCTCCAGCACCAACTTCTCAAAGTTGGACCTCGAATCAGGTAGGAATACCCGCT	Fungi	NA	NA	NA	NA	NA	NA	0	0	0	0	0	0	0	0	0	0	0	0	0	0	0	0	0	0	0	0	0	0	0	0	0	0	0	0	0	0	0	0	0	0	0	0	0	0	0	0	0	0
TTGCGCTCCTTGGTACTCCGAGGAGCATGCCCGTTTGAGTGTCTCGATATCATCAGAAGCCCATGCCTCTGTGGCAAGGTGCTCCTGGACTTGGATGTGCTGCCGGGCGACCCCGCCTGGCTCATCCGAAATGCATTAGCGAGAGATGTAGGCCCTGCCGGCTCTCTTTGGCGTGATAAGGTCACCCGTCGAGAGGCCCCGGTGGTGAGGCTTGCAACCCTTTTGCTTCCAACCGTCCCTTGCGGACAACAGCAGACTCTGATCTGACATCTGACCTCAAATCGGGTAGGACTACCCGCT	Fungi	Ascomycota	Sordariomycetes	NA	NA	NA	NA	0	0	0	0	0	0	0	0	0	0	0	0	0	0	0	0	0	0	0	0	0	0	0	0	0	0	0	0	0	0	0	0	0	0	0	0	0	0	0	0	0	0
TTGCGCCCATCGGTATTCCGTTGGGCATGTCTGTTTGAGCGTCATCACAACCCTCGACACCTGTCGGTTATGAGCCCGCCTGGCGTGAAACCCAGGCCGGCTTCAAATTTGTGAGCTCTGCTGGCTGCTGCGCCTGACCGAGACATAGTAAGACCTACTTGTCAAAGGTGAGGCGGGGGCGGTTCGGCCTGAACAAAACCTACCCATTCTAAGGTTTGACCTCAGATCAGACAAGGATACCCGCT	Fungi	Basidiomycota	Agaricomycetes	Cantharellales	Botryobasidiaceae	Botryobasidium	NA	0	0	0	0	0	0	0	0	0	0	0	0	0	0	0	0	0	0	0	0	0	0	0	0	0	0	0	0	0	0	0	0	0	0	0	0	0	0	0	0	0	0
TTGCGCTCTTTGGTATTCCAGAGAGCATGCCTGTCTGAGCGTCAGTGATATTCATCTTTGAATTTCAAAGGCGTTGAGAGTGTCTTTCAGACTCTCTTGAAAGTTATGAACCGACAAGTGTGATAGTATCAATCGCTTGTTAAGATTTGGTTTTTGACCTCAGATCAGGTAGGGTTACCCGCT	Fungi	Ascomycota	Orbiliomycetes	Orbiliales	Orbiliaceae	Gamsylella	gephyropaga	0	0	0	0	0	0	0	0	0	0	0	0	0	0	0	0	0	0	0	0	0	0	0	0	0	0	0	0	0	0	0	0	0	0	24	0	0	0	0	0	0	0
TTGCGCCTCCTGGCATTCCGGGAGGCACGCCTGTTCGAGCGCCATTACACACTCCAAGCGAAGCTTGATGTTGGACGATGCGAGGCTAAGCGCACGTCTGGAACGCGTGGGCGTCCGTCTGTCGAGACACCGCGAGCGTAGCAAGATTTCCTGTGGATATCATTCGCTTGAACGGGACTCCAGAGGGGCAGCCTCAAATGTTGACACGGATGTTTCGTGTGCAACGTCTTGATAGTTTGGCCTCGGATCAGGCGGGGATACCCGCT	Fungi	NA	NA	NA	NA	NA	NA	0	0	0	0	0	0	0	0	0	0	0	0	0	0	0	0	0	0	0	0	0	0	0	0	0	0	0	0	0	0	0	0	0	0	0	0	0	0	0	22	0	0
TTGCGCCTCCTGGTATTCCGGGAGGCACGCCCGTTTGAGCGTCAGCTTAATCCCTCCGGATGCAAATTTATTGCGCCCGGGCCCTTGGCGTGGGGAGGTGACCGCGGCGCTTCGGCGCCGGCAGGTTTCCCCCGCTTGAACCCGGAGAAAGCTAGCGGGCGAGCCCCGGCTGCAACGACTTGTAGAACCTCTTATTGTCGTACTGCCACCGGCGGCCGCCAGCCTCAGAACGCGAGGGCCGGACCGGTTCCGGCCCCTGACTTTTGACCTCAAATCGGGCGAGGATACCCGCT	Fungi	Ascomycota	Dothideomycetes	Venturiales	Sympoventuriaceae	Ochroconis	NA	0	0	0	0	0	0	0	0	0	0	0	0	0	0	0	0	0	0	0	0	0	0	0	0	0	0	0	0	0	0	0	0	0	0	0	0	0	0	0	0	0	0
TTGCGCCTGAAACCATTAGGTTGAGGGCACGCCTGCCTGGGTGTCACACATTTGTTGCTCCATCCCAATTCCTTGTTCAGGTGTGGAGATGGTGTAAAGGTTGGCTTCCCATGAGCCTGGACTCGTGGTTGGCTGAAAAATGAGTTTGTGGTGGAGGACACCGTGATAAATGGTGGTTGAGTGATGCTCTAGACCAATCACGTATGACTTCATCGGATTTAGGCTCTGACCCTGTGTTTTTTAGAACGCTCTTACTGAGACCTCAGGTCAGGCGGGGTTACCCGCT	Fungi	Ascomycota	Orbiliomycetes	Orbiliales	Orbiliaceae	Hyalorbilia	lunata	0	1	0	0	0	0	0	0	0	0	0	0	0	0	0	0	0	0	0	0	0	0	0	0	0	0	0	0	0	0	0	0	0	0	0	0	0	0	0	0	0	0
TTGCGCCTTTTGGTATTCCGAAAGGCATGCCTGTTTGAGTGTCATAATCACCTCTCATGTCTAGTTTTCTAGATGTGAGCTTTGGACGTTGCCATCCGTGGCTCGTCTTAAATGACTAAGTGGAATGCGTAATAAGTTTTCGCTCCCTCCACTCTAATAACTCTTTAGTTAGACCTCAAATCAGGTAGGACTACCCGCT	Fungi	NA	NA	NA	NA	NA	NA	0	0	0	0	0	0	0	0	0	0	0	0	0	0	0	0	0	0	0	0	0	0	0	0	0	0	0	0	0	0	0	0	18	0	2	0	0	0	0	0	0	0
TTGCGCCCTATGGTATTCCGTTGGGCATGCCTGTCTGAGTGTCCTTTATCTTCTCAATACCCTACGTTTGGTGACGAAGGTAGGCGTATTGGAGCATGGGTGAAGAATGATGAAGCATTCTCACTTTAAATATAGTCGACCGGTAAGATGTTCACGGCTTGACTCAATGTTGTAAATAAATCGCCTCATTGGGAACGTGGATGTTTGCGGGAACACGCAAGATTTTAAGCGATGTTGACCTCAGATCAGGTAGGATTACCCGCT	Fungi	Basidiomycota	Tremellomycetes	Tremellales	Bulleribasidiaceae	Hannaella	zeae	0	0	0	0	0	0	0	0	0	0	0	0	0	0	0	0	0	0	0	0	0	0	0	0	0	0	0	0	0	0	0	0	0	0	0	0	0	0	0	0	0	0
GAGGAGCATGCCTGTTTGAGTGTCATTAAATTCTCAACCTATCTAGCTTTTGCGAAGGTAGGCTTGGATGTGGGGGTTTGCGGGCTTTTACAAAAGTCGGCTCTCCTTAAATGCATTAGTGGGACCTTTTGTTGGCTTGTTCCTAGTGTGATAATTATCTACACTGTGAGCGGTCGGCGATTTTAATGGGTCTTGCTTCTAACCTGTTCCTACTTCAGGACGCTTTGACAATTTGACCTCAAATCAGGTAGGACTACCCGCT	Fungi	NA	NA	NA	NA	NA	NA	0	0	0	0	0	0	0	0	0	0	0	3	0	0	0	1	0	0	4	0	0	0	0	0	2	0	0	0	0	1	0	0	0	0	0	0	0	0	0	0	0	0
TTGCACTCTCTAGTATTCTGGAGAGTATGCCCGGTTGAGTGTTTTGAACTTCTCAAGACTCCTGGTTTCTTCGGAGACTGGGCTGTCCTTGGTGTTGAGTGTCTGCTGGTCTCTCCGACCAGCTCACTTGAAATGCATTAGCTGGATCCTCTGTCCAACAATTGACGTGATAAGGTTACGTCGTCTTTGTTTGGTCATCTCAGAGGTCTGCTTCGAGTCGTCTTCGGACAAATCTACTTCATCTTACACCTCAACTCGGGTAGGACTACCCGCT	Fungi	Basidiomycota	Agaricomycetes	Agaricales	Lyophyllaceae	Termitomyces	NA	0	0	0	0	0	0	0	0	0	0	0	0	0	0	0	0	0	0	0	0	0	0	0	0	0	0	0	0	0	0	0	0	0	0	0	0	0	20	0	0	0	0
TTGCGCCTCCTGGTATTCCGGGGGGCACGCCTGTTCGAGAGCCGTTTCAAGCCTGAGGCTATGCCTTGCGTTGGAGGATCTCCCGGGTTCGGGAGACCTCCGAAACTCAGTGGCGCCGTCAGAGGCCAGCTTAGCAGCGAAATGCGAGGCGAATCTCAGGACGGCCGCCGGTTGTAAGAACGGTTTGGCCTCGGATCAGGCGGGGATACCCGCT	Fungi	NA	NA	NA	NA	NA	NA	0	0	0	0	0	0	0	0	0	0	0	0	0	0	0	0	0	0	0	0	0	0	0	0	0	0	0	0	0	0	0	0	0	0	0	0	0	0	0	0	0	0
TTGCGCTCGAAGCCTTGGCTGAGGGCACGCTTGCCCAGGTGTCACACATCACATTGCCTCCAAAACCTTTTCCCTTGCAACACTACAAAGGATGGTTTGGATGTGGAAGATGGCCTCTCGTGACCACGCTCTACGGATGGCCCAAATCTTTGCTGGGGAAGCAAATTGCCACGGTATTCGATGGTCAGCATAGCCCCTGAGGTAATGAAGCCCGTGGTGGCTGCTGGAGTCCCCAGTGCATGACCCTAATCACTAACCAATGCGACCTCAGGTCAACGGGGCTACCCAC	Fungi	Ascomycota	NA	NA	NA	NA	NA	0	0	0	0	0	0	0	0	0	0	0	0	0	0	0	0	0	0	0	0	0	0	0	0	0	0	0	0	0	0	0	0	0	0	0	0	0	0	0	0	0	0
TTGCGCCCCTTGGTATTCCATGGGGCATGCCTGTTCGAGCGTCATTTGTACTCTCAAGCTTTGCTTGGTGTTGGGTGCTGTCTAGGCTACTAGACTCGCCTCAAAAGAATTGGCAGCCAGTGTATTGGTCTTGAGCGCAGCACAATTTGCACTCTAGTCAGCTACGTCTGGTACCCAATAAGCCTATTACAATTCGCTTGACCTCGGATCAGGTAGGGATACCCGCT	Fungi	NA	NA	NA	NA	NA	NA	0	0	0	0	0	0	0	0	0	0	0	0	0	0	0	0	0	0	0	0	0	0	0	0	0	0	0	0	0	0	0	18	0	0	0	0	0	0	0	0	0	0
TCGCGCTCGAGGCCTCGGCCGAGAGCATGTCTGCCTCAGCGTCGTCTCAAACCCTCCCTCCTCCTTTCGATTCGAAAGGCTGGCAGGGGATATGGTCGTTTCTGTGCCTCGCCACAGAATCGGTCGAAATGCAGAAGGACCCTCCTTTCAACATGGGTCACGAAAGGCAGATTGCCCTCGGGCGATTCCTATCGAGGCTCGAAAGGCAGGCCGCCCTACAGCCGGAGAACACACCTTAGACTTTGACCTGAGTTCAGGCAAGAACACCCGCT	Fungi	Ascomycota	Dothideomycetes	Pleosporales	Phaeosphaeriaceae	NA	NA	0	0	0	0	0	0	0	0	0	0	0	0	0	0	0	0	0	0	0	0	0	0	0	0	0	0	0	0	0	0	0	0	0	0	11	0	0	0	0	0	0	0
TTGCACTCTCTAGTATTCTGGAGAGTATGCCCGGTTGAGTGTTTTGAATCTCTCAAGACTTCTAGTTTCTTCCTGAGACTAGAATGTCCTTGGTATTGAGTGCCTGCCGGCTTGCTTCGGCTCACTTGAAATGCATTAGCTGGATCATCAGTCCAACAATTGACGTGATAAGGTTGCGTCGCTTTTGTTTGGCACTTGTGAGGTCCGCTTCTAATCGTCTTCGGACAATTATCACATCTTACACCTCAACTCGGGTAGGACTACCCGCT	Fungi	NA	NA	NA	NA	NA	NA	0	0	0	0	0	0	0	0	0	0	0	0	0	0	0	0	0	0	0	0	0	0	0	0	0	0	0	0	0	0	0	0	0	0	0	0	0	0	0	0	0	0
TTGCGCCCCTCGGTATTCCGGCGGGCATGTCTGTTTGAGCGTCATTACAACCCCTCGGTCCGGCTTTGCTGCCGGATTGGTCTTGAGCCGGGCTGGACCGCTTGGTCCTCCCGCTTTAAATACCTGCGCTCTGCGAACGGTTAGACCCGTGAAAACATAGTAGATTTCTTCTTGTTTCCCAAAGTCTTGACCGGTTCCGCCTGAACAAACCGCTCCATAAGGTTTGACCTCAGATCAGACAAGGATACCCGCT	Fungi	NA	NA	NA	NA	NA	NA	0	0	0	0	0	0	0	0	0	0	0	0	0	0	0	0	0	0	0	0	0	0	0	0	0	0	0	0	0	0	0	0	0	0	2	0	0	0	0	0	0	0
TTGCACCTATTGGTTTCCCAATAGGTATGCTTGTTCGAGTCTCAGTTTTTACCTCACCTAACCAATGGTTCTTAAAAGTCTCAACGGCGCCAAGTGGTTTAGTGGTTATGAGTGTTCTCATTGTTAAACCAATAGGTCACTTCAAATTATGGTAATTTTCGAGTGGAGACTGCTTTGCATATTTCAACAACGCTCTAAGTACCGCTAAGTTTAAGCCTTTACTGGTCACTCTTTAGCTGGGAAAGTTTTTGAAATGAAGCGCAAGTCGACACTTTTACCAATGCCCATTGACATTCAGTGCCGTAGTTGCAGTGAGTCATTATTTCAGAACCTTGAGCTCGAATTAAGCAAGACTACCCGCT	Fungi	Ascomycota	Orbiliomycetes	Orbiliales	Orbiliaceae	Orbilia	NA	0	0	0	0	0	0	0	0	0	0	0	0	0	0	0	0	0	0	0	0	0	0	0	0	0	0	0	0	0	0	0	0	0	0	15	0	0	0	0	0	0	2
TTGCGCCGAGCGATCGGCATGTTTGGGTGAGTGCCATTACAACAATGCGTTTGCGATTTGGCTGTTGTGTTGGGGGGGTGACGATTTCAATGGTCTCACTCGGACACTCGGCTTGACAGCAGCAAGAAGTGGAAGGTTCAGTGTGAGCCGAGTGCTAAGCATTCTTGGGTCACACGGACCAGCCACAGGATCCGCAGGGATCGCACTAGACATTCGGCCTCACCTCAAGCAGGACTACCCGCT	Fungi	Chytridiomycota	GS13	NA	NA	NA	NA	0	0	0	0	0	0	0	0	0	0	0	0	0	0	0	0	0	0	0	0	0	0	0	0	0	0	0	0	0	0	0	0	0	0	0	0	0	0	0	0	0	0
TTGCGCTCCTTGGTATTCCTCGGAGCATGCCTGTTTGAGTGTCTTTTTCCTTCTCCATCGTCCTTGCTTGCTTGGGCGGTGGGATCGTGACGGTTCGCACACGCTCGTGTGTGCGTCCGTTGAAATGCAGTCGAGCGCGCTCTCGCCTGAGATCGGCCTGACTCTGACGTTGTAATCGCTGTGCGTTCCTCGTCGGACTACGGTCTTGAGCGGTGCGGCTCCCAATGAGCGCGCGATGCGCGCATGTGAACTTTTGACCTCAAATCAGGTAGGACTACCCGCT	Fungi	NA	NA	NA	NA	NA	NA	0	0	0	0	0	0	0	0	0	0	0	0	0	0	0	0	0	0	0	0	0	0	0	0	0	0	0	0	0	0	0	0	0	0	0	0	0	0	0	0	0	0
TACAATTCTATTACCCCCATCCATACTAAGATAATTATGTTTAGAAAGTTAGCCG	Fungi	NA	NA	NA	NA	NA	NA	0	0	0	0	0	0	0	0	0	0	0	1	1	9	0	0	0	1	0	0	0	1	0	0	0	0	0	1	0	0	0	0	0	0	0	0	0	0	0	0	0	0
TTGCGCCCGTCGGTATTCCGGCGGGCACGCCCGTTCGAGCGTCGCTATAAACCCTCGGGGTGCCACGTCGAGTGGCGCTTCGGTGTTGGTGGAACCACTAAGCGTGGCCCTCCTAAAACCAGCGGCTTCTAGTGGGCGGTCCCAAGCGCAGTAAATATCCACGCTCCCGGACCGCTCCGCTAGCTGCCTAGCGATAACCTATTAAACGACCTCGGATCGGGCGGGGATACCCGCT	Fungi	NA	NA	NA	NA	NA	NA	0	0	0	0	0	0	0	0	0	0	0	0	0	0	0	0	0	0	0	0	0	0	0	0	0	0	0	0	0	0	0	0	0	0	0	0	13	0	0	0	0	0
TTGCACTCTTTGGTATTCCGAGGAGTATGCTTGTTTCAGTATCATGAAAATCTCATATATCAAACCTTTTTTTTGTTTGAAATATGGACTTGGATTTGCGATTATACTTATTTGCTAATCTAAAATGAATTTCATGAAGCTTAAATATGCTTTGAATCTTTGCTTAATAGTTTTGCTTTGTCAAATCTTTTGCAAATGATTCAATTCCAAAAAGTGAATTGATTTTACGAAATCGAATTACCTCATTTTTTGATCTGAAATCAAGTAGGATTACCCGCT	Fungi	NA	NA	NA	NA	NA	NA	0	0	0	0	0	0	0	0	0	0	0	0	0	0	0	0	0	0	0	0	0	0	0	0	0	0	0	0	0	0	0	0	0	0	0	0	0	0	0	0	0	0
TTGCGCTCCTTGGTATTCCTCGGAGCATGCCTGTTTGAGTGTCTTTTTCCTTCTCCATCGTCCTTGCTTGCTTGGGCGGTGGGATCGTGACGGTTCGCACACGCTCGTGTGTGCGTCCGTTGAAATGCAGTCGAGCGCGCTCTCGCCTGAGATCGGCCTGACTCTGACGTTGTAATCGCTGTGCGTTCCTCGTCGGATTACGGTCTTGAGCGATGCGGCTCCCAACGAGCGCGCGATGCGCGCATGTGAACTTTTGACCTCAAATCAGGTAGGACTACCCGCT	Fungi	Mucoromycota	Umbelopsidomycetes	GS23	NA	NA	NA	0	0	0	0	0	0	0	0	0	0	0	0	0	0	0	0	0	0	0	0	0	0	0	0	0	0	0	0	0	0	0	0	0	0	0	0	0	0	0	0	0	0
TTGCACTCTTGGGTTATTCCTAAGAGTATGCTTGTTTGAGTGTCACGAAACCCTCTCAACCCCGCCTCACTTGGAAACGAGTGAGGTTGTTGGGCTTGGATCATGACGGTTGTTGTTACTACTAAGTTCCAACTCCGTTGAAATACAACAGGCTGTATCAACGCATTTGCGGCTTGACCTATTGTTGTAACTTAAAACTCAATGGGAACGCATCACAGTTGAAGGAGTCTAATAAAAATAACCCTTTCTATTTCCGACCTCAAATCAAGTAGGACTACCCGCT	Fungi	NA	NA	NA	NA	NA	NA	0	0	0	0	0	0	0	0	0	0	0	0	0	0	0	0	0	0	0	0	0	0	0	0	0	0	0	0	0	0	0	0	0	0	0	0	0	0	0	0	0	0
TTGCACCCTCTGGTATTCCGGAGGGTATGCCTGTCTGAGTGTCTTGTAGACTCAACCCTCGGGTTTTATGACCTGTTGGTTGGATTTGGACGTTGCCTTTTGGCTCGTCTTAAATGCATTAGCGCAGTAGCTTAATACGTTTCGCGACCTGTTGCTCATAAAGACCTTTACTTTTACACTCTGGCCTCAGATCAGGTAGGACTACCCGCT	Fungi	Basidiomycota	Agaricostilbomycetes	NA	NA	NA	NA	0	0	0	0	0	0	0	0	0	0	0	0	0	0	0	0	0	0	0	0	0	0	0	0	0	0	0	0	0	0	0	0	14	0	0	0	0	0	0	0	0	0
CCGCGCTTTGCATATCACTTGTGTTATCGCAAGGCATCTACGTATGAGTGTCAGCCTAATATACTTTTGGTTTAATGGTAATTTATTTACTATTAAATACACTATGCGAGTATTTTTTTAAAATACACGCGTTTAACAATAAAGTATGTCTGGCCTCATATGTGGAAGGTTACCCGCT	Fungi	Basidiomycota	Tremellomycetes	Tremellales	Tremellaceae	Tremella	anaptychiae	0	0	0	0	0	0	0	0	0	0	0	0	0	0	0	0	0	0	0	0	0	0	0	0	0	0	0	0	0	0	0	0	0	0	0	0	0	0	0	0	0	0
TTGCGCCCTTTGGCATTCCGAAGGGCATGCCTGTTCGAGCGTCATTATCACCCCTCAAGCCCCCGGCTTGGTGTTGGACGGTTTGGCGGAGGCCCCCCTCGCGGGGCTCCTGCCCCTCCCAAAGACAATGACGGCGGCCTCGGTGGACCCCCGGTACACTGAGTTCTTCACGGGACACGTACTGGATCAAGGGCGCGCGGGGCACGGTCTGCCTCCCCTCTCAGGGAGAATTTTTTTTAACAAGGTTGACCTCGGATCAGGTAGGAATACGCGCT	Fungi	NA	NA	NA	NA	NA	NA	0	0	0	0	0	0	0	0	0	0	0	0	0	0	0	0	0	0	0	0	0	0	0	0	0	0	0	0	0	0	0	7	0	0	0	0	0	1	0	0	0	0
TTGCGCCCGAGGTCTCGGCCGAGGGCATGCCTGCCTCAGCGTCGTTCCAACCCCTCTCCCCTCCCTTTCGGCAGAAAGGGAAAAGGGAGGATCTGGTCGTTCCGATCCCCGCGATCGGATCGGCCGAAACGCAGAAGGGCCCCGCTCGAACGGGCCGCCGACAGGTAGTCGAAGCCATCGGCGGCCGAGCGCGGATCACCCTCCCACAGTCGGAGAAAGTCACGGCTTTGACCTGAGTTCAGGCAAGGGCACCCGCT	Fungi	Ascomycota	Eurotiomycetes	Chaetothyriales	Herpotrichiellaceae	Veronaea	compacta	0	0	0	0	0	0	0	0	0	0	0	0	0	0	0	0	0	0	0	0	0	0	0	0	0	0	0	0	0	0	0	0	0	0	0	0	0	13	0	0	0	0
TTGCGCTCCCTGGCATTCCGGGGAGCATGCCTGTCCGAGCGTCATTTGCAACCCTCAAGCCCGGCTTGTGTGATGGACCAGCGTCCCCACGTCACCTCCCTCTCCGGGGGGTGCAGATCAGGGACGGGTCCGAAATGCAGTGGGTGGCGGCGCGGTAGGACCGGCCCGCAGCGTATGGGGCATCGTCACACGCTCGCGGCGTCGTACCGACGTCACCCTGACCGTTCACCATCTGAAATGACTGGTTGACCTCGGATCAGGTAGGGGTACCCGCT	Fungi	NA	NA	NA	NA	NA	NA	0	0	0	0	0	0	0	0	0	0	0	0	0	0	0	0	0	0	0	0	0	0	0	0	0	0	0	0	0	0	0	0	0	0	0	0	0	0	0	0	0	0
TTGCGATGATGCCTGGTTGGGTGGGTAATAACCCGTTTCAAGGTGAAGTCTCCTTGTAAAGATAGACTGGATTCAAGAAACAGTTTACATCTACTCCAACCCCTCAGCCAGGTAAGAGTACGCGCT	Fungi	Ascomycota	Eurotiomycetes	Onygenales	NA	NA	NA	0	0	0	0	0	0	0	0	0	0	0	0	0	0	0	0	0	0	0	0	0	0	0	0	0	0	0	0	0	0	0	0	0	0	0	0	0	0	0	0	0	0
TTGCGCCCTCTGGCATTCCGGAGAGCACGCCTGTTTGAGCATCAGCAACCCCCTCAAAACCCTTGGTTTTGGTTGTGGACAGCGGCAGTAACACGCCGGGTCCTAATTTCGCAAGATTGCCGGATTTTACCCTAAGATAGACGTGATTGATTTCAGGTCCCTGACGGTAGGCCGGCCCTAAAGCTCACAGATTTTTGATCTCAGATCAGGCGAGGATACCCGCT	Fungi	NA	NA	NA	NA	NA	NA	0	0	0	0	0	0	0	0	0	0	0	0	0	0	0	0	0	0	0	0	0	0	0	0	0	0	0	0	0	0	0	0	0	0	0	0	0	0	0	0	0	0
TTGCGCCTCTCGGTATTCCGGGAGGCACGCCTGTTCGAGCGCCATTACGCACTCCAAGCCGTGCTTGATGTTGGACGCTGCGGCGCAGAGCGGCCGCACGTCTGGAACGCGTTGGGCGCCGGCGGCCGGACCAGGAGCGTAGCAAGACGAAGAGTCAATCGCTCTGTGGGGACCGGGCGGCGGTAGTCAGTAGTATACAGGAAATTCTGTTAAGAAAAAGTCTGAGTTTGGCCTCGGATCAGGCGGGGATACCCGCT	Fungi	NA	NA	NA	NA	NA	NA	0	0	0	0	0	0	0	0	0	0	0	0	0	0	0	0	0	0	0	0	0	0	0	0	0	0	0	0	0	0	0	0	0	0	0	0	0	0	0	0	0	0
TTGCGCTCCTTGGTATTCCGAGGAGCATGCCTGTTTGAGTGTTATTAAATTCTCAACCTATCTAGCTTTTGCGAAGGTAGGCTTGGATGTGGGGGTTTGCGGGCTTTTACAAAAGTCGGCTCTCCTTAAATGCATTAGTGGGACCTTTTGTTGGCTTGTTCCTAGTGTGATAATTATCTACACTGTGAGCGGTCGGCGATTTTAATGGGTCTTGCTTCTAACCTGTTCCTACTTCAGGACGCTTTGACAATTTGACCTCAAATCAGGTAGGACTACCCGCTGAACTTAAGCATATCAAAGCG	Fungi	Ascomycota	Dothideomycetes	Venturiales	Sympoventuriaceae	Ochroconis	NA	4	0	0	1	0	0	0	0	0	0	0	0	0	0	0	0	0	0	0	0	0	1	1	0	0	1	0	0	0	0	0	0	0	0	0	0	0	0	0	0	0	0
TTGCGCCTGTTAGTATTCTGATAGGCATGCCTGTTCGAGCGTCATTATCACCCCTCAAGGCCCCTCGGGGACTTGGCATTGGAGGTCCGGTCAGGCGACTGACCCCTCCCAAAGACAATGACGGCGGCCTGGACGGACCCCCGGTACACTGAGCTTCTTTCACGAGCACGTATCGGAGTCAAGGGTTCGGCGGCCGACGGTCTCTTCTCGAGGTCGTGCAAACGCCTCGGGTGCTCCTTCTCACAAAGGTTGACCTCGGATCAGGTAGGAATACCCGCT	Fungi	Basidiomycota	Agaricomycetes	Agaricales	Lyophyllaceae	Termitomyces	NA	0	0	0	0	0	0	0	0	0	0	0	0	0	0	0	0	0	0	0	0	0	0	0	0	0	0	0	0	0	0	0	0	0	0	0	9	0	0	0	0	0	0
TTGCGCTCTCTGGTATTCCGGAGAGCATGTCTGTTTCAGTGTCATGAACTCTTCAACCCGCCCTTTTCTTAATGATTAGGAGTCGGTGCTTGGATTCTGAGCTCTTGCTATTAGCTTAGCTAGCTCGTAAGACATTAGCATTTCAAATTCGTAATCGGATTGACTTGGCGTAATAGACTATTCGCTGAGGACACTCTTTAGTGGCCGAGACAAGAAAAGAAAAGCTTCCAACCTTTCTAGTCAAATTTCAAGATTAGACCTGAAATCAGGCAGGATTACCCGCT	Fungi	Ascomycota	Eurotiomycetes	Chaetothyriales	Herpotrichiellaceae	NA	NA	0	0	0	0	0	0	0	0	0	0	0	0	0	0	0	0	0	0	0	0	0	0	0	0	0	0	0	0	0	0	0	0	0	0	0	0	0	0	0	0	0	0
TTGCGCTCTTTGGTACTCCAAAGAGTATATCTGTTCGAGCGTTAATTATAAAATGGAAAGTAATTATAACTTATTTGAGTACTTGTCTTAATTAGACTTGCTTTAAAATAATCAGCATAATTGTATTAGCTTTGAAGCATAGTAAATCGTTGTTATAAAAGTAATATTAATTAATTACTGCTGTTTACTATAAAAGTATGACCTCGGATCAGATAGGGATACCCGCT	Fungi	Basidiomycota	Microbotryomycetes	Microbotryomycetes_ord_Incertae_sedis	Chrysozymaceae	Chrysozyma	griseoflava	0	0	0	0	0	0	0	0	0	0	0	0	0	0	0	0	0	0	0	0	0	0	0	0	0	0	0	0	0	0	0	0	0	0	0	0	8	0	0	0	0	0
TTGCGCTCTCCGGTAGCCCGGGGAGCATGCCTGACCGAGCGTCATTTGAACGCCTCAAGCAAAGCTTGGTAATGGAGTTTGTCTTTTTAAGACTCCTCCGGAATAAAGATGGCGACAAAGCCGATTGCTCAGATGCGCAAAACCCATCACGCCCTGTATGCAATCCTTGGAATGTATGCCTCTAAAAACCCGCATGGCTTGCGTTTAAGCTGCCATCGAGCTTTGACCTCGGTTCAAGCAGGAATACCCGCT	Fungi	NA	NA	NA	NA	NA	NA	0	0	0	0	0	0	0	0	0	0	0	0	0	0	0	0	0	0	0	0	0	0	0	0	0	0	0	0	0	0	0	0	0	0	0	0	0	8	0	0	0	0
TTGCACCCAGTGCGTAAGCTCTGGGTATGCCTGTTTGAGAATCGCAAACACCTTCAACCTTGGTCTAGGTTGGACTTGGTCCTGTTCAAGGACTTTAATTCAGTAGGAGTATATAAAGGATATAGTGTGCCAGAGCGTCACTTAATCCCTTATCCCCCTCCTTTACCATTCTCTCTCTTTGATCTCAAATCAGGCAAGGCTACCCGCT	Fungi	NA	NA	NA	NA	NA	NA	0	0	0	0	0	0	0	0	0	0	0	0	0	0	0	0	0	0	0	0	0	0	0	0	0	0	0	0	0	0	0	0	0	0	0	0	0	0	0	0	0	0
TTGCGCCCCATTGGGGCATGCCGGTTTGAGCGCCTGTTCATCCTGCACTAGTGGATTTTTCTACTAGAGCGATCTGAGTGTTGCTGGTCTTACCAGCTCGCTCTGAATGCATTAGCAGCAGTTAGGCTTGTGACAACGTGATAAGTCGTCGTTGAAGCAATGCTGAGCCGCCGCTCCTAATCGTCTTCGGACCATTAACCAATGCTAGGCATCAAAGCGGTAGGACTACCCGCT	Fungi	Rozellomycota	Rozellomycotina_cls_Incertae_sedis	Branch02	NA	NA	NA	0	0	0	0	0	0	0	0	0	0	0	0	0	0	0	0	0	0	0	0	0	0	0	0	0	0	0	0	0	0	0	0	0	0	0	0	0	0	0	0	0	0
TTGCGCTCTTGGGTTATTCCTAGGAGCATGTTCGTTTGAGTGTCGCGTAACCTCTCAACCCCGCTTTCATTGACTTGAAAGTTGCCTTTTAGGGTTGGATCATGACGCCTTGTTTCTCTAAAGTGAAACTGCGTTGAATTGCAACAAGCTGTACCTTTGTTACTTAGCGGCTTGACCCGTTGTCATAAAGAATTTTACATTCCTTCAATGGGGACGCTTCGTGTGTTAAGGATGGGCTTACCATAAAAACGGCGTTTCGGCGCCCTCTTCATTACTTTGACCTCAAATCGAGCAGGACTACCCCCT	Fungi	Basidiomycota	Dacrymycetes	Dacrymycetales	Dacrymycetaceae	Dacryopinax	spathularia	0	0	0	0	0	0	0	0	0	0	0	0	0	0	0	0	0	0	0	0	0	0	0	0	0	0	0	0	0	0	0	0	0	0	0	0	4	3	0	0	0	0
TGGCACCTGCTAGTCCCACTAGGAGGTATGCCTGTTTGAGAATCGTCTTTTCTGATCCTCTTTTATCCATTGGACGAAGAGGGACATGGGCCTTCACCAGTGATTGCCTCGAATGCGGCGTGGTTGTGTCGTGATAGGATTGATCGGCCAATCGTGTTTTGTCAGCGATCTCAAATCAGGCAGGATGACCCGCT	Fungi	Basidiomycota	Agaricostilbomycetes	Agaricostilbales	Chionosphaeraceae	NA	NA	0	0	0	0	0	0	0	0	0	0	0	0	0	0	0	0	0	0	0	0	0	0	0	0	0	0	0	0	0	0	0	0	0	0	0	0	0	0	0	0	0	0
TTGCGCCCCTTGGTATTCCATGGGGCATACCTGTTCGAGCGTCATTATCACCCCTCAAGCCCCGTGCTTGGTGTTGGACGGCTGGTCGAGGCGACTTGACCCCTCCTAAAGACAATGACGGCGGCCTGTGGTTCCCCCGGTACACTGAGCTTTTAACTGAGCACGTATCGGACAAGGGCGCCCAGGACCCGGTCTTCTCCCGTTCACCGGGAAACTTCTTAAGGTTGACCTCGGATCAGGTAGGAATACGCGCT	Fungi	NA	NA	NA	NA	NA	NA	0	0	0	0	0	0	0	0	0	0	0	0	0	0	0	0	0	0	0	0	0	0	0	0	0	0	0	0	0	0	0	0	5	0	0	0	1	0	0	0	0	0
TTGCACCCCTTGGTGAACCTTGGGGTATGTCTGTTCGAGAGTGATGCTCAGAGATCAAGTTCCATTGTTTTGATGCGGTGGACCTTGTTTTTGAGTCCCGGGAGTCATCCTTCCCAGGCTCTAAAGTGGTGGTCTTGCGGCCCATGTTGAACCAAGAACATGATAACGTTATAACTCACTGTTCTGGGGTTCTTGACTGAGGCTAGCCTTAACTTTCTAAAAATTCTAACTTCGGATCAGACAAGAGTACCCGCT	Fungi	Ascomycota	Eurotiomycetes	Chaetothyriales	Herpotrichiellaceae	NA	NA	0	0	0	0	0	0	0	0	0	0	0	0	0	0	0	0	0	0	0	0	0	0	0	0	0	0	0	0	0	0	0	0	0	0	0	0	6	0	0	0	0	0
ACATCTCCCCGCCGGGTACGTACTCGCAGACCATGTATAAGTTTGAGTTGT	Fungi	Ascomycota	Orbiliomycetes	GS33	NA	NA	NA	0	0	0	0	0	0	0	0	0	0	0	0	0	0	0	0	0	0	0	0	0	0	0	0	0	0	0	0	0	0	0	0	0	0	0	0	0	0	0	0	0	0
TGGCACTGCTATGTAAGTAGCAGTATGTCTGTTTGAGAATCGCAAAACACGATCAACTCTAGTTAAGAGTTGGAATTGACCTCATATGCTATCTAGCATATCTGGTTTGAATGTATTAAGTTGATGAGCTTCCCAACATTGCTCAATGTGTGCTAGCGAGACAGTCGTCCCGATCTCACATTACAGCTTTGTTGCAAGGTTCTATGCACAGCTTTTTATTTTATTTTATCAAGTACGATCTCAAATCAGGCAAGATTACCCGCT	Fungi	Ascomycota	NA	NA	NA	NA	NA	0	0	0	0	0	0	0	0	0	0	0	0	0	0	0	0	0	0	0	0	0	0	0	0	0	0	0	0	0	0	0	0	0	0	0	0	5	0	0	0	0	0
TTGCGCCCTCTGGCATTCCGGAGGGGGCATGCCTGTTCGAGCGTCATTACTACCTTCAAGCGCGGCTTGTGTGTTGAGCATCTGTTCTTCTGATGGACAGGCTTGAAATGCAGTGGCGATGGCGAGTTTGGAGCCCGAGTGTATGGAGCCTTGTCACACGCTACGGTGGCCCAGCTCACCATCTTCCGGCAGTTATTTACACAATCTGATTGACCTCGGATCAGGCAGGGGTACCCGCT	Fungi	Rozellomycota	Rozellomycotina_cls_Incertae_sedis	GS11	NA	NA	NA	0	0	0	0	0	0	0	0	0	0	0	0	0	0	0	0	0	0	0	0	0	0	0	0	0	0	0	0	0	0	0	0	0	0	0	0	4	0	0	0	0	0
TTGCACCTTTTGGCATTCCGAAAGGTACATCTGTTTGAGTGTCATGAATACCTCAACCTCTACATTTTCTTGTTAAAGTGTAGCAGCGTTGGATGCTGAGCGTTGCTGTTTGCCTTTTGAGCACAGCTCGCTTCAAATGCATAAGCAATCTTTGTACTCCTCGGATTGACTTGACGTGATAAGATCTTCGTCGAGGATGCTTTCAATAGCAGCCGGATTGTACACTAGTCGCTTCTAAACCGAGTCGCCCTAGCGCGATGCTCCTTTTAATTTAGACCTCAAGTCAGATGGGACTACCCGCT	Fungi	Ascomycota	Eurotiomycetes	NA	NA	NA	NA	0	0	0	0	0	0	0	0	0	0	0	0	0	0	0	0	0	0	0	0	0	0	0	0	0	0	0	0	0	0	0	0	2	0	0	0	0	0	0	0	1	0
TTGCGCTCTTGGGTCATTCCTAGGAGCATGCCCGTTTCAGTGTCGCGTAACCCTCTCAAACCCCTCTCTTTTAAAACAAGAGAGCGTCAGGTTTGGATCGTGACCTCTTTGTTTGCCCTTTTTCCAAAGGGCGGACTGGGTCGAATAACAAGAAGCTGTACCTTGTCTTAGACGGCTTGACCTGTTGTCATAAGCTTATACTTTCAACGGGAACGTCTTTGAAGGATGGGCTTACCATAAAACCATCGCGTATTCTTACACCTTTGACCTGAAATCGAGCAGGACTACCCCCT	Fungi	Basidiomycota	Pucciniomycetes	Septobasidiales	Septobasidiaceae	Septobasidium	carestianum	0	0	0	0	0	0	0	0	0	0	0	0	0	0	0	0	0	0	0	0	0	0	0	0	0	0	0	0	0	0	0	0	0	0	1	0	0	0	0	0	0	0
TTGCACCCTTTGGTATTCCGAGGAGCATGCCTGTTTGAGTGTCATGTTCTCCTCAGCTCCTTCAGATTTTTGTCTGAATGTAGCTGGACTTGGAGGCTGCTGGACTTTATTGTTCAGCTCCTCTTAAATAGATTAGTGTGAGTGTTATCAAGCGTTCTCCGGTGTGATAATTATCTGCGCTGTTGAATCTTGGTTACTATAGTTCATGCTTCTAACCGTCCGCATGGACAATACATTTTACGTTTGACCTCAAATCAGGTAGGACTACCCGCT	Fungi	Basidiomycota	Agaricostilbomycetes	Agaricostilbales	Chionosphaeraceae	NA	NA	0	0	0	0	0	0	0	0	0	0	0	0	0	0	0	0	0	0	0	0	0	0	0	0	0	0	0	0	0	0	0	0	0	0	0	0	0	0	0	0	0	0
TGGCACCTGCTAGTTCTACTAGGAGGTATGCCTGTTTGAGAATCGTCTTTCTTGATCCTCTTTCATCTTTTCGTGAGGGAGGGACATGGGCCTTCATCAGTGATTGCCTCGAATGCGGCGTGGTTGTGTCGTGATAAAAGTGATCGGCCAATCGTGTTTTGTCAGCGATCTCAAATCAGGCAGGATGACCCGCT	Fungi	Basidiomycota	Agaricomycetes	Polyporales	Hyphodermataceae	Hyphoderma	variolosum	0	0	0	0	0	0	0	0	0	0	0	0	0	0	0	0	0	0	0	0	0	0	0	0	0	0	0	0	0	0	0	0	0	0	2	0	0	0	0	0	0	0
GAGGAGCATGCCTGTTTGAGTGTTATTAAATTCTCAACCTATCTAGCTTTTGCGAAGGTAGGCTTGGATGTGGGGGTTTGCGGGCTTTTACAAAAGTCGGCTCTCCTTAAATGCATTAGTGGGACCTTTTGTTGGCTTGTTCCTAGTGTGATAATTATCTACACTGTGAGCGGTCGGCGATTTTAATGGGTCTTGCTTCTAACCTGTTCCTACTTCAGGACGCTTTGACAATTTGACCTCAAATCAGGTAGGACTACCCGCT	Fungi	NA	NA	NA	NA	NA	NA	0	0	0	0	0	0	0	0	0	0	0	0	0	0	0	0	0	0	0	0	0	0	0	0	0	0	0	0	0	0	0	0	0	0	0	0	0	0	0	0	0	0
	Fungi	Basidiomycota	Agaricomycetes	Agaricales	Lyophyllaceae	Termitomyces	NA
[truncated: 48 more columns]

## Sheet: Meta_data
Run.Name	Sample.Name	Colony	Day	Number.Termites	Experiment	Control
Run20191022Order300Sample001	FC64	IC0027	4	50	FC	Sample
Run20191022Order300Sample002	FC55	IC0029	2	50	FC	Sample
Run20191022Order300Sample003	FC45	IC0033	2	50	FC	Sample
Run20191022Order300Sample004	FC1	IC0027	4	0	FC	Sample
Run20191022Order300Sample005	FC2	IC0031	4	200	FC	Sample
Run20191022Order300Sample006	FC3	IC0027	2	0	FC	Sample
Run20191022Order300Sample007	FC18	IC0007	2	200	FC	Sample
Run20191022Order300Sample008	FC17	IC0031	2	50	FC	Sample
Run20191022Order300Sample009	FC36	IC0033	2	50	FC	Sample
Run20191022Order300Sample010	FC46	IC0032	4	50	FC	Sample
Run20191022Order300Sample011	FC65	IC0027	6	0	FC	Sample
Run20191022Order300Sample012	FC20	IC0007	2	0	FC	Sample
Run20191022Order300Sample013	FC66	IC0027	2	50	FC	Sample
Run20191022Order300Sample014	FC57	IC0031	6	200	FC	Sample
Run20191022Order300Sample015	FC53	IC0032	6	50	FC	Sample
Run20191022Order300Sample016	FC44	IC0029	6	50	FC	Sample
Run20191022Order300Sample017	FC58	IC0027	6	200	FC	Sample
Run20191022Order300Sample018	FC49	IC0033	4	200	FC	Sample
Run20191022Order300Sample019	FC22	IC0007	4	200	FC	Sample
Run20191022Order300Sample020	FC62	IC0031	4	0	FC	Sample
Run20191022Order300Sample021	FC61	IC0031	4	50	FC	Sample
Run20191022Order300Sample022	FC68	IC0027	2	200	FC	Sample
Run20191022Order300Sample023	FC59	IC0027	6	50	FC	Sample
Run20191022Order300Sample024	FC41	IC0032	4	0	FC	Sample
Run20191022Order300Sample025	FC50	IC0032	4	0	FC	Sample
Run20191022Order300Sample026	FC69	IC0027	4	200	FC	Sample
Run20191022Order300Sample027	FC51	IC0032	4	200	FC	Sample
Run20191022Order300Sample028	FC70	IC0027	0	Not_experiment	FC	Sample
Run20191022Order300Sample029	FC71	IC0007	0	Not_experiment	FC	Sample
Run20191022Order300Sample030	FC43	IC0032	2	200	FC	Sample
Run20191022Order300Sample031	FC4	IC0007	6	0	FC	Sample
Run20191022Order300Sample033	ICF002	Does not apply	Does not apply	Does not apply	ICF	Sample
Run20191022Order300Sample034	ICF007a	Does not apply	Does not apply	Does not apply	ICF	Sample
Run20191022Order300Sample035	ICF007b	Does not apply	Does not apply	Does not apply	ICF	Sample
Run20191022Order300Sample036	ICF008	Does not apply	Does not apply	Does not apply	ICF	Sample
Run20191022Order300Sample037	ICF009	Does not apply	Does not apply	Does not apply	ICF	Sample
Run20191022Order300Sample038	ICF011	Does not apply	Does not apply	Does not apply	ICF	Sample
Run20191022Order300Sample039	ICF013	Does not apply	Does not apply	Does not apply	ICF	Sample
Run20191022Order300Sample040	ICF015	Does not apply	Does not apply	Does not apply	ICF	Sample
Run20191022Order300Sample041	ICF019	Does not apply	Does not apply	Does not apply	ICF	Sample
Run20191022Order300Sample042	ICF020	Does not apply	Does not apply	Does not apply	ICF	Sample
Run20191022Order300Sample043	ICF021	Does not apply	Does not apply	Does not apply	ICF	Sample
Run20191022Order300Sample044	ICF022	Does not apply	Does not apply	Does not apply	ICF	Sample
Run20191022Order300Sample045	ICF026	Does not apply	Does not apply	Does not apply	ICF	Sample
Run20191022Order300Sample046	ICF032	Does not apply	Does not apply	Does not apply	ICF	Sample
Run20191022Order300Sample047	ICF035	Does not apply	Does not apply	Does not apply	ICF	Sample
Run20191022Order300Sample048	ICF039	Does not apply	Does not apply	Does not apply	ICF	Sample
Run20191022Order300Sample049	ICF006	Does not apply	Does not apply	Does not apply	ICF	Sample
Run20191022Order300Sample050	ICF014	Does not apply	Does not apply	Does not apply	ICF	Sample
Run20191022Order300Sample051	ICF031	Does not apply	Does not apply	Does not apply	ICF	Sample
Run20191022Order300Sample052	ICF038	Does not apply	Does not apply	Does not apply	ICF	Sample
Run20191022Order300Sample053	FC19	IC0029	6	0	FC	Sample
Run20191022Order300Sample054	FC48	IC0033	4	0	FC	Sample
Run20191022Order300Sample055	FC42	IC0032	4	200	FC	Sample
Run20191022Order300Sample056	FC33	IC0032	6	0	FC	Sample
Run20191022Order300Sample057	FC32	IC0029	4	0	FC	Sample
Run20191022Order300Sample058	FC40	IC0033	4	200	FC	Sample
Run20191022Order300Sample059	FC31	IC0033	2	0	FC	Sample
Run20191022Order300Sample060	FC29	IC0031	2	200	FC	Sample
Run20191022Order300Sample061	FC27	IC0007	4	0	FC	Sample
Run20191022Order300Sample062	FC24	IC0007	2	50	FC	Sample
Run20191022Order300Sample063	FC39	IC0033	4	0	FC	Sample
Run20191022Order300Sample064	FC63	IC0007	6	200	FC	Sample
Run20191022Order300Sample065	FC52	IC0032	2	200	FC	Sample
Run20191022Order300Sample066	FC30	IC0033	2	200	FC	Sample
Run20191022Order300Sample067	FC54	IC0032	6	200	FC	Sample
Run20191022Order300Sample068	FC26	IC0027	2	0	FC	Sample
Run20191022Order300Sample069	FC28	IC0032	2	0	FC	Sample
Run20191022Order300Sample070	FC25	IC0007	0	Not_experiment	FC	Sample
Run20191022Order300Sample071	FC56	IC0007	6	50	FC	Sample
Run20191022Order300Sample072	FC72	IC0033	0	Not_experiment	FC	Sample
Run20191022Order300Sample073	FC23	IC0031	2	0	FC	Sample
Run20191022Order300Sample074	FC35	IC0029	6	50	FC	Sample
Run20191022Order300Sample075	FC60	IC0031	6	50	FC	Sample
Run20191022Order300Sample076	FC21	IC0007	4	50	FC	Sample
Run20191022Order300Sample077	FC37	IC0032	4	50	FC	Sample
Run20191022Order300Sample078	ICF033	Does not apply	Does not apply	Does not apply	ICF	Sample
Run20191022Order300Sample080	FC38	IC0032	2	50	FC	Sample
Run20191022Order300Sample081	FC27	Does not apply	Does not apply	Does not apply	FC	Sample
Run20191022Order300Sample082	FC34	IC0029	4	200	FC	Sample
Run20191022Order300Sample083	FC67	IC0029	2	200	FC	Sample
Run20191022Order300Sample084	ICF003	Does not apply	Does not apply	Does not apply	ICF	Sample
Run20191022Order300Sample085	ICF010	Does not apply	Does not apply	Does not apply	ICF	Sample
Run20191022Order300Sample086	ICF012	Does not apply	Does not apply	Does not apply	ICF	Sample
Run20191022Order300Sample087	ICF017	Does not apply	Does not apply	Does not apply	ICF	Sample
Run20191022Order300Sample088	ICF023	Does not apply	Does not apply	Does not apply	ICF	Sample
Run20191022Order300Sample089	ICF025	Does not apply	Does not apply	Does not apply	ICF	Sample
Run20191022Order300Sample090	ICF028	Does not apply	Does not apply	Does not apply	ICF	Sample
Run20191022Order300Sample091	ICF029	Does not apply	Does not apply	Does not apply	ICF	Sample
Run20191022Order300Sample092	ICF037	Does not apply	Does not apply	Does not apply	ICF	Sample

## Sheet: Taxonomy_data
	Kingdom	Phylum	Class	Order	Family	Genus	Species
TTGCGCTCCTTGGTATTCCGAGGAGCATGCCTGTTTGAGTGTCATTAAATTCTCAACCTATCTAGCTTTTGCGAAGGTAGGCTTGGATGTGGGGGTTTGCGGGCTTTTACAAAAGTCGGCTCTCCTTAAATGCATTAGTGGGACCTTTTGTTGGCTTGTTCCTAGTGTGATAATTATCTACACTGTGAGCGGTCGGCGATTTTAATGGGTCTTGCTTCTAACCTGTTCCTACTTCAGGACGCTTTGACAATTTGACCTCAAATCAGGTAGGACTACCCGCT	k__Fungi	p__Basidiomycota	c__Agaricomycetes	o__Agaricales	f__Lyophyllaceae	g__Termitomyces	NA
TTGCGCCCGCCAGCATTCTGGCGGGCATGCCTGTTCGAGCGTCATTTCAACCCCTCGGGCCCCTTGGCCGCCCGGTGTTGGGGGACTACTTCAGGTAGCCCCCGAAAGGCAGTGGCGGAGCCGGCCCCGGCCCCGGACGTAGTACGAAACTCCTCGTCCGCGGCAGGTCCGGCGTCCCGCCGTGAAACCCCCTATCTTCTATGGTTGACCTCGGATCAGGTAGGACTACCCGCT	k__Fungi	p__Ascomycota	c__Sordariomycetes	o__Xylariales	f__Xylariaceae	g__Geniculisynnema	s__termiticola
TTGCGCCCGTCAGTATTCTGGCGGGCATGCCTGTTCGAGCGTCATTTCAACCCTTAAGCCCTCGTTGCTTAGCGTTGGGAGCCTACCCGGGACTCTCTGGGTAGCTCCCCAAAGTCAGTGGCGGAGTCGGTTTCACGCTCTAGACGTAGTAGTTTTATTCTCGTCTGCAGCTGGGCCGGCGTCCTGCCGTAAAACACCCCAATTCTTATAGGTTGACCTCGGATCAGGTAGGAATACCCGCT	k__Fungi	p__Ascomycota	c__Sordariomycetes	o__Xylariales	f__Xylariaceae	g__Xylaria	s__escharoidea
TTGCGCTCCTTGGTATTCCGAGGAGCATGCCTGTTTGAGTGTTATTAAATTCTCAACCTATCTAGCTTTTGCGAAGGTAGGCTTGGATGTGGGGGTTTGCGGGCTTTTACAAAAGTCGGCTCTCCTTAAATGCATTAGTGGGACCTTTTGTTGGCTTGTTCCTAGTGTGATAATTATCTACACTGTGAGCGGTCGGCGATTTTAATGGGTCTTGCTTCTAACCTGTTCCTACTTCAGGACGCTTTGACAATTTGACCTCAAATCAGGTAGGACTACCCGCT	k__Fungi	p__Basidiomycota	c__Agaricomycetes	o__Agaricales	f__Lyophyllaceae	g__Termitomyces	NA
TTGCGCCCGCCAGTAATCTGGCGGGCATGCCTGTTCGAGCGTCGTCTCAACCCTCGAGCCCCCGGGCCCGGTGTTGGGGATCGACCGCCGCCCTGTCGGTGGTCGGCCCCGAAATCGAGTGGCGGCCTCGCCGTAGCCTCCTCTGCGTAGTAGCACACACCTCGCACTGGACGGTCGGCGCGGCCACGCCGTGAAACCCCCACTTCTTAGGTTGACCTCGAATCAGGTAGGACTACCCGCT	k__Fungi	p__Ascomycota	c__Sordariomycetes	o__Hypocreales	NA	NA	NA
TTGCGCCCATTAGTATTCTAGTGGGCATGCCTATTCGAGCGTCATTTCAACCCTTACGCCCTGTAGCGTAGTGTTGGGAATCTACCAGCAGGTAGTTCCTCAAATCGATTGGCGGAGTTAGCACATACTCTAGGCGTAGTAATACCATTCTCGCTTCGGTAGTAGTGTTAGCGGCTAGCCACTAAACCCCCTATATTTCTAGTGGTTGACCTCGGATTAGGTAGGAATACCCGCT	k__Fungi	p__Ascomycota	c__Sordariomycetes	o__Xylariales	f__Xylariaceae	g__Hypoxylon	NA
TTGCGCCCTTTAGTATTCTTTAGGGCATGCCTGTTCGAGCGTCATCTCCACCTCCAAGCCTGGCTTGGTCTTGGGCGTCTGTCCCGCCTCCGCGCGCGGACTCGCCTCAAATGCATTGGCAGCTGTTCGTGAGCTTCAAGCGCAGTAGAAACGCGCTTTTGGAGCGATCGGCCGGCGTCCACAAGCGAAATACCTTCTTGTTTGACCTCGAATCAGGTAGGACTACCCGCT	k__Fungi	p__Ascomycota	c__Dothideomycetes	o__Pleosporales	f__Halotthiaceae	g__Phaeoseptum	NA
TTGCGCCCTTTGGTAGCCCAAAGGGCATATCTGTCCGAGTGTCATTTACACCTTCAGGCCCTGCCTGGTGTTGGGTGCTTGCTCTTTTAGGGCTCACCTTAAAAACAAAAGTGGTTGCACAGCCTGCAGGCTTGCGGAGTAGAATCTGCAGTCCCAGGGAGGTGACGGCACTCTAAACAAGATCCTTCTTTTTTGACCTCGGATCAGATAGGGATACCCGCT	k__Fungi	NA	NA	NA	NA	NA	NA
TTGCGCCCATTAGTATTCTAGTGGGCATGCCTATTCGAGCGTCATTTCAACCCTTGCGCCCCTGTTGCGTAGCGTTGGGAATCTGCGTACAGCGCAGTTCCTCAAAGTGATCTGGCGGAGCTAGTGCATACTCTAAGCGTAGTAAACACCATTCTCGCTTCTGTGGTAGGCCTGGCGGCTAGCCGTTAAACCCCCTATACTTCTAGTGGTTGACCTCGGATTAGGTAGGAATACCCGCT	k__Fungi	p__Ascomycota	c__Sordariomycetes	o__Xylariales	f__Xylariaceae	g__Hypoxylon	NA
TTGCGCTCCTTGGTATTCCGAGGAGCACATCCGTTTGAGTGTCATGGTATTCTCAACCTCAATAACTTTTGTTAACGAGGCTTGGACTTGGAGGTCGTGCTGGCTCTCGTTAGTCAGCTCCTCTCAAATGCATTAGCGTGAACGTTACGGATCGCTATCAGTGTGATAATTATCTGCGCTGTTAGTGTTGAAGTATGTTAAGCTTGCGCTTCTAACCGTCCTTCAGTTGGACACTTACTTGACAATCTGACCTCAAATCGGATGGGACTACCCGCT	k__Fungi	p__Basidiomycota	c__Agaricomycetes	o__Polyporales	f__Phanerochaetaceae	g__Hyphodermella	NA
TTGCGCCCCGTGGTATTCCGCGGGGCATGCCTGTTTGAGTGTCACGTTAACCCTCACTCGTGTGGTGTCAAAGCCGCTCGAATGGACTTGGACGCTGCCGTAGTTGGCTCGTCTTGAAATGAATTAGCTGTGCGCCCATTAGCGTGCTTGGTGCTGCCGTGATAATTTCCTCGGCCTGCCTCATGCCGCTTCCAGTGACGCTGCTTCCAACGGTCCCTCGTGGACAACTGACCTAAAGCTTTGGCCTCAAATCAGGTAGGACTACCCGCT	k__Fungi	p__Basidiomycota	c__Agaricomycetes	o__Auriculariales	NA	NA	NA
TTGCGCCCGTCAGTATTCTGGCGGGCATGCCTGTTCGAGCGTCATTTCAACCCTTAAGCCCTCGTTGCTTAGCGTTGGGAGACTACCCGGGACTCTCTGGGTAGCTCCCCAAAGTCAGTGGCGGAGTCGGTTTCACGCTCTAGACGTAGTAGTTTTATTCTCGTCTGCAGCTGGGCCGGCGTCCTGCCGTAAAACACCCCAATTCTTATAGGTTGACCTCGGATCAGGTAGGAATACCCGCT	k__Fungi	p__Ascomycota	c__Sordariomycetes	o__Xylariales	f__Xylariaceae	g__Xylaria	s__escharoidea
TTGCGCCCCTTGGTATTCCATGGGGCATGCCTGTTCGAGCGTCATTTGTACCTTCAAGCTCTGCTTGGTGTTGGGTGTTTGTCTCCTGTAGACTCGCCTTAAAACAATTGGCAGCCGGCGTATTGATTTCGGAGCGCAGTACATCTCGCGCTTTGCACTCATAACGACGACATCCAAAAGTACATTTTTACAATCTTGACCTCGGATCAGGTAGGGATACCCGCT	k__Fungi	p__Ascomycota	c__Dothideomycetes	o__Pleosporales	f__Didymellaceae	NA	NA
TTGCGCCCATTAGTATTCTAGTGGGCATGCCTGTTCGAGCGTCATTTCAACTATCAAGCCCTATCTGCTTGGCGTTGGGAGCTTGCCCTACCCTGTAGGACAACTCCTCAAATATATTGGCGGAGTCGCGAAGACCCCAAGCGTAGTAATCTTTTCTCGCTTCAGGTGTGTCTGCGCTGGCATCCAGCCATTAAACCCCTAATTTTTTTAGTCTTGACCTCGGATCAGGTAGGAATACCCGCT	k__Fungi	p__Ascomycota	c__Sordariomycetes	o__Diaporthales	f__Valsaceae	g__Allocryptovalsa	s__polyspora
TTGCGCCCTTTGGTATTCCGAGGGGCATGCCTGTTCGAGCGTCATTTCAACCCTCAAGCTCTGCTTGGTATTGGGCTCTGCCGTGATGGCAGGCCTTAAAATCAGTGGCGGTGCCGTCTGGCTCCAAGCGTAGTACATCTCTCGCTCTGGAGGCCTGGTGGTGTCCTGCCAGATAACCCCAATTATCTTTCTATGGTTGACCTCGGATCAGGTAGGGATACCCGCT	k__Fungi	p__Ascomycota	c__Leotiomycetes	o__Helotiales	f__Helotiaceae	g__Scytalidium	NA
TTGCGCCCGCCAGCATTCTGGCGGGCATGCCTGTTCGAGCGTCATTTCAACCCCTCGGGCCCCTTGGCCGCCCGGTGTTGGGGGACTACTTCAGGTAGCCCCCGAAAGGCAGTGGCGGAGCCGGCCCCGGCCCCGGACGTAGTACGAAACTCCTCGTCCGCGGCAGGTCCGGCGTCCCGCCGTGAAACCCCCTATCTTCAATGGTTGACCTCGGATCAGGTAGGACTACCCGCT	k__Fungi	p__Ascomycota	c__Sordariomycetes	o__Xylariales	f__Xylariaceae	g__Geniculisynnema	s__termiticola
TTGCGCCCCTTGGTATTCCATGGGGCATGCCTGTTCGAGCGTCATTTCAACCCTTCAAGCACATTTGCTTGGTGTTGGGCGTTTGTCCCGCCATTCTGCGCGTGGACTCGCCTTAAAATCATTGGCGGCTGTTTCCCCTTCGGCTCGTAAGCGCAGCAAAGTCGGCGCCCGGGGCTATGGAGAGCAGCATCCAAGAAGCCAAAACTTCTAGTCTTGACCTCGGATCAGGTAGGGATACCCGCT	k__Fungi	p__Ascomycota	c__Dothideomycetes	o__Pleosporales	NA	NA	NA
TTGCGCCCTTTGGTATTCCGAAGGGCATGTCTGTTTGAGCGTCATTACAATCCCTCGTTAACAAATTTTTGTTTGTTATGCGGTTTTGAGCGGTGCGTGACAGTTGCTGGTTGATAGAAATGTCAGCCCGACTGCCTCCGCTTTAAATTCAGTAACGAATGCTCTGCCAGGCGGACCTTGCAAACTTTCACGTAGTAGTGATACCCATCGTTGAAGTGTAAAGGAACCTGCTCGGCCTGAAAAACATCAATCAAACCTCTTCAGGTTTGACCTCAGATCAGACAAGGATACCCGCT	k__Fungi	p__Ascomycota	c__Orbiliomycetes	o__Orbiliales	f__Orbiliaceae	NA	NA
TTGCGCTCCTTGGTATTCCGAGGAGCATGCCTGTTTGAGTGTCATGTTCTCCTCAGCTCCTTCAGATTTTTGTCTGAATGTAGCTGGACTTGGAGGCTGCTGGACTTTATTGTTCAGCTCCTCTTAAATAGATTAGTGTGAGTGTTATCAAGCGTTCTCCGGTGTGATAATTATCTGCGCTGTTGAATCTTGGTTACTATAGTTCATGCTTCTAACCGTCCGCATGGACAATACATTTTACGTTTGACCTCAAATCAGGTAGGACTACCCGCT	k__Fungi	p__Basidiomycota	c__Agaricomycetes	o__Polyporales	f__Hyphodermataceae	g__Hyphoderma	s__variolosum
TTGCGCTCCTTGGTATTCCGAGGAGCATGCCTGTTTGAGCGTCATGAAATTCTCAACCTATAAGTCCTTGCGGCTTGTAGGATTGGACTTGGAGGCTTATTGTCGGCCAGCGATGGTTCCGGCTCCTCTCAAATGCATTAGCTTGATTCCTTGCGGATCGGCTCTCGGTGTGATAATGTCTACGCCGTGACCGTGAAGCGTTTGGCGAGCTTATAACAGTCTCTTCAGACAATTACTTGACCTCTGGCCTCAAATCAGGTAGGACTACCCGCT	k__Fungi	p__Basidiomycota	c__Agaricomycetes	o__Polyporales	f__Polyporaceae	g__Megasporoporia	s__bannaensis
TTGCGCCCGTCAGTATTCTGGCGGGCATGCCTGTTCGAGCGTCATTTCAACCCTTAAGCCCTCGTTGCTTAGCGTTGGGAGCCTACCCGGGACTCTCTGGGTAGCTCCCCAAAGTCAGTGGCGGAGTCGGTTTCACGCTCTAGACGTAGTAGTTTAATTCTCGTCTGCAGCTGGGCCGGCGTCCTGCCGTAAAACACCCCAATTCTTATAGGTTGACCTCGGATCAGGTAGGAATACCCGCT	k__Fungi	p__Ascomycota	c__Sordariomycetes	o__Xylariales	f__Xylariaceae	g__Xylaria	s__escharoidea
TTGCGCTCCTTGGTATTCCGAGGAGCACATCCGTTTGAGTGTCATGGTATTCTCAACCTCAATAACTTTTGTTAATGAGGCTTGGACTTGGAGGTCGTGCTGGCTCTCGTTAGTCAGCTCCTCTCAAATGCATTAGCGTGAACGTTACGGATCGCTATCAGTGTGATAATTATCTGCGCTGTTAGTGTTGAAGTATGTTAAGCTTGCGCTTCTAACCGTCCTTCAGTTGGACACTTACTTGACAATCTGACCTCAAATCGGATGGGACTACCCGCT	k__Fungi	p__Basidiomycota	c__Agaricomycetes	o__Polyporales	f__Phanerochaetaceae	NA	NA
TTGCGCCCATTAGTATTCTAGTGGGCATGCCTATTCGAGCGTCATTTCAACCCTTAAGCCCCGTTGCTTAGCGTTGGGAATCAGCGTCTTCTCGGCGCTGTTCCTTAAATTTAGTGGCGGAGTTATAGCACACTCTAAGCGTAGTAAATCTTCTCGCTTCTGAGGTCGCCTTGACTCCTCGCCGTAAAACCCCCTATTTTCTAATGGTTGACCTCGGATTAGGTAGGAATACCCGCT	k__Fungi	p__Ascomycota	c__Sordariomycetes	o__Xylariales	f__Xylariaceae	g__Hypoxylon	s__fendleri
TTGCGCCCTTTGGTATTCCGAGGGGCATGCCTGTTCGAGCGTCATTTCAAACCTCAAGCTTCTGCTTGGTATTGAGCGGCCCGCCTTCGGAAACGGAGGCGCCCTCGAAACTCGTGGGCGGTGATGTCCAGCGTCGTAGCGTAGTCATAAACCATTCCGCTTCCGATCGCTTCTGGACGATTCACCCGCCGGGCGAACCGATGCCTTTTTGGCGTCACTATTTCTAAGGTTTGACCTCGGATCAGGTAAGGATACCCGCT	k__Fungi	p__Ascomycota	c__Dothideomycetes	o__Tubeufiales	f__Wiesneriomycetaceae	g__Wiesneriomyces	s__laurinus
TTGCGCTCCTTGGTATTCCGAGGAGCATGCCTGTTTGAGTGTCATGGTGTTCTCAACCTTCAAAGCTTTTGCTAAGCAATGAAGGCTTGGATGTGGAGGTTTGTGTTGGCGCAAGTCAACTCCTCTGAAATGCATTAGTGTGAACCTTTACGGATCGCCGTCAGTGTGATAATTATCTGCACTGTGGTGTTGAAGTATATGCAAGTGTTCATGCTTCTAACTGTCCTGCATTGGACACATTAACTTTGACAATCTGACCTCAAATCAGGTAGGACTACCCGCT	k__Fungi	p__Basidiomycota	c__Agaricomycetes	o__Polyporales	f__Meruliaceae	g__Hydnophlebia	NA
TTGCGCTCCCTGGTATTCCGGGGAGCATGCCTGTTTGAGTGTCATGGAATTCTCAACTTCTAATGCTTTTTTGTATTGGAAGCTTGGATTTGGAGGCTTGTGCTGGCTCCTCGTTGAGTCGGCTCCTCTTAAATGAATTAGCGTGAATCACTATGGATCGCTTCGGTGTGATAATTATCTGCGCCGTGGTCGTGAAGTATCGATAAGTTCGCGCTTCTAATCGTCCTTCACGGGACAATTAACCCTGACTTTTGACCTCAAATCAGGTAGGACTACCCGCT	k__Fungi	p__Basidiomycota	c__Agaricomycetes	o__Polyporales	f__Phanerochaetaceae	g__Phlebiopsis	s__gigantea
TTGCGCCCATTAGTATTCTAGTGGGCATGCCTGTTCGAGCGTCATTTCGACCCTTAAGCCCTTGTTGCTTAGTGTTGGGAGCGTACTATGCTGTACCTCCTCAAAATCAGTGGCAGAGTCGGTTTGGTGCTCTAGACGTAGTAGAAATCTCTCGTCTGCAGCCTGGCCGGTCCCCAGCCGTAAAACAACCAATTCTTTTCAGGTTGACCTCGAATCAGGTAGGAATACCCGCT	k__Fungi	p__Ascomycota	c__Sordariomycetes	o__Xylariales	f__Xylariaceae	g__Xylaria	NA
TTGCGCCCATTAGTACTCTAGTGGGCATGCCTGTTCGAGCGTCATTTCAACCCTCAAGCCCCTGTGTGCTTGGTGTTGGGGTCGTCTACAGCACATGTAGGCCCCGAAATACAGTGGCGGGCTCGCCATGTCTCCGAGCGCAGTAGTTTCTCCTCGCTCCGGACGCCTGGCGGGTTGCCGGCCGTCAAAACCCACTATATTTTTACAAGATTGACCTCGGATCAGGTAGGAATACCCGCT	k__Fungi	p__Ascomycota	c__Sordariomycetes	NA	NA	NA	NA
TTGCGCCCTTTGGTATTCCGAGGGGCATGCCTGTTCGAGCGTCATTTCAACCCTCAAGCTCTGCTTGGTATTGGGCTCGGCCGTATGGCCGGCCTTAAAATCAGTGGCGGTGCCGTCTGGCTCCAAGCGTAGTACATCTCTCGCTCTGGAGGCCCGGTGGTGTCTTGCCAGATAACCCCCATTATCTTTCTATGGTTGACCTCGGATCAGGTAGGGATACCCGCT	k__Fungi	p__Ascomycota	c__Leotiomycetes	o__Helotiales	f__Helotiaceae	g__Scytalidium	s__lignicola
TTGCGCCCATTAGTATTCTAGTGGGCATGCCTGTTCGAGCGTCATTAAATCCATTAAGCCTAGTTGCTTAGCGTTGGGAGCATTACCGCACGGTAACTCCTCAAAGTCAGTGGCAGGGTTACGGTACACTCTAAGCGTAGTAGATTTCTTTCTCGCTTCTGTTGTGGCCGTGGCCGTTGCCATAAGCCTATTATTTTCTTGGTTGACCTCGGATCAGGTAGGAATACCCGCT	k__Fungi	p__Ascomycota	c__Sordariomycetes	o__Xylariales	f__Xylariaceae	g__Virgaria	s__nigra
TTGCGCCCTTTGGTACTCCATGGGGCATGCCTGTTCGAGCGTCGTTATGCACCTCAAGCTGAGCTTGGTGATGGGCCCTATGACTTGGTTCATGGCCTGAAATGCGGTGCCCTGGTACGGGTGCTGATGCCATCCCCTGGCTTTCTCCGGCGCAGCAGTACGCGTTTGGGAAGGGCGTGGGCGCGGCTTGTTATACCTTCTTAGACCTCGGATCAGGTAGGGATACCCGCT	k__Fungi	p__Ascomycota	NA	NA	NA	NA	NA
TTGCGCCCCTTGGTATTCCATGGGGCATGCCTGTTCGAGCGTCATTTGTACCTTCAAGCTCTGCTTGGTGTTGGGTGTTTGTCTCCTGTAGACTCGCCTTAAAACAATTGGCAGCCGGCGTATTGATTTCGGAGCGCAGTACATCTCGCGCTTTGCACTCATAACGACGACATCCAAAAGTACATTTTTACACTCTTGACCTCGGATCAGGTAGGGATACCCGCT	k__Fungi	p__Ascomycota	c__Dothideomycetes	o__Pleosporales	f__Didymellaceae	NA	NA
TTGCGCCCCTTGGCATTCCGAGGGGCACGCCTGTTCGAGCGTCATTCAGACCATCAAGCCTCGCTTGGTATTGGACCACCCGCTGCGGCGGCGGTCCCAATGACGTTGGCGGTACAACCCGGCCCGAAACGTGACGACTCACAGTCGACGGTCGTGGGGTGCCCGCCAAATTCTTCCTCTTTCAAAGGTTGACCTCGGATCAGGTGGGGATACCCGCT	k__Fungi	p__Ascomycota	c__Dothideomycetes	o__Pleosporales	f__Pleosporales_fam_Incertae_sedis	g__Phellinocrescentia	s__guianensis
TTGCGCCTTTTGGTATTCCGAAAGGCATGCCTGTTTCAGTGTCATGAAATCTCAATCTGATATGTTTTCTGAACATGTTAGGCTTGGACTTGGGTGTCTGCCAGCAATGGCTCACCTCAAATGACTTAGTGGAACATCCCACATCAGTGTTAGACGTAATAAGTTTCGTCTCTCCTTGTGGTGATGACTGCTCAGAACCTGCCATCGCGCACCTTTTGACTTTGACCTGAAATCAGGTAGGGCTACCCGCT	k__Fungi	p__Basidiomycota	c__Tremellomycetes	o__Tremellales	f__Rhynchogastremataceae	g__Papiliotrema	s__flavescens
TTGCGCCCATTAGTATTCTAGTGGGCATGCCTATTCGAGCGTCATTTCAACCCTTAAGCCCTGTTGCTTAGCGTTGGGAGTCTACGGGTTACAGCGTAGTTCCTGAATGGTATTGGCGGTGTTAGGGCACACTCGTAGCGTAGTAAATCTATTTCTCGCTCCTGTAGTGGCTCTGGCGACCTGCCGTAAAACCCCCTATATTTCTAGTGGTTGACCTCGGATTAGGTAGGAATACCCGCT	k__Fungi	p__Ascomycota	c__Sordariomycetes	o__Xylariales	f__Xylariaceae	g__Hypoxylon	NA
TTGCGCCCATTAGTATTCTAGTGGGCATGCCTATTCGAGCGTCATTTCAACCCTTAAGCCTTGTTGCTTAGCGTTGGGAATCAGCGTCTTTACGGCGCTGTTCCTTAAATTTAGTGGCGGAGTTATAGCACACTTCTAAGCGTAGTAAATCTTTCTCGTTTCTGAAGTTGCCTTGATTCTTAGCCGTAAAACCCCCCTATTTTCTAATGGTTGACCTCGGATTAGGTAGGAATACCCGCT	k__Fungi	p__Ascomycota	c__Sordariomycetes	o__Xylariales	f__Xylariaceae	g__Hypoxylon	s__fendleri
TTGCGCTCCTTGGTATTCCGAGGAGCATGCCTGTTTGAGTGTCATTAAATTCTCAACCTCTCTAGTTTGTAATGAACTATGTAGATGGCTTGGATGTGGGGGATTATTTTGCAGGCTTTCACAAGTCAGCTCCCCTGAAATGTATTAGCCGGTGCCCTCTAAACCGTCTATTGGTGTGATAATTATCTACGCCGTGGATGTTTGGAGTTGAAGGTACTGCTTCTAACCGTCCTTCATTGGACAACTTATGACATTTTGACCTCAAATCAGGTAGGACTACCCGCT	k__Fungi	p__Basidiomycota	c__Agaricomycetes	o__Agaricales	NA	NA	NA
TTGCGCTCCTTGGTATTCCGAGGAGCATGCCTGTTTGAGTGTCGTGTAATTCTCAATCCCGTTTGGTTTTGAATCAAACGTGGCTTGGATTTGGGAGTCTGCTGTGCCCATTTGGGTTTGGCTCTCCTTGAATGCATTAGCTCGGTCACGTAGTTGCCCGACGGTTCACGGTGTGATAGTTTAACTTCATCGCCGTTCTGACCGGTTCGGTGCCTGTGTCTTGCCGGCTTCTAATCTGTGTCTCTGACACAATCTCTTTGACGCTTGACCTCAAATCAGGTAGGACTACCCGCT	k__Fungi	p__Basidiomycota	c__Agaricomycetes	o__Hymenochaetales	f__Schizoporaceae	g__Oxyporus	s__millavensis
TTGCGCCCCTTGGTATTCCATGGGGCATGCCTGTTCGAGCGTCATTTCAATCCTCAAGCTATGCTTGGTGTTGGGTGTTTGTCCTGCCCATTGTGTGCATGGACTCGCCTTAAAAATATTGGCAGCCGATCCCCTCAGCTCGGAGCGCAGCAGATTTAGCGTGACGAAGCGCGGTGTAATGGCACCCAGAAGTTCCTCCCAAGTTTGACCTCGGATCAGGTAGGGATACCCGCT	k__Fungi	p__Ascomycota	c__Dothideomycetes	o__Pleosporales	NA	NA	NA
TTGCGCCCCTTGGTATTCCGAGGGGCATGCCTGTTTGAGTGTCATTAAATTCTCAACCTCAAAAGCTTTGCTTATTGAGGATTGGATGTGAGGGCTTTGCTGGCTTTGAATTAAGAGTCGGCTCCCTTGAAACGCATTAGTGGAAACCGCTTGTGGACCACATTGGTGTGATAATTATCTACGCCATTGGCCCTGTGTCTACATCGAATGTACTAACTTTTTGTACACTTCGGTTTGGAGGGCTGCAGTTTTGTAATGAAACTGCTCTCTCTGTTGAGGTATCTGCTTCAAACTGTCCTAAGTTATTGGACAATTTATTGATTTGTTTGACCTCAAATCAGGTAGGACTACCCGCT	k__Fungi	p__Basidiomycota	c__Agaricomycetes	o__Agaricales	f__Marasmiaceae	g__Crinipellis	NA
TTGCGCTCCTTGGTATTCCGAGGAGCATGCCTGTTTGAGTGTCATTAAATTCTCAACCTCACCAGTTTTCTGAACTGTTCTTCGAGGCTTGGATGTGGGGGTTTGTGCAGGCTGCCTCTCTGGCGGTCTGCTCCCCTGAAATGCATTAGCGAGTTCATACTGAGCTCCGTCTATTGGTGTGATAATTATCTACGCCGTGGACGAGGTTCAGACTTGCTTCTAACCGTCCGCAAGGACAATACCTTGACAATTTGACCTCAAATCAGGTAGGACTACCCGCT	k__Fungi	p__Basidiomycota	c__Agaricomycetes	o__Agaricales	f__Psathyrellaceae	g__Coprinellus	NA
TTGCGCCCTTTGGTATTCCTTAGGGCATGCTTGTTCGAGCGTCATTTCCACCCTCCAAGCCCGGCTTGGTGATGGGCGCCTTGTCCCGCCTTCGCGCGTGGACTCGCCTTAAGCACATCAGGTAGCCCGGTTCTGTCAACCTTGAGCGCAGTAGAAACGCGTCTCCTCGGCACGGAACGGCAGCCCTTGAGAAAATGACCCCTCGAAGGACCTCGAATCAAGCAGGAGTACCCGCT	k__Fungi	p__Ascomycota	c__Dothideomycetes	o__Pleosporales	NA	NA	NA
TTGCGCCCGCCAGCATTCTGGCGGGCATGCCTGTTCGAGCGTCATTTCAACCCCTCGGGCCCCTTGGCCGCCCGGTGTTGGGGGACTACTTCAGGTAGCCCCCGAAAGGCAGTGGCGGAGCCGGCCCCGGCCCCGGACGTAGTACGAAACTCCTCGTCCGCGGCAGGTCCGGCGTCCCGCCGTGAAACCCCCCATCTTCTATGGTTGACCTCGGATCAGGTAGGACTACCCGCT	k__Fungi	p__Ascomycota	c__Sordariomycetes	o__Xylariales	f__Xylariaceae	g__Geniculisynnema	s__termiticola
TTGCGCCCATTAGTATTCTAGTGGGCATGCCTGTTCGAGCGTCATTACAACCCTCAAGCGCCGTAGTGCTTGGTGTTGGGGCTTCTGCTGGTGACAGCAGGCCCTGAAAGCTAGTGGCGGGCTCGCCGTGACCCTGAGCGTAGTAGCTTACATCGCTTCTGCGGCTCGCGGCGGGTTCCCAGCCGTGAAAACCCCCTAATTTTCACAAGGTTGACCTCGGATCAGGTAGGAATACCCGCT	k__Fungi	p__Ascomycota	c__Sordariomycetes	o__Sordariales	f__Sordariales_fam_Incertae_sedis	g__Conlarium	NA
TTGCACTCTCTGGTATTCCGGAGAGTATGCCTGTTCGAGTGTCGTGAAGTAACTCAACTTCTGGCTTTGCGGTCGGAAGTTTGGAATTGGAGATCGTCGGCCGCAAGGTCGACCTCTCTCAAATGCATTAGCTCAGCGTTGAACGTCTTTGGGTGTTAGAGATTAATAGTAATGTTCTTCTCCACCCATTGAAATCTCACAAGGAGCTCACAGTCTTGCTGTCAACAACACATATCACCAAGCTTGACCTCGAATCAGGTAGGATTACCCGCT	k__Fungi	NA	NA	NA	NA	NA	NA
TTGCGCCCGCCAGTATTCTGGCGGGCATGCCTGTTCGAGCGTCATTTCAACCCTCAAGCCCTGCTTGGTGTTGGGGTCCTACGGCTGCCGTAGGCCCTGAAAGCTAGTGGCGGGCTCGCTACAACTCCGAGCGCAGTAATGTATCTCGCTAGGGAAGTGTTGCGGGTTCCGGCCGTTAAACCCCCCAATTTCACAAGGTTGACCTCGGATCAGGTAGGAATACCCGCT	k__Fungi	p__Ascomycota	c__Sordariomycetes	o__Coniochaetales	f__Coniochaetaceae	g__Coniochaeta	NA
TTGCGCCTTTTGGTATTCCGAAAGGCATGTCTGTTTGAGCGTCATTTCAACACCCTCAACTGCTTAATGTTGGTCTTGAGCTTGGGGCCTAACCTCCCCAGCTTTAAAGTTGAACGCTCTGCGGGCGACTCTGCCAAACTGAACATAGTAAAAGCTTCTTTGCCCTGTTTAGCTAGGTGAGGCCGTTCCGCCTGAACAACAAACTATTTCTAAGGTTTGACCTCAGATCAGACAAGGATACCCGCT	k__Fungi	p__Ascomycota	c__Orbiliomycetes	o__Orbiliales	f__Orbiliaceae	g__Orbilia	NA
TTGCGCCCGCCAGCATTCTGGCGGGCATGCCTGTTCGAGCGTCATTTCGACCCTCGGGCCCTCGTTGCCCGGTGTTGGGGGACTACGCCCGTAGCCCCCGAAAGACAGTGGCGGAGCCGGCACCGGCCCCGGACGTAGTACATCTCCTCGTCCGCGGCAGGCCCGGCGCCCAGCCGTGAAACCCCCCAAAATCTCAAGGTTGACCTCGGATCAGGTAGGAATACCCGCT	k__Fungi	p__Ascomycota	c__Sordariomycetes	o__Xylariales	f__Xylariaceae	g__Geniculisynnema	s__termiticola
TTGCGCCCCCTGGTATTCCGGGGGGCATGCCTGTTCGAGCGTCATTTCACCACTCAAGCCTCGCTTGGTATTGGGCAACGCGGTCCGCCGCGTGCCTCAAATCGACCGGCTGGGTCTTCTGTCCCCTAAGCGTTGTGGAAACTATTCGCTAAAGGGTGTTCGGGAGGCTACGCCGTAAAACAACCCCATTTCTAAGGTTGACCTCGGATCAGGTAGGGATACCCGCT	k__Fungi	p__Ascomycota	c__Dothideomycetes	o__Capnodiales	f__Cladosporiaceae	g__Cladosporium	s__cladosporioides
TTGCGCCCTTTGGTATTCCGAAGGGCATGCCTGTTCGAGCGTCATTATCACCCCTCAAGCCCCCCGGGTTTGGTGTTGGACGGTTTGGTTGAGGCGCCGCCTCGACCCCTCCTAAAGACAATGACGGCGGGCTGTTTGCACCCCCGGTACACTGAGCTTCTTAACTGAGCACGTATCGGATTTAGGGTCGACGGCACCCGGTCTTCACCTTTTTATATTCTCAGGTTGACCTCGGATCAGGTAGGAATACCCGCT	k__Fungi	p__Ascomycota	c__Eurotiomycetes	o__Chaetothyriales	f__Herpotrichiellaceae	g__Exophiala	NA
TTGCGCCCATTAGTATTCTAGTGGGCATGCCTGTTCGAGCGTCATTAAGTCCATTAAGCCTAGTTGCTTAGCGTTGGGAGCATTACCGCACGGTAACTCCTTAAAGTCAGTGGCAGGGTTACGGTACACTCTAAGCGTAGTAGATTTCTTTTCTCGCTTCTGATGTGGCCGCGGCCGTTGCCATAAACCTCTATACTTCTTAGTTGGTTGACCTCGGATCAGGTAGGAATACCCGCT	k__Fungi	p__Ascomycota	c__Sordariomycetes	o__Xylariales	f__Xylariaceae	g__Virgaria	s__nigra
TTGCGCCTTTTGGTATTCCGAAAGGCATGCCTGTTTGAGTGTCATAAGACCTCTCATACCTAGTTTTCTATGTATGAGCTTTGGACGCTGCCATCCGTGGCTCGTCTTAAATGTCTAAGTGGAATGCGTAATAAGTTTTCGCTCCCTCCACTCTAATAACTTTTATGTTAGACCTCAAATCAGGTAGGACTACCCGCT	k__Fungi	p__Basidiomycota	c__Tremellomycetes	o__Tremellales	f__Bulleribasidiaceae	g__Hannaella	s__phetchabunensis
TTGCGCCCGCCAGCATTCTGGCGGGCATGCCTGTTCGAGCGTCATTTCAACCCCTCGGGCCCCTTGGCCGCCCGGTGTTGGGGGACTACTTCAGGTAGCCCCCGAAAGGCAGTGGCGGAGCCGGCCCCGGCCCCGGACGTAGTACGAAACTCCTCGTCCGCGGCAGGTCCGGCGTCCCGCCGTGAAACCCCGTATTCTTCTATGGTTGACCTCGGATCAGGTAGGACTACCCGCT	k__Fungi	p__Ascomycota	c__Sordariomycetes	o__Xylariales	f__Xylariaceae	g__Geniculisynnema	s__termiticola
TTGCGCCCTTTGGTATTCCGAAGGGCATGCCTGTTCGAGCGTCATTATCACCCCTCAAGCCCCCGGCTTGGTGTTGGACGGCCTGGTCGGGCAACCGACCCCTCCCAAAGACAATGACGGCGGCCTCGTGGGACCCCCGGTACACTGAGCTCCTTTTCACAGGGCACGTATCGGAGTCAGGGTCCCCGGGCCACGGACAATCACCTTTTATCTTTTTTACAAGGTTGACCTCGAATCAGGTAGGGATACCCGCT	k__Fungi	p__Ascomycota	c__Eurotiomycetes	o__Chaetothyriales	f__Herpotrichiellaceae	NA	NA
TTGCACCCTTTGGTATTCCGAAGGGTATGCCTGTTTGAGTGTCATTTAATTTCTCAACCATTAGACTTTGTTGTCTCTTGGCTTGGATGTGGGGGTTTGCGGGCTTCACTTTGAGGTCGGCTCCTCTTAAATGCATTAGTGGAAAGTCTATTCACTAATTGGCGTGATAGCTCTATCGTCGTCATGAATAGGTGTCTGCTTCTAACTGTCTTTTGATCGGGACAATCTTCCTTTTCATTTGACCTCAAATCAGGTAGGACTACCCGCT	k__Fungi	p__Basidiomycota	c__Agaricomycetes	o__Agaricales	f__Marasmiaceae	g__Lactocollybia	NA
TTGCGCCCTTTGGCATTCCGAAGGGCATGCCTGTTCGAGCGTCATTTCACCCCTCAAACTTCAATGTTTGTCGTTGGGCATTGCCGGTGTGGCACGCCTAGAATTCAACGACGGTTTCAACCAACCTCAAGCGTGCAAGTATCGTTATGGGGGACGGTTGCGGCCCGTCTTTAACTAAACATACCTAAATGTTGACCTCGGATCAGGTAGGGATACCCGCT	k__Fungi	p__Ascomycota	NA	NA	NA	NA	NA
TTGCGCCCTTTGGTATTCCGAAGGGCATGCCTGTTCGAGCGTCATTTTCACCCCTCAAGCCCCCCGGCTTGGTGTTGGACGGTCTGGCCTAGGCGACCCCTAGACCCCTCCCAAAGACAATGACGGCGGGCTGTTCGAACCCCCGGTACACTGAGCGTCTTAACTGAGCACGTACCGGTTCTCAGGGTCGGCGGCCCCGGTCTTCAAAGCCTATTTTCTTCAACTAGGTTGACCTCGGATCAGGTAGGAATACCCGCT	k__Fungi	p__Ascomycota	c__Eurotiomycetes	o__Chaetothyriales	f__Herpotrichiellaceae	g__Exophiala	s__polymorpha
TTGCGCCCTTTGGTATTCCGAAGGGCATGTCTGTCTGAGTGTCTCGAAATTCTCAATCTCTTGCCCTAGTGGTAGGCTGATTGGATCATGGGCGCTTGCCGGCTTAGGTCTGGCTCGCCTGAAATGCATTTGCGATCGTGTGCCCTTGTGGGTTGGCCCGACTAGGCGTGATAGTGATAATGTTCGTCTAGGATCCCGCTTCGGCGAGGAGCCGCCCCTGTTGTGGACGTTTGATGGCAATATACCCTCATATCTTTGGTTTTGACCTCAGATCAGGCAGGACTACCCGCT	k__Fungi	p__Basidiomycota	c__Atractiellomycetes	o__Atractiellales	f__Hoehnelomycetaceae	g__Atractiella	s__solani
TTGCGCCCTCTGGTATTCCGGAGGGCATGCCTGTTCGAGCGTCATTTCAAACCTCAAGCTTCTGCTTGGTATTGGGCGTCGTCCGCTTAAGGACGTGCCAGAAACTTGTGGGCGGTGGTGCCGATCTCCCAGCGTAGTCAAGTCTATCCGCTTCGGAGTTTTTAGGTTCCGCCCGCCAGATAAGCTTAAATCTATCTATGGTTTGACCTCGGATCAGGTAGGGATACCCGCT	k__Fungi	p__Ascomycota	c__Dothideomycetes	o__Tubeufiales	f__Tubeufiaceae	g__Helicosporium	s__flavum
TTGCGCCCTTTGGTATTCCTTAGGGCATGCTTGTTCGAGCGTCATTTTCACCCTCCAAGCCCGGCTTGGTGATGGGCGCCTTGTCCCGCCTTCGCGCGTGGACTCGCCTTAAGCACATCAGGTAGCCCGGTTCTGTCAACCTTGAGCGCAGTAGAAACGCGTCTCCTCGGCACGGAACGGCAGCCCTTGAGAAAACGACCCCTCGAAGGACCTCGAATCAAGCAGGAGTACCCGCT	k__Fungi	p__Ascomycota	c__Dothideomycetes	o__Pleosporales	NA	NA	NA
TTGCGCCCTTTGGTATTCCGAAGGGCATGCCTGTTCGAGCGTCATTATCAACCCTCAAGCCCGGCTTGTTATTGGGTCCTTATCGATTTCAAAAAGATAGGCCCGAAAGATAATGGCGGCGTCAAGAATGACCCCAGGTGCAGCGAGCAATCAAGCATACACTGAGGCGGTCTTCTTAACCCGGCCTGTCGTTTTTGTTCAAAAAACATAACTTCTAAGGTTGACCTCGGATCAGGTAGGAATACCCGCT	k__Fungi	p__Ascomycota	c__Eurotiomycetes	o__Phaeomoniellales	f__Phaeomoniellaceae	g__Phaeomoniella	s__chlamydospora
TTGCGCCCTTTGGTATTCCGAAGGGCATGCCTGTTCGAGCGTCATTATCACCCCCTCAAGCCTTGTGCTTGGTGTTGGACGGTATGGTGGACCCCTCCACCCGTCCTAAAGACAATGACGGCGGCCTCGCGGAACCCCCGGTACACTGAGCTTCTTAACTGAGCACGTATCGGATCAAGGGCGCCCGGGGCACGGTCCTCTTCCCCTCGGGGAAAATTTTCTCAAGGTTGACCTCGGATCAGGTAGGAATACGCGCT	k__Fungi	p__Ascomycota	c__Eurotiomycetes	o__Chaetothyriales	f__Herpotrichiellaceae	g__Fonsecaea	s__multimorphosa
TTGCGCCCGCCAGTATTCTGGCGGGCATGCCTGTCCGAGCGTCATTTCAACCCTCGAACCCCTCCGGGGGGTCGGCGTTGGGGATCGGCCCTCCCTTAGCGGGTGGCCGTCTCCGAAATACAGTGGCGGTCTCGCCGCAGCCTCTCCTGCGCAGTAGTTTGCACACTCGCATCGGGAGCGCGGCGCGTCCACAGCCGTTAAACACCCAACTTCTGAAATGTTGACCTCGGATCAGGTAGGAATACCCGCT	k__Fungi	p__Ascomycota	c__Sordariomycetes	o__Hypocreales	f__Hypocreaceae	g__Trichoderma	s__harzianum
TTGCGCTCCTTGGTATTCCGAGGAGCATGCCTGTTTGAGTGTCATGATATTATCAATCCTTCTAATTTATTAGAATGGCTTGGATTTGGAGGCTTATGCTGGTCTGACGATCGGCTCCTCTTGAATGCATTAGCTGGGCTTATGCTCGATGCAACAGTGTCATAATTTCTTTTTCACTGGTGTGACTTGCATGAATGGTCCGCTTCTAATCGTCTTGTTCATGAGACAGCAATGGGTCTTTTCAGACTCTAATCTCTTTGACCTCAAATCAGGTAGGACTACCCGCT	k__Fungi	p__Basidiomycota	c__Agaricomycetes	o__Hymenochaetales	f__Hymenochaetaceae	g__Fuscoporia	s__contigua
TTGCGCTCCTTGGTATTCCGAGGAGCATGCCTGTTTGAGTGTCGTGAAATTCTCAACCTACAATCCTTTGCGGTTTGTAGGCTTGGACTTGGAGGTCTTGCTGGCTTTTACGGTCGGCTCCTCTCAAATGCATTAGCTTGATTCCTTGCGGATCGGCTCTCGGTGTGATAATTATCTGCGCCGTGACCGTGAAGTGTTTGGCAGGCTTCTAACCGTCTCTTTGAGACAGCCTCATTGACATCTGACCTCAAATCAGGTAGGACTACCCGCT	k__Fungi	p__Basidiomycota	c__Agaricomycetes	o__Polyporales	f__Polyporaceae	NA	NA
TTGCGCCCCTTGGTATTCCGAGGGGCATGCCTGTTCGAGCGTCATTTCAAACCCCTCAAGCTCTTCTGCTTGGTATTGGGCTCTCGTCCTTACTTTTCCACGGACGTGCCCGAAACTCATAGGCAGTGACACCCAACTCCTCAGCGTAGTCAAAAAATTTTTTTTTCGCTTCTGGAGTCTTCTGGGTATTACTCGCCTGACAACCCCCCAATTTTTCTTCTATGGTTTGACCTCGGATCAGGTAGGGATACCCGCT	k__Fungi	p__Ascomycota	c__Dothideomycetes	o__Tubeufiales	f__Tubeufiaceae	NA	NA
TTGCGCCCGCCAGCATTCTGGCGGGCATGCCTATTCGAGCGTCATTTCAACCCTTAAGCCCTTGCTGCTTAGTGTTGGGAGTCTACGTCCAGCGGGCGTAGTTCCCTAAAGTTAGTGGCGGAGTCGCGGCGTACTCTAAGCGTAGTAGAACCACCTCTCGCTTCTGTAGTGGTCGCGTCTGCCTGCCGTCAAAAGCCTTCTACCTCTTTAATGGTTGACCTCGGATTAGGTAGGAATACCCGCT	k__Fungi	p__Ascomycota	c__Sordariomycetes	o__Xylariales	f__Xylariaceae	NA	NA
TTGCGCCCTTTGGTATTCCTTAGGGCATGCTTGTTCGAGCGTCATTTCCACCCTCCAAGCCCGGCTTGGTGATGGGCGCCTTGTCCCGCCTCCGCGCGTGGACTCGCCTTAAGCACATCAGGTAGCCCGGTTCCGTCAACCTTGAGCGCAGTAGAAACGCGTCTCCTCGGCACGGAACGGCAGCCCTTGAGAAAATGACCCCCTCGAAGGACCTCGAATCAAGCAGGAGTACCCGCT	k__Fungi	p__Ascomycota	c__Dothideomycetes	o__Pleosporales	NA	NA	NA
TTGCGCCCTTTGGTATTCCGAAGGGCATGCCTGTTCGAGCGTCATTATCACCCCTCAAGCCCCCGGCTTGGTGTTGGACGGTTTGGCGGAGGCCCTCCGGGGCCCTCGCCCCTCCCAAAGACAATGACGGCGGCCACGTTGGACCCCCGGTACACTGAGTTCTTCACGGGACACGTACTGGAGTTAAGGGTGCGCGGGGCACGGTCTGCCTCCCCTCAGGGAGAATCTTTTTAACTACAAGGTTGACCTCGGATCAGGTAGGGATACCCGCT	k__Fungi	p__Ascomycota	c__Eurotiomycetes	o__Chaetothyriales	f__Herpotrichiellaceae	g__Veronaea	NA
TTGCGCCCTTTGGTATTCCGAGGGGCATGCCTGTTCGAGCGTCATTACACCACTCAAGCACCGCTTGGTATTGGGCGGCGGCCGGTTAACCCTTCCCCCTCGCGGGGCGGGTCGGCCCCCCTGAAATGGATGATTGGCGGCGCCCTCCCGGCTGCAAGCGTAGTAGAACTTTTACGTCTCGCTTCAGTGGCTCGGGGTGCGCTCGCCTGACGAAAAACCTATTTTTCTTTCTAGGTTGACCTCGGATCAGGTAGGGATACCCGCT	k__Fungi	p__Ascomycota	c__Dothideomycetes	NA	NA	NA	NA
TTGCGCCCTTTGGTATTCCGAAGGGCATGCCTGTTCGAGCGTCATTATCACCCCTCAAGCCTCGCTTGATGTTGGACAGCTGGTTGTGTGCCCCCCTCTAGGGGGCGTGAAACCTGTCCTAAAGACAATGACGGCGGCCTGTCGACCCCCGGTACACTGAGCTTGTTTTTCTGAGCACGTATCGGTCATACAAGTGGTGACAGGACTCCGGTCTCCTTCCCGGCATCGGGAAAAATCCCTTTTTACAAGGTTGACCTCGGATCAGGTAGGGATACCCGCT	k__Fungi	p__Ascomycota	c__Eurotiomycetes	o__Chaetothyriales	f__Herpotrichiellaceae	NA	NA
TTGCACCCTTTGGTATTCCGAAGGGTACGCCCGTTTGAGTGTCATTGTACTCTCACCTCTCTCGCTTTTGCGCGTGCTGGTGGACTTGGACGCTGCCGTGTCATCAACGGCTCGTCTCAAATGCCTGAGTGTGACCCGCTTTTTGGCGTCATCTGGTGTGATAAGCATCTTCACCGGAGTTTCTCGACTCTGTCGAGAGCGTCGATTTGCGGCGAACGCTGCCAACCGTCGAAAGACAACACTTGACAATTTGACCTCAGATCGGGCGGGACTACCCGCT	k__Fungi	p__Basidiomycota	c__Agaricomycetes	o__Sebacinales	NA	NA	NA
TTGCGCCCTTTGGTATTCCGAGGGGCATGCCTGTTCGAGCGTCATTTCAACCCTCAAGCTCTGCTTGGTATTGGGCCCTGCTGCGATGGCAGGCCTTAAAATCAGTGGCGGTGCCGTCTTGGCTCCAAGCGTAGTACATCTCTCGCTCTGGAGGCCTGGTGGTGTCTTGCCAGATAACCCCCATTATCTTCTATGGTTGACCTCGGATCAGGTAGGGATACCCGCT	k__Fungi	p__Ascomycota	c__Leotiomycetes	o__Helotiales	f__Helotiaceae	g__Scytalidium	NA
TTGCGCCCTTTGGTATTCCGAAGGGCATGCCTGTTCGAGCGTCATTATCACCCCTCAAGCCCTGTGCTTGGTGTTGGACGGCTTGGTCGCGCGAGCGGACCCCTCCTAAAGACAATGACGGCGGCCTGTGGTTCCCCCGGTACACTGAGCTTTTCATCGAGCACGTATCGGATGAGGGCGCCCGGGACACGGTCCTCTCCTTTCACAAGGAAACTTCTAAAGGTTGACCTCGGATCAGGTAGGAATACGCGCT	k__Fungi	p__Ascomycota	c__Eurotiomycetes	o__Chaetothyriales	f__Herpotrichiellaceae	g__Cladophialophora	NA
TTGCGCCCTTTGGTAGCCCAAAGGGCATATCTGTTCGAGTGTCATTTACCTTCTCAAGCTCAGCTTGGTGTTGGGTGCTTGCCGTTTTTGCGGCTCACCTTAAAACTATTAGTGCTTGCGTAGCCCTGCAAGTAGCGGAGTAGAATCTGCTGTTGGGGGGCTGACTGCGGCACTGAAACCAAACTTATCACTTTTTGACCTCGGATCAGATAGGGATACCCGCT	k__Fungi	NA	NA	NA	NA	NA	NA
TTGCGCCCATTAGTACTCTAGTGGGCATGCCTGTTCGAGCGTCATTACAACCCTCAAGCCTCTGTATGCTTGGTGTTGGGGCAGTCTACAGCGCATGTAGGCCCCGAAATATAGTGGCGGGCTCGCCATGTCTCCGAGCGTAGTAGCACATTCTCGCTTTGGACGTCTGGCGGGTGTCTAGCCGTTAAACCCCCTAAATTTCCAGAAGGTTGACCTCGGATCAGGTAGGAATACCCGCT	k__Fungi	p__Ascomycota	c__Sordariomycetes	NA	NA	NA	NA
TTGCGCCCCTTGGTATTCCGAGGGGCATGCCTGTTCGAGCGTCATTTCAAACCTCAAGCGTCAGCTTGGTATTGGGCGTCGTCCTGCCGGACGTGCCAGAAACTCGTGGGCGGTGGTGCCGATCTTCCAGCGTAGTCAAGTCTACCCGCTCCGGAGATTTATGGCGCCGCCCGCCGGATAAGCTTAAATTTAACCATGGTTTGACCTCGGATCAGGTAGGAATACCCGCT	k__Fungi	p__Ascomycota	c__Dothideomycetes	o__Tubeufiales	f__Tubeufiaceae	g__Helicosporium	s__aquaticum
TTGCGCCCTTTGGTATTCCGAAGGGCATGCCTGTTCGAGCGTCATTATCAACCCTCAAGCCCGGCTTGTTATTGGGTCCCTTATCGTCACAGATAGGCCCGAAAGATAATGGCGGTGTCGAGAACGACCCCAGATGCAGCGAGCTTTCAGCATACATCGCGGTGGTGTTCCCGGCCCGGCCTGGAAATTCATTTTTATTTTCTAAGGTTGACCTCGGATCAGGTAGGAATACCCGCT	k__Fungi	p__Ascomycota	c__Eurotiomycetes	o__Phaeomoniellales	f__Phaeomoniellaceae	NA	NA
TTGCGCCCTTTGGTATTCCAAAGGGCATGCCTGTTCGAGCGTCATTATCACCCCTCAAGCCCCGTGCTTGGTGTTGGACGGATTTTGGTCGTGTGATACCGACCCCTCCTAAAGACAATGACGGCGGCCTGCGGATCCCCCGGTACACTGAGCTTTTAACTGAGCACGTATCGGACAAGGGCGCCCAGGACCCGGTCCTTCTCCTTTAACTAGGAAATTTTTTTCAAGGTTGACCTCGGATCAGGTAGGAATACGCGCT	k__Fungi	p__Ascomycota	c__Eurotiomycetes	o__Chaetothyriales	f__Herpotrichiellaceae	g__Phialophora	NA
TTGCGCTCCTTGGTATTCCATGGAGCATGCCTGTTTGAGTGTCACGTAAACCCTCACCCTTGCGATGTCAAAGTCGCCTGCGGTGGACTTGGACCGTGCCGTAGCCGGCTCGTCCCGAAATGCATTAGCTTGCGCTTGTTAGAGTGCTCGGCATGGTGTGATAATTATCTGCGCCGTCGCCTTAGGCCTCTTCTGTACGTGCGGCTTATAGACGTCCCTCGAGGACAACTTATAAAGCTTTGGCCTCAAATCAGGTAGGACTACCCGCT	k__Fungi	p__Basidiomycota	c__Agaricomycetes	o__Auriculariales	NA	NA	NA
TTGCGCCCTTTGGTATTCCGAGGGGCATGTCTGTTCGAGCGTCATTTCAACCCTCAAGCTTTTGCTTGGTATTGGGCTTCATCCTGCCTAAGGATGTGCCTAAAACTCATTGGCAGTTGCACTTAGCTCCCTTGCGTAGTTATTTCTTTCTCGCTTGGAATTTTAGGTGTAACCCGCCTGAGAACCCCCCATATTTCTCAAAGTTTGACCTCGGATCAGATAGGGATACCCGCT	k__Fungi	p__Ascomycota	c__Dothideomycetes	o__Tubeufiales	f__Tubeufiaceae	g__Tubeufia	NA
TTGCGCCCTTTGGTATTCCGAAGGGCATGCCTGTTCGAGCGTCATTTTCACCCCTCAAGCCCCCGGCTTGGTGTTGGAGGTTTGGTGTAGGCACCCGCCTAGACCCCTCCTAAAGACAATGACGGCGGCGGTTGAACCCCCGGTACACTGAGCTTCTTAACCGAGCACGTACTGGGTCCAGGGTTCGGCCGCACCCGGTCTCTTACCTTTTTTTACTTACAAGGTTGACCTCGGATCAGGTAGGAATACCCGCT	k__Fungi	p__Ascomycota	c__Eurotiomycetes	o__Chaetothyriales	f__Herpotrichiellaceae	g__Exophiala	s__xenobiotica
TTGCGCTCCCTGGTATTCCGGGGAGCATGCCTGTTTGAGTGTCATGGTATTCTCATCCTTCATAACTTTTGTTATCGAAGGCATGGACTTGGAGGTCGTGCTGGTTCCTCGTTGAATCGGCTCCTCTTAAATGTATTAGCGTGAGTGTAACGGATCGCTTCGGTGTGATAATTATCTGCGCCGTAGTCGTGAAGTAACATAAGCTTGCGCTTCTAACCGTCCTTAAGTTGGACAATTTACTTTGACATCTGACCTCAAATCAGGTAGGACTACCCGCT	k__Fungi	p__Basidiomycota	c__Agaricomycetes	o__Polyporales	f__Phanerochaetaceae	g__Phanerochaete	s__bambusicola
TTGCGCTCCTTGGTATTCCGAGGAGCATGCCTGTTTGAGTGTCATTAAATTCTCAACCTCACCAGTTTTCTGAACTGTTCTTCGAGGCTTGGATGTGGGGGTTTGTGCAGGCTGCCTCACTGGCGGTCTGCTCCCCTGAAATGCATTAGCGAGTTCATACTGAGCTCCGTCTATTGGTGTGATAATTATCTACGCCGTGGACGAGGTTCAGACTTGCTTCTAACCGTCCGCAAGGACAATACCTTGACAATTTGACCTCAAATCAGGTAGGACTACCCGCT	k__Fungi	p__Basidiomycota	c__Agaricomycetes	o__Agaricales	f__Psathyrellaceae	g__Coprinellus	NA
TTGCGCCCTTTGGTATTCCGAAGGGCATGCCTGTTCGAGCGTCATTTCAAACCCTCAAGCTCTTTTTGCTTGGTATTGGGCTCTCGTCCTGCCTAAAGGACGTGCCCGAAACTCATTGGCAGTGGCACCCAGCTCCCTAGCGTAGTCATATTTCCGCTCTGGACGTCTGGGTATCACCCGCCAGATGAACCCCCCCAATTTTTTCTATGGTTTGACCTCGGATCAGGTAGGGATACCCGCT	k__Fungi	p__Ascomycota	c__Dothideomycetes	o__Tubeufiales	f__Tubeufiaceae	NA	NA
TTGCGCCCTTTGGTATTCCGAAGGGCATGCCTGTTCGAGCGTCATTATCACCCCTCAAGGCCCCTCGGGGACTTGGCATTGGAGGTCCGGTCAGGCGACTGACCCCTCCCAAAGACAATGACGGCGGCCTGGACGGACCCCCGGTACACTGAGCTTCTTTCACGAGCACGTATCGGAGTCAAGGGTTCGGCGGCCGACGGTCTCTTCTCGAGGTCGTGCAAACGCCTCGGGTGCTCCTTCTCACAAAGGTTGACCTCGGATCAGGTAGGAATACCCGCT	k__Fungi	p__Ascomycota	c__Eurotiomycetes	o__Chaetothyriales	f__Herpotrichiellaceae	NA	NA
TTGCGCCCTTTGGCATCCCGAAGGGCATGCCTGTTCGAGCGTCATTTCACCAATCAAGCCTGGCTTGGTGTTGGGTGCCGTCCCGCCTCTGGTGCGCGGACGCTCCCTAAAATCATCGGCGGTGCAGCACCGGCTTCGAGCGCAGCAGATGTTCGCTCTGTGGGTCTGGTGAGGCAGCGGCCGCGACGACAACCTCTAGGTTGACCTCGGATCAGGTAGGGATACCCGCT	k__Fungi	p__Ascomycota	c__Dothideomycetes	o__Hysteriales	f__Hysteriaceae	NA	NA
TTGCGCCCCTTGGCATTCCGAGGGGCATGCCTGTTCGAGCGTCATTTCAAACCTCAAGCGTCTGCTTGGTATTGGGCCTCGTCCGTTAGGACGTGCCAGAAACTTGTGGGCGGTGGTGCCGATCTCCCAGCGTAGTCAAGTCTTCCGCTACGGAGTTAGGTGCTACCCGCCGGATTAAGCTTAAATCTATCTATGGTTTGACCTCGGATCAGGTAGGGATACCCGCT	k__Fungi	p__Ascomycota	c__Dothideomycetes	o__Tubeufiales	f__Tubeufiaceae	g__Helicosporium	s__aquaticum
TTGCGCCCTCCGGTATTCCGGGGGGCACGCCTGTTCGAGCGCCATCGCACCCTCCAAGCTCTGCTTGATGTTGGGCGTTGCGAGCGACCCCCGGTAACGGGTGGTCCCGCACGCCTGGAACGCGTGGGCGTCCGGCCTGTCGAGACACCGCGAGCGTAGCAAGGCTGCAAAGTCATTTCGCTCCGTCGGGACTCCAGCGGACCGCCTCTAGGCTCTCTCCTTTGGGGAGACCTTCAACTAGAGTTTGGCCTCGGATCAGGTGGGGATACCCGCT	k__Fungi	p__Ascomycota	c__Dothideomycetes	o__Venturiales	f__Sympoventuriaceae	g__Verruconis	s__verruculosa
TTGCGCTCCTTGGTATTCCATGGAGCATGCCTGTTTGAGTGTCACGTAAACCCTCACCCTTGCGATGTCAAAATCTCTTGTGGTGGATTTGGACCGTGCCGTAATTGGCTCGTCCTGAAATGCATTAGCTTGCGCTTGTTAGAGTGCTCGGCATGGTGTGATAATTATCTGCGCCGTCGCCTTAGGCCTCTTCTGTGTGCGCTGCTTCCAATCGTCCCTTGCGGACAACGTATTTTTAAGCTTTGGCCTCAAATCAGGTAGGACTACCCGCT	k__Fungi	p__Basidiomycota	c__Agaricomycetes	o__Auriculariales	NA	NA	NA
TTGCGCCCGCCAGCATTCTGGCGGGCATGCCTGTTCGAGCGTCATTTCAACCCCTCGGGCCCCTTGGCCGCCCGGTGTTGGGGGACTACTTCAGGTAGCCCCCGAAAGGCAGTGGCGGAGCCGGCCCCGGCCCCGGACGTAGTACGAAACTCCTCGTCCGCGGCAGGTCCGGCGTCCCGCCGTGAAACCCCCCATCTTCAATGGTTGACCTCGGATCAGGTAGGACTACCCGCT	k__Fungi	p__Ascomycota	c__Sordariomycetes	o__Xylariales	f__Xylariaceae	g__Geniculisynnema	s__termiticola
TTGCGCCCCTTGGTATTCCGAGGGGCATGCCTGTTCGAGCGTCATTACACCACTCAAGCATAGCTTGGTATTGGAGGATGCGGTTCGCCGCACCTCTCGAATCGTCCGGCTGAGCGTCATCGTCTCTTAGCGTTGTGATACATATTCGCTTCTGAGATCGGTGGTGTTTGCGCCGTTAAACCTCTTTTATCAGGTTGACCTCGGATCAGGTAGGGATACCCGCT	k__Fungi	p__Ascomycota	c__Dothideomycetes	o__Capnodiales	NA	NA	NA
TTGCGCCCCTTGGTATTCCATGGGGCATGCCTGTTCGAGCGTCATCTACACCCTCAAGCTCTGCTTGGTGTTGGGCGTCTGTCCCGCCTACGTGCGCGGACTCGCCCCAAATTCATTGGCAGCGGTCCTTGCCTCCTCTCGCGCAGCACATTGCGCTTCTCGAGGTGCGCGGCCCGCGTCCACGAAGCAACATTACCGTCTTTGACCTCGGATCAGGTAGGGATACCCGCT	k__Fungi	p__Ascomycota	c__Dothideomycetes	o__Pleosporales	f__Didymosphaeriaceae	g__Paraconiothyrium	s__archidendri
TTGCGCCCGTCAGTATTCTGGCGGGCATGCCTGTTCGAGCGTCATTTCAACCCTTAAGCCCTCGTTGCTTAGCGTTGGGAGCCTACCCGGGCCTCTCTGGGTAGCTCCCCAAAGTCAGTGGCGGAGTCGGTTTCACGCTCTAGACGTAGTAGTTTTATTCTCGTCTGCAGCTGGGCCGGCGTCCTGCCGTAAAACACCCCAATTCTTATAGGTTGACCTCGGATCAGGTAGGAATACCCGCT	k__Fungi	p__Ascomycota	c__Sordariomycetes	o__Xylariales	f__Xylariaceae	g__Xylaria	s__escharoidea
TTGCGCCCCTCGGTATTCCGTGGGGCATGCCTGTTCGAGCGTCATTTACACCCTCAAGCTCTGCTTGGTGTTGGGCGTCTGTCCCGCCTCCGTGCGCGGACTCGCCTCAAAGTCATTGGCAGCGGTCTCGTCGGCTTCTCGCGCAGCACATTTGCGCTTCTCGGAGCCCCGGCGGATCAGCGTCCAGCAAGCAATTTCATGACTTGACCTCGGATCAGGTAGGGATACCCGCT	k__Fungi	p__Ascomycota	c__Dothideomycetes	o__Pleosporales	f__Periconiaceae	g__Periconia	NA
TTGCGCCCTTTGGCATTCCGAAGGGCATGCCTGTTCGAGCGTCATTATCACCTCTCAAGCCCCTCGGGTTTGGCCTTGGAGGGTCGGTTGGGCTTCGCCCGACCCCTCCCAAAGACAATGACGGCGGCTTTGTCTGACCCCCGGTACACTGAGCTTCTTAACCGAGCACGTGCCGGAACCAGGGTCGGCGGGCCACGGTCTGCTCCCTTCGCGGGGAAATTTTCTCAGGTTGACCTCGGATCAGGTAGGGATACCCGCT	k__Fungi	p__Ascomycota	c__Eurotiomycetes	o__Chaetothyriales	f__Herpotrichiellaceae	g__Melanchlenus	s__eumetabolus
TTGCGCCCGCCAGTATTCTGGCGGGCATGCCTGTTCGAGCGTCATTTCAACCCTCAAGCCCGGCTTGGTGTTGGGGCCTTGCGGCGTGCCGCAAGCCCTGAAAAACAGTGGCGGGCTCGCTATAACTCCGAGCGTAGTAACTTATCTCGCTATGGAAGAGTGGCGGGTGCCGGCCGTGAAACCACTTGCTTTTTTATAAGGTTGACCTCGGATCAGGTAGGAATACCCGCT	k__Fungi	p__Ascomycota	c__Sordariomycetes	NA	NA	NA	NA
TTGCGCCCTTTGGTATTCCGAAGGGCATGCCTGTTCGAGCGTCATTTTCACCCCTCAAGCCCCCGGCTTGGTTTTGGACGGTCTGGTTTAGGCACCGCCTAGACCCCTCCTAAAGATAATGACGGCGGCCTCGTTGGACCCCCGGTACACTGAGCTTCTTAACTGAGCACGTATCGGATCAAGGGTGCGCGAGACACGGTCTTCAACCCCCTTTTTTTTCTAAGGTTGACCTCGGATCAGGTAGGAATACCCGCT	k__Fungi	p__Ascomycota	c__Eurotiomycetes	o__Chaetothyriales	f__Herpotrichiellaceae	g__Exophiala	s__bergeri
TTGCGCCCTTTGGTATTCCTTAGGGCATGCCTGTTCGAGCGTCATCTAAACCCTCAAGCACTGCTTGGTGTTGGGCGTCTTGTCCCGCCTCCGGCGCGGACTCGCCTCAAAATCATTGGCGGCCTGTGTATTGGCTTCGAGCGCAGCAGACTCGCGCCTCGTCCCCTCTAGCACAGGTGTCCAGCAAGCCTCACCCACTAAATTTGACCTCGGATCAGGTAGGGATACCCGCT	k__Fungi	p__Ascomycota	c__Dothideomycetes	o__Pleosporales	f__Pleosporales_fam_Incertae_sedis	g__Hermatomyces	NA
TTGCGCCCTTTGGTATTCCGAAGGGCATGCCTGTTCGAGCGTCATTTTCACCCCTCAAGCCCCCGGCTTGGTGTTGGACGGTTTGGTCTAGGTACCCCTAGATCCCTCCCAAAGACAATGACGGCGGGCTGTTCGGACCCCCGGTACACTGAGCGTCTTAACTGAGCACGTACCGGTCTCAATGGGTCGACGGCACCCGGTCTCTAAACCTATCTCTTTAACAAGGTTGACCTCGGATCAGGTAGGAATACCCGCT	k__Fungi	p__Ascomycota	c__Eurotiomycetes	o__Chaetothyriales	f__Herpotrichiellaceae	g__Exophiala	NA
TTGCGCCCCTTGGTATTCCGAGGGGCATGCCTGTTCGAGCGTCATTACACCACTCAAGCATAGCTTGGTATTGGAGGATGCGGTTCGCCGCACCTCTCGAATCATCCGGCTGAGCGTCATCGTCTCTTAGCGTTGTGATACATATTCGCTTCTGAGATCGGTGGTGTTTGCGCCGTAAAACCTCTTTTTATCAGGTTGACCTCGGATCAGGTAGGGATACCCGCT	k__Fungi	p__Ascomycota	c__Dothideomycetes	o__Capnodiales	NA	NA	NA
TTGCGCCCTTTGGTATTCCAAAGGGCATGCCTGTTTGAGCGTCATTTCTCTCTCAAACCCTTGGGTTTGGTATTGAGTGATACTCTTAGTCGGACTAGGCGTTTGCTTGAAATGTATCGGCATGAGTGCGCTGGATAGTACGTTCTGATTATTCAATGTATTAGGTTTATCCAACTCGTTGAAGGATCAGGTGTAAATTTCTGGTGGCATGGCTCGGCCTTACAACAACAAACAAGTTTGACCTCAAATCAGGTAGGAATACCCGCT	k__Fungi	p__Ascomycota	c__Saccharomycetes	o__Saccharomycetales	f__Saccharomycetales_fam_Incertae_sedis	g__Candida	s__vaughaniae
TTGCGCCCTTTGGTATTCCATAGGGCATGCCTGTTCGAGCGTCATTTACGCCCTCAAGCTCTGCTTGGTGTTGGGTGCTTGTCCCGCCGCGCGCGCGGACTCGCCTGAAAAGCATTGGCAGCCAGGTGCCTTGGCTTGGAGCGCAGCAGAGTCAGCGCGCCAGCCAGGCTCGTGGCATCCACAAGCCGTCTACCACGCTTGACCTCGGATCAGGTAGGGATACCCGCT	k__Fungi	p__Ascomycota	c__Dothideomycetes	o__Pleosporales	f__Trematosphaeriaceae	g__Brevicollum	s__hyalosporum
TTGCGCCCCTTGGTATTCCGGGGGGCATGCCTGTTCGAGCGTCATTACAACCCTCAAGCTCTGCTTGGAATTGGGCACCGTCCTCACTGCGGACGCGCCTCAAAGACCTCGGCGGTGGCTGTTCAGCCCTCAAGCGTAGTAGAATACACCTCGCTTTGGAGCGGTTGGCGTCGCCCGCCGGACGAACCTTCTGAACTTTTCTCAAGGTTGACCTCGGATCAGGTAGGGATACCCGCT	k__Fungi	p__Ascomycota	c__Dothideomycetes	o__Botryosphaeriales	f__Botryosphaeriaceae	g__Lasiodiplodia	NA
TTGCGCCCCTTGGTATTCCATGGGGCATGCCTGTTCGAGCGTCATTTCAACCCTCAAGCATTGCTTGGTGTTGGGCGTTTGTCCCCGCCGCAGCGCGCGGACTCGCCTCAAAAACATTGGCGGCTGTTCCCCCTTCGGCTCGTAAGCGCAGCAAAGTCGGCGCCCGGAGCCCTGGCGGATGGCGTCCAGGAAGCTACATTTTTCAAGGCTTGACCTCGGATCAGGTAGGGATACCCGCT	k__Fungi	p__Ascomycota	c__Dothideomycetes	o__Pleosporales	NA	NA	NA
TTGCGCCCTTTGGTATTCCGAGGGGCATGTCTGTTCGAGCGTCATTTCAACCCTCAAGCTTCTGCTTGGTATTGGGCTTCATCCTGTCTAAAAGGATGTGTCTAAAACTCATTGGCGGTTGCACTTAGCTCCCTTGCGTAGTTATATTTTTTCCTCGCTTGGAAATTTAGGTGTCAACCCGCCTGAGAACCCCCCATATTTCTCAAGGTTTGACCTCGGATCAGATAGGGATACCCGCT	k__Fungi	p__Ascomycota	c__Dothideomycetes	o__Tubeufiales	f__Tubeufiaceae	g__Tubeufia	NA
TTGCGCCCGCCAGCATTCTGGCGGGCATGCCTGTTCGAGCGTCATTTCAACCCTCGGGCCCCCGTTGCCCGGCGTTGGGGGACTACGACGTAGCCCCCGAAAGACAGTGGCGGAGCCGGCCCCGGCCCCGGACGTAGTAACACACCCTCGTCCGCGGCAGGCCCGGCGTCCCGCCGTGAAACCCCCCGAATCTCAAGGTTGACCTCGGATCAGGTAGGAATACCCGCT	k__Fungi	p__Ascomycota	c__Sordariomycetes	o__Xylariales	f__Xylariaceae	g__Geniculisynnema	s__termiticola
TTGCGCCCTTTGGTATTCCGAAGGGCATGCCTGTTCGAGCGTCATTATCCCCCCTCAAACCTCGGGTTTGGTGTTGGACCGATGTTGGTCGTTTGACCAACTGGTCTTAAAGACAATGACGGCGTCCGTGGGACCCTCGGTGCAACGAGCTTTCATTGAAGCACGCGTCGAGTTTCAAGGACCCTCCGGGCCGGTCTTCCCCCTTTTTACTTCTTAAGGTTGACCTCGGATCAGGTAGGAATACCCGCT	k__Fungi	p__Ascomycota	c__Eurotiomycetes	o__Chaetothyriales	f__Trichomeriaceae	g__Knufia	NA
TTGCGCCCCTTGGTATCCCGAGGGGCATGCCTGTTCGAGCGTCATTTAGGACCTCAAGCCTCGCTTGGTCTTGGGCGCGGTCTGACCGACCCGCCTGTAACTGTCAGCGGCAACCGTTTGGCCCTTAGGCGTAGCAACACTATTCGTCTTTAGGGGCTCTCGGGCGGCCGTCTCAAGACTCTGGCCCTCTGGGCCACCAAAGTTTGACCTCGGATCAGGTAGGGATACCCGCT	k__Fungi	p__Ascomycota	c__Dothideomycetes	NA	NA	NA	NA
TTGCGCCCTTTGGTATTCCGAAGGGCATGCCTGTTCGAGCGTCATTATCACCCCTCAAGCCCCCGGCTTGGTGTTGGACGGCCTGGTCGGGCGACCGACCCCTCCCAAAGACAATGACGGCGGCCTCGTGGGACCCCCGGTACACTGAGCTCCTTTTCACAGGGCACGTATCGGAGTCAGGGTCCCCGGGCCACGGACAATCACCTTTTATCTTTTTTACAAGGTTGACCTCGAATCAGGTAGGGATACCCGCT	k__Fungi	p__Ascomycota	c__Eurotiomycetes	o__Chaetothyriales	f__Herpotrichiellaceae	NA	NA
TTGCGCCCATTAGTATTCTAGTGGGCATGCCTATTCGAGCGTCATTTCAACCCTTACGCCCTGTAGCGTAGTGTTGGGAATCTACCAGCAGGTAGTTCCTCAAATCGATTGGCGGAGTTAGCACATACTCTAGGCGTAGTAATACCATTCTCGCTTCGGTAGTAGTGCTAGCGGCTAGCCACTAAACCCCCTATATTTCTAGTGGTTGACCTCGGATTAGGTAGGAATACCCGCT	k__Fungi	p__Ascomycota	c__Sordariomycetes	o__Xylariales	f__Xylariaceae	g__Hypoxylon	NA
TTGCACCCTTTGGTATTCCGAAGGGTATGCCTGTTTGAGTGTCATTAAATTCTCAACCTTACAACTTTTTGTGAGTCGTAAGGCTTGGATGTGAGGGTTATTGCTGGCTTCCTTCAGTGTGATGGTCAGCTCCCTTTAAATGTATTAGTGGAATTCTTGTGAATCGTTCACTGAGTGTGATAATTATCTACGCTCTAGATTTGCAACGGTCTGCTTATAACCGTCCTTAAGTTGGACAATTTATTGACAATTTGACCTCAAATCAGGTAGGACTACCCGCT	k__Fungi	p__Basidiomycota	c__Agaricomycetes	o__Agaricales	f__Tricholomataceae	g__Mycena	s__corynephora
TTGCGCCCTTTGGTATTCCTTAGGGCATGCCTGTTCGAGCGTCATTTAACCCCTCAAGCTCTGCTTGGTGTTGGGCGCTTGTCCCGCCTCCGGGCGCGGACTCGCCTTGAAATCATTGGCGGCCCGTGTATTGGTTTCGAGCGCAGCACGATTTGCGTCCCCGATCCAGCGCACGATGGCGTCCAGCAAGCCTCTCTCATTTTGACCTCGGATCAGGTAGGGATACCCGCT	k__Fungi	p__Ascomycota	c__Dothideomycetes	o__Pleosporales	f__Testudinaceae	g__Lepidosphaeria	NA
TTGCGCTCTCTGGTATTCCGGAGAGCATGTCTGTTTGAGTGTCATGAACTCTTCAACCTACCGGTTTCTAGTAAATCGGATTAGTGTTTGGATTCTGAACGCCTGCTGGCCTTTATTGGCGAAGCTCGTTCGTAAATGATTAGCATCTCATATTCGAAAATCGGATTGACTCAGTGTAATAGACTATTCGCTGAGGACGCTCTTTCGGGAGTGGCCGAGTTTTGTAAAGTAGAAGCTTCTAATTCTATTAGTCAACTTTAGATTAGACCTCAGATCAGGCAGGATTACCCGCT	k__Fungi	p__Basidiomycota	c__Microbotryomycetes	o__Sporidiobolales	f__Sporidiobolaceae	g__Rhodotorula	s__nothofagi
TTGCGCCTTTTGGTATTCCGAAAGGCATGCCTGTTTGAGTGTCATGAAATCTCAATCCCTCTGGTTTTCTAACTGGTTGGATTGGACTTGGGCGTCTTGCCAGCAATGGCTCGCCTCAAATGACTTAGTGGAACATCCCACATCAGTGTTAGACGTAATAAGTTTCGTCTCTCCTTGTGGTGGTGACTGCTTAGAACCTGCCATCGCGCACTCTTTTGACTTTGACCTCAAATCAGGTAGGGCTACCCGCT	k__Fungi	p__Basidiomycota	c__Tremellomycetes	o__Tremellales	f__Rhynchogastremataceae	g__Papiliotrema	s__leoncinii
TTGCGCCCCTTGGTATTCCGAGGGGCATGCCTGTTCGAGCGTCATTACACCACTCAAGCCTCGCTTGGTATTGGGCGCCGCGGTCTCTCCCCGCGCGCCTTAATGTCTCCGGCTGAGCTGTCCGTCTCTAAGCGTTGTGGCATTTTGTTTCCGCTTCGGAGCACGGGTGGCTTCCACGCCGTTAAACCCTTTCTCAAAGGTTGACCTCGGATCAGGTAGGGATACCCGCT	k__Fungi	p__Ascomycota	c__Dothideomycetes	o__Capnodiales	f__Mycosphaerellaceae	NA	NA
TTGCGCCCTTTGGTATTCCGAGGGGCATGCCTGTTCGAGCGTCATTTCAACCCTCAAGCTCTGCTTGGTATTGGGTCCTCGTCCGCCTAGGACGTGCCCGAAACTCGTAGGCGGTAGTGCCCAGCTCCTAGCGTAGTCATGTTACCCGCTCTGGAGGACTTGGGACCCACCCGCCGGATAACCTCTATTCTTCTATGGTTTGACCTCGGATCAGGTAGGGATACCCGCT	k__Fungi	p__Ascomycota	c__Dothideomycetes	o__Tubeufiales	f__Tubeufiaceae	g__Thaxteriellopsis	s__lignicola
TTGCGCCCCTTGGTATTCCATGGGGCATGCCTGTTCGAGCGTCATTTCAATCCTCAAGCTATGCTTGGTGTTGGGTGTTTGTCCTGCCCGTTGTGCATGGACTCGCCTTAAAAATATTGGCAGCCGATCCCCTCAGCTCGGAGCGCAGCAGATATAGCGCGACGAAGCGAGGTCTAACGGCACCCAGAAGCTTCTCCCAAGTTTGACCTCGGATCAGGTAGGGATACCCGCT	k__Fungi	p__Ascomycota	c__Dothideomycetes	o__Pleosporales	NA	NA	NA
TTGCGCCCGAAGCCTTGGCTGAGGGCACGCCTGCCTGGGTGTCACACATCGCTTTGCCTCCAAAACCTATCCCCTCGTAACACCGTGGTGACGGTTTGGATGCGGAAGATGGCCTCCCGCGATCGAGAGCCGCGGATGGCCCAAGTTGTTGCCGGGGAAGCGAAGCGCCACGGCTTTCGGTGGTCGGCACGGCCTTTCGAGGCAATGAAGCCCGTGGCAGCCGCGAGAGACCCCGGTCTAAGACCCTAACGACCAACAAACGCGACCTCAGGTCAGGCGGGGCTACCCGCT	k__Fungi	NA	NA	NA	NA	NA	NA
TTGCGCCCCTTGGTATTCCATGGGGCATGCCTGTTCGAGCGTCATTTCAATCCTCAAGCTATGCTTGGTGTTGGGTGTTTGTCCTGCCTGTTGTGCATGGACTCGCCTTAAAAATATTGGCAGCCGATCCCCTCAGCTCGGAGCGCAGCAGATATAGCGCGACGACGCGAGGTGTAACGGCACCCAGAAGTTTCTCCCAAGTTTGACCTCGGATCAGGTAGGGATACCCGCT	k__Fungi	p__Ascomycota	c__Dothideomycetes	o__Pleosporales	NA	NA	NA
TCGCGCCCTTTGGCATTCCGAGGGGCATGCCTGTTCGAGCGTCATTACACCACTCAAGCCTGGCTTGGTATTGGGCGACGGGACCTCCCCACGCCCCAATTTCACCGGCTGGATGACCCGTATCTCAGCGTTGTGACACAAATTCGCTGGCGAGAAGGGTGACCCGCGCCGTTAAAACCATCATTCAAGGTTGACCTCGGATCAGGTAGGAATACCCGCT	k__Fungi	p__Ascomycota	c__Lecanoromycetes	o__Peltigerales	f__Pannariaceae	g__Pectenia	NA
TTGCGCTCCTTGGTATTCCGAGGAGCATGCCTGTTTGAGTGTCATTAAATTCTCAACCTCACCCAGTTTGTCAAAACCAGGTGAAGGCTTGGACTTGGGGGTTTTGCAGGCTGCGGGTCAATCCGCGGTTCGCTCCCCTGAAATGTATTAGCGGGTCTTTCCCCTCTATCCCAACGGTGTGATAACCTATCTACGCCGCCGGTTTGGAGACCTTAATGGGACCAGCTTCCAACCGTCCGCAAGGACAACATTGACCAATCTTGACCTCAAATCAGGTAGGACTACCCGCT	k__Fungi	p__Basidiomycota	c__Agaricomycetes	o__Agaricales	f__Psathyrellaceae	g__Parasola	s__auricoma
TTGCGCCCTTTGGCATTCCGAAGGGCATGCCTGTTCGAGCGTCATTATCACCCCTCAAGCCCCCGGCTTGGTGTTGGACGGTTTGGCGAGAGGCCCCTCACGGGGGCTCCCGCCCCTCCCAAAGACAATGACGGCGGCCTCGTTGGACCCCCGGTACACTGAGTTCTTCACGGGACACGTACTGGAGTAAGGGTGCGCGGGGCACGGTCTGCCTCCCCTTCCAGGGAGAATTTATTTACAAGGTTGACCTCGGATCAGGTAGGGATACCCGCT	k__Fungi	p__Ascomycota	c__Eurotiomycetes	o__Chaetothyriales	f__Herpotrichiellaceae	g__Veronaea	s__compacta
TTGCGCCCTTTGGTATTCCTTAGGGCATGCCTGTTCGAGCGTCATCTAACCCCTCAAGCATCGCTTGGTGTTGGGCGCCTGTCCCGCCTCCGCGCGCGGACTCGCCTTGAAGACATTGGCGGCCTGTGTATTGGCTATGAGCGCAGCAAATTCGCGCCTCAGACCCTCTCGCGCGGGCGTCCAGTAAGCAACCCCCCATATTTTGACCTCGGATCAGGTAGGGATACCCGCT	k__Fungi	p__Ascomycota	c__Dothideomycetes	o__Pleosporales	f__Pleosporaceae	g__Stemphylium	NA
TTGCGCCCTTTGGTATTCCGAAGGGCATGCCTGTTCGAGCGTCATTTCAACCCTCAAGCTCTGCTTGGTATTGGGCTCTGCCGTGATGGCAGGCCTTAAAATCAGTGGCGGTGTCATCTTGGCTCTAAGCGTAGTACATCTCTCGCTCTGGAGGCCTGGAGGTGCTCGCCAGATAACCCCCATTAATCTTCTATGGTTGACCTCGGATCAGGTAGGGATACCCGCT	k__Fungi	p__Ascomycota	c__Leotiomycetes	o__Helotiales	f__Helotiaceae	g__Scytalidium	NA
TTGCGCCCGCCGGTATCCCGGCGGGCATGCCTGTTCGAGCGTCATTTCAACCCTCAGGCTCCGCCTGGTGTTGGGGACCTGCGCCGCAGCCCCCTAAAGTCAGCGGCGGGTGCGCCCTCGTACCGAACGCAGTAGCCTATCTCGTTCTGGTGACGGGCGCTCTCCGGCCGTAAAACACGGACGAAAGTCCATCCATGGTTGACCTCGGATCAGGTAGGAATACCCGCT	k__Fungi	p__Ascomycota	c__Sordariomycetes	o__Chaetosphaeriales	f__Chaetosphaeriaceae	g__Tainosphaeria	s__siamensis
TTGCGCCCATTAGTATTCTAGTGGGCATGCCTGTTCGAGCGTCATTTCAACCCTCAAGCTCTCTTGCTTGGTGTTGGGGCTTCTGCGGCTTCGGCCGCAGGCCCTGAAAAACAGTGGCGGGCTCGCTATAACTCCGAGCGTAGTAATCTCTCTCGCTTTGGAAGTGTAGCGGTTCCCGGCCGTTAAACCCCCCAATTTCTGAAATGTTGACCTCGGATCAGGTAGGAATACCCGCT	k__Fungi	p__Ascomycota	c__Sordariomycetes	o__Xylariales	f__Xylariales_fam_Incertae_sedis	g__Phialemoniopsis	s__ocularis
TTGCGGCCGCTGGTATTCCGGCGGCCATGCCTGTTCGAGCGCCACTAACACCCTCAGGACCTCGTCTCCTGGCGTTGGGCGGCTGCCCCTCAGCGGGCGGCCACCTCAAAGTTAGTGGCGGCAGCGTCAGCAGCGCAACGTACTCAGTAGATCATGCTAGCACGAAGCCCTGACGCCTGTCTGCCGCGCGAACCCTTATCACCAAAGTGGTTGGCCTCGGATCAGGTAGGATTACCCGCT	k__Fungi	NA	NA	NA	NA	NA	NA
TATTGCGCCCCTTGGTACTCCATGGGGCATGCCTGTTCGAGCGTCATGTATAACAGTTAGCAGAGAAATCTGACTTGGAAAATTAAGATTATGACTTCCTCTTGGGCGTTTGTCATGCCTTTGCGCAGTCGACTCGCCTTAACTGTATTGGCGGCAGTTTTACCAGCTTTTTGCGCAGCACTTCGCGCGGTACAAAGTAGTGGTGAACTCGCGTCCATTAAGCCTTATTATTTCGACCTCGGATCAGGTAGGGATACCCGCT	k__Fungi	p__Ascomycota	c__Dothideomycetes	o__Pleosporales	NA	NA	NA
TTGCGCCCTTTGGTATTCCGAAGGGCATGCCTGTTCGAGCGTCATTTTCAACCATCAAGCCCGGCTTGTTATTGGGTCCCATCGGTAAAAGATGTGCCCGAAAGATAATGGCGGCGTCGAGATGTGACCCCAGGTGCAGCGAGCTTTCTAAGCATACACTGAGGTGGTCCTCTCGGCCTGGCCCGGAAACTATTTTTTCAAGGTTGACCTCGGATCAGGTAGGAATACCCGCT	k__Fungi	p__Ascomycota	c__Eurotiomycetes	o__Phaeomoniellales	f__Phaeomoniellaceae	g__Phaeomoniella	s__chlamydospora
TTGCGCCCCTTGGTATTCCGGGGGGCATGCCTGTTCGAGCGTCATTTCAACCCCTCAAGCCTGAAGCTTGGTGTTGGGCTGTGCCACGGTGCTGGCAGGCCCTAAAACGAGTGGCGGTGCCCGCTGTGGCTCCAAGCGTAGTAGATCTCTCTCGCTCCGGGGACCCGGTGGGCTGCCTGCCAGATAAGCCTAAATCTTATCTTAGTTTGACCTCGGATCAGGTAGGGATACCCGCT	k__Fungi	p__Ascomycota	NA	NA	NA	NA	NA
TTGCGCCCCTTGGTATTCCGAGGGGCATGCCTGTTCGAGCGTCATTACAACCCTCAAGCTCTGCTTGGTATTGGGCTCCGTCCTCACTGCGGACGCGCCTCGAAGACCTCGGCGGTGGCTGTTCGGCCCTCAAGCGTAGTAGAACACACCTCGCTTTGGAGCGGTCGGCGTCGCCCGCCGGACGAACCTTCTGAACCATTCTCAAGGTTGACCTCGGATCAGGTAGGGATACCCGCT	k__Fungi	p__Ascomycota	c__Dothideomycetes	o__Botryosphaeriales	f__Botryosphaeriaceae	g__Lasiodiplodia	s__crassispora
TTGCGCCCTCTGGTATTCCGGAGGGCATGCCTGTTTGAGTGTCATGAAACTCTCAACCCCTCGGGTTTTGCGACCTGTTGGGTTGGATTTGGGCGCTGCCGCTTTGTTGCCGGCTCGCCTCAAAGGTCTTAGTGGGAATAGTCTGGACCCATGGCTGGCGTAATAAGTTTCGCTGGCTTGGCCGACGACCGTCCGCTGACAACAACCAATACTCTTTCGATCTGACCTCAAATCAGGTAGGGCTACCCGCT	k__Fungi	p__Basidiomycota	c__Tremellomycetes	o__Tremellales	f__Cryptococcaceae	g__Kwoniella	s__betulae
TTGCGCCCGCCAGCATTCTGGCGGGCATGCCTGTTCGAGCGTCATTTCAACCCCTCGGGCCCCTTGGCCGCCCGGTGTTGGGGGACTACTTCAGGTAGCCCCCGAAAGGCAGTGGCGGAGCCGGCCCCGGCCCCGGACGTAGTACGAAACTCCTCGTCCGCGGCAGGTGCGGCGTCCCGCCGTGAAACCCCTTACTCTTCAATGGTTGACCTCGGATCAGGTAGGACTACCCGCT	k__Fungi	p__Ascomycota	c__Sordariomycetes	o__Xylariales	f__Xylariaceae	g__Geniculisynnema	s__termiticola
TTGCGCCCCTTGGCATTCCTTGGGGCATGCCTGTTCGAGCGTCATCTACACCCTCAAGCACTGCTTGCTGTTGGGCGTTTGTCCCGCCTCGGGCGCGGACTCGCCTCAAAACCATTGGCGGCCCATGTCGTGGCTTCGAGCGCAGCAGACTCGCGTCCTCGAGCCGGCGCGTGGGCGACCAGCAAGAACCCCCCCTCTTTTGACCTCGGATCAGGTAGGGATACCCGCT	k__Fungi	p__Ascomycota	c__Dothideomycetes	o__Pleosporales	f__Pleosporales_fam_Incertae_sedis	NA	NA
TTGCGCCCCTTGGTATTCCATGGGGCATGCCTGTTCGAGCGTCATTTTGTACCCTCAAGCACTGCTTGGTGTTGGGCGTTTGTCCTGCAGAGGACTCGCCTGAAAGCGATTGGCGGCCAACGTAGTCGTGGCAGAGCGCAGCACAATCTCGCGTCTCTCCCCTCTGCGTCGGCGTCCATAAGCCTACAATCTCAACGTTTGACCTCGGATCAGGTAGGGATACCCGCT	k__Fungi	p__Ascomycota	c__Dothideomycetes	o__Pleosporales	f__Cucurbitariaceae	g__Pyrenochaetopsis	s__leptospora
TTGCGCCCCTTGGTATTCCATGGGGCATGCCTGTTCGAGCGTCATTTGTACCTTCAAGCTCTGCTTGGTGTTGGGTGTTTGTCTCGCCTCTGCGCGCAGACTCGCCTCAAAACAATTGGCAGCCGGCGTATTGATTTCGGAGCGCAGTACATCTCGCGCTTTGCACTCATAACGACGACGTCCAAAAGTACATTTTTACACTCTTGACCTCGGATCAGGTAGGGATACCCGCT	k__Fungi	p__Ascomycota	c__Dothideomycetes	o__Pleosporales	f__Didymellaceae	NA	NA
TTGCGCCCCTCGGTATTCCGGGGGGCATGCCTGTCCGAGCGTCATTACAACCCTCAAGCTCCGGCTTGGTCTATGGGCCTCGCCCTTCTGGGGGCGGGTCTGAAATGCATTGGCGGTCCGGCGCGGATTCAAGCGTAGTAAAATTGCACCCCGCTTTGGAGGAAGCGCCTTGCTAGCCAACCGAACCCCTCTTTCTTCTAAGAATTGACCTCGGATCAGGTAGGGATACCCGCT	k__Fungi	p__Ascomycota	c__Lecanoromycetes	o__Lecanorales	NA	NA	NA
TTGCGCCTGCTAGCATTCTGGCAGGCATGCCTGTCCGAGCGTCATTTCCACCCTCACGCGCCGCGTGGTGTTGGGGCCCTCTCAGCGACGAGAGGCCCTGAAAGCGAGTGGCGGACCGCCTGGTTGGCTCCGAGCGCAGTACTCTTTGCAACGCTCTGGACGGCCGGCGGCCCTGCCGTGAAACCGCGTCCGCTGGACGCACCTCACACAAGGTTGACCTCGGATCAGGTAGGACTACCCGCT	k__Fungi	p__Ascomycota	c__Sordariomycetes	o__Ophiostomatales	f__Ophiostomataceae	g__Hawksworthiomyces	NA
TTGCGCCCTTTGGTATTCCGAAGGGCATGCCTGTTCGAGCGTCATTACACCCCTCAAACTTAACTGTTTGATGTTGGGCGTTTGCCTGGAGGCACGCCTTAAAATCAGCGACGGTTTCAGCCAACCTCAAACGTGCAAGTATCGTTATGGGCGGCGGTTCGGAACCGGTCTCTTCAGGATTATACCTAAATGTTGACCTCGGATCAGGTAGGAATACCCGCT	k__Fungi	p__Ascomycota	NA	NA	NA	NA	NA
TTGCGCCCCCTGGTATTCCGGGGGGCATGCCTGTTCGAGCGTCATTTCACCACTCAAGCCTCGCTTGGTATTGGGCAACGCGGTCCGCCGCGTGCCTCAAATCGACCGGCTGGGTCTTCTGTCCCCTAAGCGTTGTGGAAACTATTCGCTAAAGGGTGCTCGGGAGGCTACGCCGTAAAACAACCCCATTTCTAAGGTTGACCTCGGATCAGGTAGGGATACCCGCT	k__Fungi	p__Ascomycota	c__Dothideomycetes	o__Capnodiales	f__Cladosporiaceae	g__Cladosporium	s__cladosporioides
TTGCGCCCGAAGCCTTGGCTGAGGGCACGCCTGCCTGGGTGTCACACATCGCTTTGCCTCCAAAACCTATCCCCCCGTAACACCGTGGTGATGGTTGGGATGCGGAAGATGGCCTCCCGCGACCGAGAGCCGCGGATGGCCCAAGTTGTTGCCGGGGAAGCGAAGCGCCACGGCTTTCGGTGGTAGGCACGGCCTTTCGAGGCAACGAAGCCCGTGGCAGACGCGAGAGACCCCGGTCTAAGACCCTAACGACCAACAAACGCGACCTCAGGTCAGGCGGGGCTACCCGCT	k__Fungi	NA	NA	NA	NA	NA	NA
TTGCGCCCCTCGGTATTCCGGGGGGCATGCCTGTTCGAGCGTCATTGTACCCTTCAAGTCCAGCTTGGTATATGGGCCGCCGCTTCGCGTCTAGCGGGCTCGAAAGTTAGTGGTTGTCCGGCGAGACTTCGAGCGCAGTAGATAATCCCCCGCTCCGGAGGAGCTCGCATCGGTCCACCAGAAGCTCAAATCTTCCAACGATTGACCTCGGATCAGGTAGGGATACCCGCT	k__Fungi	p__Ascomycota	c__Lecanoromycetes	o__Lecanorales	NA	NA	NA
TTGCGCCCTTTGGTATTCCGAAGGGCATGCCTGTTCGAGCGTCATTATCACCCCTCAAGCCCTGTGCTTGGTGTTGGACGGCTTGGTCGCGCGAGCGGCCCCCTCCTAAAGACAATGACGGCGGCCTGTGGTTCCCCCGGTACACTGAGCTTTTCATCGAGCACGTATCGGATGAGGGCGCCCGGGACACGGTCCTCTCCTTTCACAAGGAAACTTCTCAAGGTTGACCTCGGATCAGGTAGGAATACGCGCT	k__Fungi	p__Ascomycota	c__Eurotiomycetes	o__Chaetothyriales	f__Herpotrichiellaceae	g__Cladophialophora	NA
TTGCGCCCTTTGGTATTCCGAAGGGCATGCCTGTTCGAGCGTCATTATCACCCCCTCAAGCCCCGTGCTTGGTGTTGGACGGCTTGGTAGAGAGTCTCTACCCCTCCTAAAGACAATGACGGCGGCCTCGTGGAACCCCCGGTACACTGAGCTTCTTAACTGAGCACGTATCGGATCAAGGGTGCCCGGGGCACGGTCTTCTCCCCTTTCCATGGGGAAATTTTCTCAAGGTTGACCTCGGATCAGGTAGGAATACGCGCTGA	k__Fungi	p__Ascomycota	c__Eurotiomycetes	o__Chaetothyriales	f__Herpotrichiellaceae	g__Cladophialophora	NA
TTGCGCCCGAAGCCTTGGCTGAGGGCACGCCTGCCTGGGTGTCACACATCGCTTTGCCTCCAAAACCTATCCCCTCGTAAAACCGTGGTGATGGTTTGGATGCGGAAGATGGCCTCCCGCGACCGAGAGCCGCGGATGGCCCAAGTTGTTGCCGGGGAAGCGAAGCGCCACGGCTTTCGGTGGTCGGCACGGCCTTTCGAGGCAATGAAGCCCGTGGCAGCCGCGAGAGACCCCGGTCTAAGACCCTAACGACCAACAAACGCGACCTCAGGTCAGGCGGGGCTACCCGCT	k__Fungi	NA	NA	NA	NA	NA	NA
TTGCGCCCTTTGGTATTCCGAAGGGCATGCCTGTTCGAGCGTCATTATCACCCCTCAAGCCTCGCTTGATGTTGGACAGCTGGTTGTGTGCCCCCCTCTAGGGGGCGTGAAACCTGTCCTAAAGACAATGACGGCGGCCTGTCGACCTCCGGTACACTGAGCTTGTTTTTCTGAGCACGTATCGGTCATACAAGTGGTGACAGGACTCCGGTCTCCTTCCCGGCGTCGGGAAAAATCCCTTTTTACAAGGTTGACCTCGGATCAGGTAGGGATACCCGCT	k__Fungi	p__Ascomycota	c__Eurotiomycetes	o__Chaetothyriales	f__Herpotrichiellaceae	NA	NA
TTGCGCCCGCCAGTATTCTGGCGGGCATGCCTGTTCGAGCGTCATTTCAACCATCAAGCCCCAGGCTTGTGTTGGAGCCCTGCGGCTGCCGCAGCCTCCCAAAACCAGTGGCGGGCTCGCTATCACACCGAGTGCAGTAGTTTACTCTTCGCTCAGGGCGTGTGGCGGGTGCTGGCCGTGAAACCCCCTACTTCTCAAGGTTGACCTCGGATCAGGTAGGAATACCCGCT	k__Fungi	p__Ascomycota	c__Sordariomycetes	o__Sordariales	f__Lasiosphaeriaceae	g__Podospora	s__intestinacea
TTGCGCCCTTTGGTATTCCGAAGGGCATGCCTGTTCGAGCGTCATTTTCACCCCTCAAGCCCCTCGGGTTTGGTGTTGGACGGCCTGGTCGGGCGACTGACCCCTCCTAAAGACAATGACGGCGGCCTGGTTTGACCCCCGGTACACTGAGCTTCTTAACCGAGCACGTACTGGACTTGCGGTCGACCGGCCCCGGTCCCACGCCTTCTTTCTATACAAGGTTGACCTCGGATCAGGTAGGGATACCCGCT	k__Fungi	p__Ascomycota	c__Eurotiomycetes	o__Chaetothyriales	f__Herpotrichiellaceae	g__Exophiala	NA
TTGCGCCCTTTGGTATTCCGAAGGGCATGCCTGTTCGAGCGTCATTATCACCCCTCAAACCGCCTCGGTGGTTTGGTGTTGGACGGTCTGGTTAGGCGACTAACCCCTCCCAAAGACAATGACGGCGGCCACGCAGGACCCCCGGTACACTGAGCTTCTTAACTGAGCACGTATCGGATCTTAGGGGACTCGAGGCCCGGTCTCAACCCATTACTTTTTCAATGGTTGACCTCGGATCAGGTAGGGATACCCGCT	k__Fungi	p__Ascomycota	c__Eurotiomycetes	o__Chaetothyriales	f__Herpotrichiellaceae	g__Exophiala	NA
TTGCGCCCTTTGGTATTCCGAGGGGCATGTCTGTTCGAGCGTCATTTCAACCCTCAAGCTTCTGCTTGGTATTGGGCTTCATCCTGCCTAAAGGATGTGCCTAAAACTCATTGGCGGTTGCACTTAGCTCCTTTGCGTAGTTATATATTCTCGCTTGGAATTTTAGGTGTAACCCGCCTGAGAACCCCCCATATTTCTCAAGGTTTGACCTCGGATCAGATAGGGATACCCGCT	k__Fungi	p__Ascomycota	c__Dothideomycetes	o__Tubeufiales	f__Tubeufiaceae	g__Tubeufia	NA
TTGCGCCCTTTGGCATTCCGAAGGGCATGCCTGTTCGAGCGTCATTACACCCCTCAAACTTCACTGTTTGTTGTTGGGCACTGCCGGTGTGGCATGCCTAAAAGTCAGCGACGGTTCCAGCCAACGTCAAACGTACAAGTATCGTTCTGGCGGCGGGTTGGGGATTGGTCTTCACATTGATAACCTGAATGTTGACCTCGGATCAGGTAGGAATACCCGCT	k__Fungi	p__Ascomycota	c__Eurotiomycetes	NA	NA	NA	NA
TTGCGCCCCTTGGTATCCCGAGGGGCATGCCTGTTCGAGCGTCATTTAGGACATCAAGCCATGCTTGGTCTTGGGCGGGGTCTCACCGACCCGCCTGTAACTGTCAGCGGCAACCGTTTGGTCCCTAGGCGTAGCAAAACCATTCGTCTCTGGGGCTTGCGGGTGGCCGTCTTTAAGACTCTGGCCTCTGGGCCACCAAAGTTTGACCTCGGATCAGGTAGGGATACCCGCT	k__Fungi	p__Ascomycota	NA	NA	NA	NA	NA
TTGCGCCCTTTGGTATTCCGAGGGGCATGCCTGTTCGAGCGTCATTACACCACTCAAGCACCGCTTGGTATTGGGCGGCGGCCGTGTTTTCACGGCCCCCCTGAAATGGATATTTGGCGGCGCCCTCCCGGCTGCAAGCGTAGTAGAACTTTTACGTCTCGCTTCAGTGGCTCGGGGTGCGCTCGCCTGACGAAAAACCAATCTTTTTATCTAGGTTGACCTCGGATCAGGTAGGGATACCCGCT	k__Fungi	p__Ascomycota	c__Dothideomycetes	NA	NA	NA	NA
TTGCGCCTTTCTGGTTTACCAGGGGCATGCCGGTTTGAGCGCCTTTTCATGCTTATGCTTACAAGTTTTTGTAATGCATAGATTTGAGTGTATTGCCGGTTCACACCGGCTCGCTCTGAATGCATGAGCGACTAGACAGCTCGAAGCAATGTGATAAGTATCTTCATTGCAACAAGCTCGATAGACGCTTTCTAATCGTCTTCGGACAATTCTAATGCTAGGCCTCAAAGTGGTAGGATTACCCGCT	k__Fungi	p__Basidiomycota	c__Dacrymycetes	o__Dacrymycetales	f__Dacrymycetaceae	g__Calocera	NA
TTGCGCCCTTTGGTATTCCGAAGGGCATGCCTGTTCGAGCGTCATTTCAAACCTCAAGCGTCAGCTTGGTATTGGGCCTCGTCCGTCTAGGACGTGCCAGAAACTTGTGGGCGGTGGTGCCGATCTCCCAGCGTAGTCAATTCTATCCGCTACGGAGTTTAGGTGCCGCCCGCCGGATTAAGCTTAAAATCTATCTATGGTTTGACCTCGGATCAGGTAGGGATACCCGCT	k__Fungi	p__Ascomycota	c__Dothideomycetes	o__Tubeufiales	f__Tubeufiaceae	g__Helicosporium	s__aquaticum
TTGCGCTCCCTGGTATTCCGGGGAGCATGCCTGTTTGAGTGTCATGGTATCCTCAACCTTCATAACTTTTTGTTATCGAAGGCTTGGACTTGGAGGCTTGTGCTGGCTTACTCGTATAAGTCGGCTCCTCTTAAATGTATTAGCGTGAGTGTAACGGATCGCTTCGGTGTGATAATTATCTGCGCCGTGGTCGTGAAGTAACATAAGCTTGCGCTTCTAACCGTCCTTCAGTTGGACAATACACTTTGACATCTGACCTCAAATCAGGTAGGACTACCCGCT	k__Fungi	p__Basidiomycota	c__Agaricomycetes	o__Polyporales	f__Phanerochaetaceae	g__Phanerochaete	s__chrysosporium
TTGCGCCCCTTGGTATTCCGAGGGGCATGCCTGTTCGAGCGTCATTACACCACTCAAGCCTGGCTTGGTATTGGGCGCCGCGGTCTGCCGCGCGCCTCAATGTCTCCGGCTGAGCTGTCCGTCTCTAAGCGTTGTGGCATCACGTTTCCGCTTTGGAGCACGGGGAGTTCGCGCCGTTAAACATTTTCTTAAGGTTGACCTCGGATCAGGTAGGGATACCCGCT	k__Fungi	p__Ascomycota	c__Dothideomycetes	o__Capnodiales	f__Mycosphaerellaceae	NA	NA
TTGCGCCCGAAGCCTTGGCTGAGGGCACGCCTGCCTGGGTGTCACACATCGCTTTGCCTCCAAAACCTATCCCCTCGTAACACCGTGGTGACGGTTTGGATGCGGAAGATGGCCTCCCGCGACCGAGAGCCGCGGATGGCCCAAGTTGTTGCCGGGGAAGCGAAGCGCCACGGCTTTCGGTGGTCGGCACGGCCTTTCGAGGCAATGAAGCCCGTGGCAGCCGCGAGAGACCCCGGTCTAAGACCCTAACGACCAACAAACGCGACCTCAGGTCAGGCGGGGCTACCCGCT	k__Fungi	NA	NA	NA	NA	NA	NA
TTGCGCCCATTAGTATTCTAGTGGGCATGCCTGTTCGAGCGTCATTAAGTCCATTAAGCCTAGCTGCTTAGCGTTGGGAGCATTACTGTACGGTAACTCCTCAAAGTCAGTGGCAGGGTCGCAGTTGCACTCTTAGCGTAGTAGATTTATTACCGCTTACTGTTGCGCTGTGGCCGTCGCCATAAGCCTACACTTTTTATTTGGTTGACCTCGGATCAGGTAGGAATACCCGCT	k__Fungi	p__Ascomycota	c__Sordariomycetes	o__Xylariales	f__Xylariaceae	g__Virgaria	NA
TTGCGCCCCCTGGTATTCCGGCGGGCATGCCTGTTCGAGCGTCATTTCTAACGTCAAGCTCTGCTTGGTATTGGGAAAAGGGTCCCCCTTAGCCTGGGGGGCCCTCCCGAAAATTAGCGGCGGTGCGACCGGAATCCCAGCGCAGTGACTTTATTTTCTCGCTGATTTGGATCCCCGGGCGGCTCCTGCCGACGAACCCAATCAATCTTCTTAAGATTGACCTCGAGTCAGGTAGGGATACCCGCT	k__Fungi	p__Ascomycota	c__Leotiomycetes	o__Rhytismatales	f__Rhytismatales_fam_Incertae_sedis	g__Karstenia	s__rhopaloides
TTGCGCCCATTAGTATTCTAGTGGGCATGCCTGTTCGAGCGTCATTTCAACCCTCAAGCTCAGCTTGGTGTTGGGGAAGTTTTGCTCTGCAACACTCCCCGAAAAATATTGGCGGTGCTCGTCAGTACTCCATGCGCAGTAATTTTCAATTTCGTATGGGTGCTGGCGGTGCTACGCTTGCCATTAATCCAAAATATTTCGTGGTTGACCTCGGATCAGGTAGGAATACCCGCT	k__Fungi	p__Ascomycota	c__Sordariomycetes	NA	NA	NA	NA
TTGCGCCCTTTGGCATTCCGAAGGGCATGCCTGTTCGAGCGTCATTATCACCCCTCAAGCCCCCGGCTTGGTGTTGGACGGCCTGGTCGGGCGACCGACCCCTCCCAAAGACAATGACGGCGGCCTCGTGGGACCCCCGGTACACTGAGCTCCTTCCAGGGCACGTATCGGAGTCAGGGTCCCCGGGCCACGGACCATCAACTTTTTTCCAAGGTTGACCTCGAATCAGGTAGGGATACCCGCT	k__Fungi	p__Ascomycota	c__Eurotiomycetes	o__Chaetothyriales	f__Herpotrichiellaceae	g__Exophiala	NA
TTGCGCCCCTTGGTATTCCGAGGGGCATGCCTGTTCGAGCGTCATTACACCACTCAAGCACTGCTTGGTATTGGGCCACGTCCCCCTCCACCGGGGGGCGAGCCTCAAAGACCTCGGCGAGGCCTCACCGGCTTTAGGCGTAGTAGAATTTTTTCGAACGTCTTTAAAAGGGGAGGACTTCTGCCGACAGAAGCCTTTATTTTTCTAAGGTTGACCTCGGATCAGGTAGGGATACCCGCT	k__Fungi	p__Ascomycota	c__Dothideomycetes	o__Dothideales	f__Aureobasidiaceae	g__Aureobasidium	s__thailandense
TCGCGCCCTTTGGCATTCCGAGGGGCATGCCTGTTCGAGCGTCATTACACCACTCAAGCCTGGCTTGGTATTGGGCGAGGAGGCTCCCTCCCGCCTCAATTTCACCGGCTGGACCGTCCGTATCTCAGCGTTGTGGCATCAAATTCGCTGGTGAGAACGACGTCCGCGCCGTTAAAATCTTCCATTCAAGGTTGACCTCGGATCAGGTAGGGATACCCGCT	k__Fungi	p__Ascomycota	c__Lecanoromycetes	o__Peltigerales	f__Pannariaceae	g__Pectenia	s__plumbea
TTGCGCCTTTTGGTATTCCGAAAGGCATGCCTGTTTCAGTGTCATGAAATCTCAATCTAATATGTTTTCTGAACATGTTAGGCTTGGACTTGGGTGTCTGCCAGTGATGGCTCACCTCAAATGACTTAGTGGAACATCCCACATCAGTGTTAGACGTAATAAGTTTCGTCTCTCCTTGTGGTGATGACTGCTCAGAACCTGCCATCGCGCATCTTTTGACTTTGACCTGAAATCAGGTAGGGCTACCCGCT	k__Fungi	p__Basidiomycota	c__Tremellomycetes	o__Tremellales	f__Rhynchogastremataceae	g__Papiliotrema	s__flavescens
TTGCGCTCTTTGGTATTCCGGAGAGCATGCCTGTTTGAGAATCAGTAAATTCATCAACCCAAGGTTCTTGGAACTTATTCTGAGAGCTAAAAGGTTGGATCTGGGCCATTTGCTGCTTAGGCAGCAATAGCCTGAAATTGAATGTTACGCTCCTGTGGACTGAGAAGTCTTGGGCAAACGCATGAATGAGGTAACTCAGAAGTACGTGAGCCTTTGAGAACGATCAATCCTTAGTTGGGTAACTCAACTGATTAACCAGAGTTTGTTGGCATTAGCCGGCATATTCTGAACACTTGGTCTCAAATCAGGTAGGAAAACCCGCT	k__Fungi	p__Chytridiomycota	c__Rhizophlyctidomycetes	o__Rhizophlyctidales	f__Rhizophlyctidaceae	g__Rhizophlyctis	NA
TTGCACCTGCTAGTACTCTGGCAGGTATGCCTGTTCGAGCGTCATTTCAAACCTCAAGCATCTGCTTGCTGTTGGGGCGTTGCGATCTCTCCTTAGGGGAAGTGCAAGCCCTGAATTATAGTGGCGGAGTCGCTGTAGACCCTGAGCGTAGTACTGCTAATAGCTCCTGGACCTCGGCGGTGCCAGCCGGTAAACGCACCATCTTTTTTATGGTTTGACCTCGGATCAGGTAGGGATACCCGCT	k__Fungi	NA	NA	NA	NA	NA	NA
TTGCGCTCCTTGGTATTCCGAGGAGCATGCCTGTTTGAGTGTCATTAAAATCTTCAACCCATCTTTCTTGTGAATGAATGGTGTTGGATGTGGAAGCTTGCTGGCCTTGTAGTAGGTCAGCTCTTCTGAAATACATTAGCGGGGCCGCTGTATGCAAGGCTGCAGCTTGGTAATGATAGATGTCTTACCAGGTCACAGTTGAGCAATGTGCCCAGCTCACAGTCGTCTCTGTGAGACACTTTATGACGATTTGACCTCAAATCAGGTAGGACTACCCGCT	k__Fungi	p__Basidiomycota	c__Agaricomycetes	o__Agaricales	f__Pluteaceae	g__Pluteus	s__exiguus
TTGCGCCCTTTGGTATTCCGAAGGGCATGCCTGTTCGAGCGTCATTATCACCCCTCAAGCCCCCGGCTTGGTGTTGGACGGCCTGGTCGGGCAACCGACCCCTCCCAAAGACAATGACGGCGGCCTCGTGGGACCCCCGGTACACTGAGCTCCTTTTCACAGGGCACGTATCGGAGTCAGGGTCCCCGAGCCACGGACAATCACCTTTTATCTTTTTACAAGGTTGACCTCGAATCAGGTAGGGATACCCGCT	k__Fungi	p__Ascomycota	c__Eurotiomycetes	o__Chaetothyriales	f__Herpotrichiellaceae	g__Exophiala	NA
TTGCGCCCTTTGGTAGCCCAAAGGGCATATCTGTTCGAGTGTCATTTAACCTCTTCAAGCCTTGCTTGGTGTTGGGTGCTTGCCCTGTTAGGGCTCACCTTAAAATGATTAGTGCTTGCGTAGCCCGTAAGTCGCGGAGTAGAATCTGCTTTTTAGGGGGCTATTGACGGTACTGTAACCAAAACTCACCAGTTTTGACCTCGGATCAGATAGGGATACCCGCT	k__Fungi	p__Ascomycota	c__Dothideomycetes	o__Pleosporales	NA	NA	NA
TTGCGCCCATTAGTATTCTAGTGGGCATGCCTATTCGAGCGTCATTTCAACCCTTAAGCCCTGTTGCTTAGTGTTGGGAGTCTACCGCCTGGCGGTAGTTCCTAAAAGGTAGTGGCGGTGTCAGGGCACACTCGTAGCGTAGTAATTTTCTTTCTCGCTTCTGTAGTGGTTCTGGCAACCTGCCGTAAAACCCCCTATTTTCTAGTGGTTGACCTCGGATTAGGTAGGAATACCCGCT	k__Fungi	p__Ascomycota	c__Sordariomycetes	o__Xylariales	f__Xylariaceae	g__Hypoxylon	s__macrocarpum
TTGCGCCTATTAGTATTCTAGTAGGCATGCCTGTTCGAGCGTCATTTCAACCCTCAAGCCTCGTTTGCTTGGTGTTGGGAGCCTACCGCTTGCGGTAGCTCCCCAAATCCACTGGCGAGATCAGGGCATCTCTGAGCGTAGTAAATCTTTTATCTCGCTTTGGTCAGGTGTCCTGGTTGCAGCCACAAACCACTAAATTTTCTGATAGTTGACCTCGGATCAGGTAGGAATACCCGCT	k__Fungi	p__Ascomycota	c__Sordariomycetes	o__Xylariales	NA	NA	NA
TTGCGCCCCGTGGTATTCCGCGGGGCATGCCTGTTCGAGCGTCATTTCAACCCTCAAGCTCTGCTTGGTATTGGGCTCCGTCCCCCACCGGACGCGCCTCAAAGACCTCGGCGGTGGCGTCTTGCCTCAAGCGTAGTAGAAAACACCTCGCTTTGGAGTGCAGGGCGTCGCCCGCCGGACGAACCTTTGAATACATTTCTCAAGGTTGACCTCGGATCAGGTAGGGATACCCGCT	k__Fungi	p__Ascomycota	c__Dothideomycetes	o__Botryosphaeriales	f__Botryosphaeriaceae	g__Dothiorella	s__dulcispinae
TTGCGCCCCTCGGTATTCCGTGGGGCATGCCTGTTCGAGCGTCATTTACACCCTCAAGCTCTGCTTGGTGTTGGGCGTCTGTCTACGGACTCGCCTTAAAGCGATTGGCGGCTTGGTACCGTGGCCTGGAGTGCAGCAGAATTGCGCTCCTAGCTCGGGGCCTCGCTCCCAGAAGCGATTTTTTTTTTGTTTGACCTCGAATCAGGTAGGGATACCCGCT	k__Fungi	p__Ascomycota	c__Dothideomycetes	o__Pleosporales	f__Teichosporaceae	NA	NA
TTGCGCTCCCTGGTATTCCGGGGAGCATGCCTGTTTGAGTGTCATGGTATTCTCAACCTTCATAACTTTTTGTTATCGAAGGCTTGGACTTGGAGGCTTGTGCTGGCTGCTCGCGCAGTCGGCTCCTCTTAAATGCATTAGCGTGAGTGTAACGGATCGCTTCGGTGTGATAATTATCTGCGCCGTGGTCGTGAAGTAACATAAGCTTGCGCTTCTAACCGTCCTTCAGTTGGACAACTTACTTTGACATCTGACCTCAAATCAGGTAGGACTACCCGCT	k__Fungi	p__Basidiomycota	c__Agaricomycetes	o__Polyporales	f__Phanerochaetaceae	g__Phanerochaete	NA
TTGCGCCTGCTGGTATTCCAGCAGGCACGCCCGTCCGAGCGTCATTTACACTTATTGGAATCTTTCCAGTGTTGGGGCAAGCGGTAGCTGCTCTTAAGTAGATTAGCAGGCAGACTAGCTATTTATGAAGTAACAACAGCATACTTAGTAAACTCTGGCTACAGTAAACGTTAGTTGACCTCGGATCGGGCGGGGTTACCCGCT	k__Fungi	NA	NA	NA	NA	NA	NA
TTGCGCCCTCTGGCATTCCGGAGGGCATGCCTGTTCGAGCGTCATTACACCTCTCAAATCCGCGTTGGCGGGCTTGACGTTGGGCGAGGCCCCCGAGCACGGGGACCCGCCTCAAAGACAGTGACGGTTCTCGCCAACCTCGGGCGCACAAGTGTCGCGATGCAGGGCGGTGAAGGCCGGTCTTCCAAGTCATTGACTTCTCAATGTTGACCTCGGATCAGGTAGGAATACCCGCT	k__Fungi	p__Ascomycota	NA	NA	NA	NA	NA
TTGCACCCTTTGGTATTCCGAAGGGTATGCCTGTTTGAGTGTCATTTAATTTCTCAACCATTAGACTTTTTTGTCTCTTGGCTTGGATGTGGGGGTTTGCGGGCTTCACTTTGAGGTCGGCTCCTCTTAAATGCATTAGTGGAAAGTCTATTCACTATTGGCGTGATAGTTCTATCGTCGTCATGGATAGGTGTCTGCTTCTAACTGTCTTTTGATCGGGACAATCTTCCTTTTCATTTGACCTCAAATCAGGTAGGACTACCCGCT	k__Fungi	p__Basidiomycota	c__Agaricomycetes	o__Agaricales	f__Marasmiaceae	g__Lactocollybia	NA
TTGCGCCCCTTGGTATTCCATGGGGCATGCCTGTTCGAGCGTCGTTTGTACCTTCAAGCTCTGCTTGGTGTTGGGTGTTTTGTCTCGCCTCTGCGTGTAGACTCGCCTTAAAACAATTGGCAGCCGGCGTATTGATTTCGGAGCGCAGTACATCTCGCGCTTTGCACTCATAACGACGACGTCCAAAAGTACAATTTTACACTCTTGACCTCGGATCAGGTAGGGATACCCGCT	k__Fungi	p__Ascomycota	c__Dothideomycetes	o__Pleosporales	f__Didymellaceae	g__Epicoccum	s__nigrum
TTGCGCCCTCTGGTATTCCGGAGGGCATGCCTGTTTGAGTGTCATGAAACTCTCAACCCCTCGGGTTTTACGACCTGTTGGGTTGGATTTGGGCGCTGCCGCTTTGTTGCCGGCTCGCCTTAAAGGTCTTAGTGGGAATAGTCGGACCCATAGCTTGGCGTAATAAGTTTCGCTGAGCCCGTGGCCGATGACCGTCCGCTGAAAACACCCCATACTCTTTCGATCTGACCTCAAATCAGGTAGGGCTACCCGCT	k__Fungi	p__Basidiomycota	c__Tremellomycetes	o__Tremellales	f__Tremellaceae	g__Cryptococcus	s__cuniculi
TTGCGCCCTTTGGTATTCCGAAGGGCATGCCTGTTCGAGCGTCATTTCAAACCTCAAGCGTCAGCTTGGTACTGGGCCTCGTCCGTTTAGGACGTGCCAGAAACTTGTGGGCGGTGGTACCGATCTCCCAGCGTAGTCAATTCTATCCGCTACGGAGTTTAGGTGCTGCCCGCCGGATTAAGCTTAAATCTATCTATGGTTTGACCTCGGATCAGGTAGGGATACCCGCT	k__Fungi	p__Ascomycota	c__Dothideomycetes	o__Tubeufiales	f__Tubeufiaceae	g__Helicosporium	NA
TTGCGCCCCTTGGTATCCCGAGGGGCATGCCTGTTCGAGCGTCATTTAGGACCTCAAGCCTCGCTTGGTCTTGGGCGCGGTCTGACCGACCCGCCTGTAACTGTCAGCGGCAACCGTTTGGCCCTTAGGCGTAGCAAAACTATCCGTCTCTGGGGCTTTTGGGTGGCTGTCTCAAGACTCTGGCCCTCTGGCCACTAAAGTTTGACCTCGGATCAGGTAGGGATACCCGCT	k__Fungi	p__Ascomycota	c__Dothideomycetes	NA	NA	NA	NA
TTGCGCCCTTTGGTATTCCGAAGGGCATGCCTGTTCGAGCGTCATTTCAAACCTCAAGCGTCAGCTTGGTATTGGGCCTCGTCCGATTAGGACGTGCCAGAAACTTGTGGGCGGTGGTACCGATCTCCCAGCGTAGTCAATTCTATCCGCTACGGAGTTTAGGTGCCGCCCGCCGGATTAAGCTTAAATCTATCTATGGTTTGACCTCGGATCAGGTAGGGATACCCGCT	k__Fungi	p__Ascomycota	c__Dothideomycetes	o__Tubeufiales	f__Tubeufiaceae	g__Helicosporium	NA
TTGCGCCCCTTGGTATTCCGAGGGGCATGCCTGTTCGAGCGTCATTACACCACTCAAGCCTAGCTTGGTATTGGAGGACGCGGTTCGCCGCGCCTCTCGAATCGTCCGGCTGAGCGTCACCGTTCTTAGCGTTGTGATACATATTCGCTTCCGAACCGGTGGTGTTTGCGCCGTTAAACACTTTTCTCAAGGTTGACCTCGGATCAGGTAGGGATACCCGCT	k__Fungi	p__Ascomycota	c__Dothideomycetes	NA	NA	NA	NA
TTGCGCCCTTCGGTATTCCGTTGGGCATGCCTGTTCGAGCGTCATTTAAGCATTCAAGCTCAGCTTGGTGTTGGGTGCTTGTCCTCCCCCGCGGTGGACTCACCTCAAATGCATTGGCGGCCGGTATGTTGGCTTCGAGCGCAGTAGAAACGCGCCAGACGTCCTGACATGCTGGTCCCCCACAAGACCATTCTTTATAGCTTGACCTCGGATCAGGTAGGGATACCCGCT	k__Fungi	p__Ascomycota	c__Dothideomycetes	o__Pleosporales	f__Biatriosporaceae	g__Biatriospora	s__mackinnonii
TTGCGCCCACCAGTATTCTGGTGGGCATGCCTGTTCGAGCGTCATTTCAACCCTTAAGCCCCAGCTGCTTAGCGTTGGGAGCCTACCGGAGACCTCCTCCCGTAGCTCCCCAAAGTCAGTGGCGGAGCCGGTTTAACACTCCAGACGTAGTAGCTCATACACATCGCCTGTAGCCTGAACCCGGTCCCCTGCCGTAAAACACAACGAATATCGTATAGGTTGACCTCGGATCAGGTAGGAATACCCGCT	k__Fungi	p__Ascomycota	c__Sordariomycetes	o__Xylariales	f__Xylariaceae	NA	NA
TTGCGCCCCTTGGTATTCCATGGGGCATGCCTGTTCGAGCGTCATCTACACCCTCAAGCTCTGCTTGGTGTTGGGCGTCTGTCCCGCCTCTGCGCGCGGACTCGCCCCAAATTCATTGGCAGCGGTCCTTGCCTCCTCTCGCGCAGCACAATTGCGTCTGCGAGGGGGCGTGGCCCGCATCCACGAAGCAATATTACCATCTTTGACCTCGGATCAGGTAGGGATACCCGCT	k__Fungi	p__Ascomycota	c__Dothideomycetes	o__Pleosporales	f__Didymosphaeriaceae	g__Paraphaeosphaeria	NA
TTGCGCCCATTAGTATTCTAGTGGGCATGCCTGTTCGAGCGTCATTTCAACCCTTAAGCCTAGCTTAGTGTTGGGAATCTACTTCTCTTAGGAGTTGTAGTTCCTGAAATACAACGGCGGATTTGTAGTATCCTCTGAGCGTAGTAATTTTTTTCTCGCTTTTGTTAGGTGCTATAACTCCCAGCCGCTAAACCCCCAATTTTTTGTGGTTGACCTCGGATCAGGTAGGAATACCCGCT	k__Fungi	p__Ascomycota	c__Sordariomycetes	o__Xylariales	f__Sporocadaceae	g__Neopestalotiopsis	NA
TTGCGCCCGCCAGCATTCTGGCGGGCATGCCTGTTCGAGCGTCATTTCAACCCTTAAGCCCCCGTTGCTTAGCGTTGGGAGCCTACCGTCGCGTAGCTCCCCAAAGTCAGTGGCGGAGCCGGTCACCCACTCCGGGCGTAGTACATTGTCTCGCCTGCGGTAGGGCCGGCGCCCGGCCGTTAAACCCCCAACTATAAGGTTGACCTCGAATCAGGCAGGAATACCCGCT	k__Fungi	p__Ascomycota	c__Sordariomycetes	o__Xylariales	f__Xylariaceae	NA	NA
TTGCGCCTTTTGGTATTCCGAAAGGCATGCCTGTTTGAGTGTCATATAGACTCTTATACCTAGTTTTCTATGTATGAGCTTTGGACGCTGCCATTCTGTGGCTCGTCTTAAATGTCTAAGTGGAATGCGTAATAAGTTTTCGCTCCCTCCACTCTAATACTCTTTAGTTTAGACCTCAAATCAGGTAGGACTACCCGCT	k__Fungi	p__Basidiomycota	c__Tremellomycetes	o__Tremellales	f__Bulleribasidiaceae	g__Hannaella	s__pagnoccae
TTGCGCCCGCCAGCATTCTGGCGGGCATGCCTGTCCGAGCGTCATTTCAACCCTCAAGCACGGCTTGGTATTGGGGCACTGCGTGTGAGCGTAGGCCCTGAAAACTAGTGGCGGACAGCCAAAGGGCCCGGGCGTAGTAGAAATATGTCGTCCCAGAGTCCCCGGTGTTTCCCCAGCCATTAAACCCCCAATGGTATACAGAAGGTTGACCTCGGATCAGGTAGGGTTACCCGCT	k__Fungi	p__Ascomycota	c__Sordariomycetes	o__Sordariales	f__Cephalothecaceae	NA	NA
TTGCGCCCCTTGGTATTCCGAGGGGCATGCCTGTTCGAGCGTCATTTCAAACCTCAAGCGTCTGCTTGGTATTGGGCCTCGTCCGCTAGGACGTGCCAGAAACTTGTGGGCGGTGGTGCCGATCTCCCAGCGTAGTCAAGTCTTCCGCTACGGAGTTAGGTGCTGCCCGCCGGATTAAGCTTAAATCTATCTATGGTTTGACCTCGGATCAGGTAGGGATACCCGCT	k__Fungi	p__Ascomycota	c__Dothideomycetes	o__Tubeufiales	f__Tubeufiaceae	g__Helicosporium	NA
TTGCGCCCCTTGGTATTCCATGGGGCATGCCTGTTCGAGCGTCATTTCAATCCTCAAGCTTAGCTTGGTGTTGGGTGTTTGTCCTGCCTGTTGTGCGTGGACTCGCCTTAAAAATATTGGCAGCCGATCTCCTCAGCTCGAAGCGCAGCAGATTTAGCGCGATGAAGCTAGGCGTAACGGTACCCAGAAGCTTCTCCTACATTTTGACCTCGGATCAGGTAGGGATACCCGCT	k__Fungi	p__Ascomycota	c__Dothideomycetes	o__Pleosporales	NA	NA	NA
TTGCGCCCTTTGGCATTCCGAAGGGCATGCCTGTTCGAGCGTCATTATCACCCCTCAAGCCCACGGCTTGGTGTTGGACGGTTTGGTGGAGGCCCCTCACGGGGCTCCTGCCCCTCCCAAAGACAATGACGGCGGCCTCGTTGGACCCCCGGTACACTGAGTTCTTCACGGGACACGTACTGGAGTAAGGGTGCGCGGGGCACGGTCTGCCTCCCCTCAGGGAGAATCTATTTACAAGGTTGACCTCGGATCAGGTAGGGATACCCGCT	k__Fungi	p__Ascomycota	c__Eurotiomycetes	o__Chaetothyriales	f__Herpotrichiellaceae	g__Exophiala	s__brunnea
TTGCGCCCATTAGTATTCTAGTGGGCATGCCTGTTCGAGCGTCATTAAGTCCATTAAGCCTAGTTGCTTAGCGTTGGGAGCATTGCCGTATAGCAACTCCTTAAAGTCAGTGGCAGGGTTACGGTACACTCTAAGCGTAGTAGATTTCTTTTCTCGCTTTTGCTGTGGCCGCGGCCTTTGCCATAAACCTATACTTAGTTGGTTGACCTCGGATCAGGTAGGAATACCCGCT	k__Fungi	p__Ascomycota	c__Sordariomycetes	o__Xylariales	f__Xylariaceae	g__Virgaria	s__nigra
TTGCACCCTTTGGTATTCCGAGGGGTACGCCCGTTTGAGTGTCATTGTAATCTCACTCCAACAGCTCTTTGCTGGTTGGATGTGGATTTGGACTCTGCTGTGTCATCCATGGCTGGTCTGAAATGCATGAGTGTACCCTGCCGTTGCAGCGTCTTCAGTGTGATAAGTATCCTCACTGGACAAAGTTCCTTCGGGACACGTAGCATGGTGGGCCCTGCGCTTTCCAACCGTCTGCTTGCCAGACAGCCTTTGACAACTTGACCTCAAATCGGGTGGGATTACCCGCT	k__Fungi	p__Basidiomycota	c__Agaricomycetes	o__Sebacinales	f__Serendipitaceae	NA	NA
TTGCGCCCACCAGTACTCTGGTGGGCATGCCTGTTCGAGCGTCGTTTCAACCCTCGGAGCCCATCTGGGCACCGGTGTTGGGGATCGACCGCCGCTGTGGCGGTCGGCCCCGAAATCGAGTGGCGGCCTCGCCGTAGCCTCCTCTGCGTAGTAGCACACACCTCGCACTGGAAGGTCGGCGCGGCCACGCCGTGAAACCCCCAAACTTATCAAGGTTGACCTCGGATCAGGTAGGACTACCCGCT	k__Fungi	p__Ascomycota	c__Sordariomycetes	o__Hypocreales	NA	NA	NA
TCGCGCCCTTTGGCATTCCGAGGGGCATGCCTGTTCGAGCGTCATTACACCACTCAAGCCTGGCTTGGTATTGGGCGACGGGGCTCCCCCGCGCCTCAATTGCATCGGCTGGACGACCCGTATCTCAGCGTTGTGACACAAGTTCGCTGGCGAGAAGGGCGGTCTGCGCCGTTAAACTCTTCATTCAAGGTTGACCTCGGATCAGGTAGGAATACCCGCT	k__Fungi	p__Ascomycota	c__Lecanoromycetes	o__Peltigerales	f__Pannariaceae	g__Pectenia	NA
TTGCGCCCTATGGTATTCCGTAGGGCATGCCTGTTCGAGCGTCATTACAACCCTCAAGCTCTGCTTGGTATTGGGCGTCGTCCCCCAAACGGACGTGCCTCAAAGACCTCGGCGGTGGCCTCTTTGCCTCAAGCGTAGTAAAACAACTCTCGCTTTGGAGTCGAAGGAGTCGCCCGCCGGACGAACCTTCTGAACTTTTTTCTCAAGGTTGACCTCGGATCAGGTAGGGATACCCGCT	k__Fungi	p__Ascomycota	c__Dothideomycetes	o__Botryosphaeriales	f__Aplosporellaceae	g__Aplosporella	NA
TTGCGCCTTTTGGTATTCCGAAAGGCATGTCTGTTTGAGCGTCATTTCAACACCCTCAACTGCTTAATGTTGGTCTTGAGCTTGGGGCCTAACCTCCCTAGCTTTAAAGTTGAACGCTCTGCGGGCGACTCTGCTGAACTGAACATAGTAAAAGCTTCTTTGCCCTGTTTAGCTAGGTGAGGCCGTTCCGCCTGAACAACAAACTATTTCTAAGGTTTGACCTCAGATCAGACAAGGATACCCGCT	k__Fungi	p__Ascomycota	c__Orbiliomycetes	o__Orbiliales	f__Orbiliaceae	g__Orbilia	NA
TTGCGCCCTTTGGCATTCCGAGGGGCATGCCCGTTCGAGCGTCATTACACCACTCAAGCCTGGCTTGGTATTGGGCGTCGGGAGCCTCCCCGTGTCGGGAACCCGCGCCTCCATATGTCGTACGGCTGGACGGTCGGAATCTCAGCGTTGTGATACACGATTTCGCTGCGGGACCGGCCCGGACGTCGCCGTTAAAAAACTCCATCACAGGTTGACCTCGGATCGGGTAGGGATACCCGCT	k__Fungi	p__Ascomycota	c__Dothideomycetes	o__Capnodiales	NA	NA	NA
TTGCGCCCCTTGGTATTCCGAGGGGCATGCCTGTTCGAGCGTCATTTCAAACCTCAAGCTTCTGCTTGGTATTGAGCGGCTTCGCCTTCGGAAACGGAGGCGCCCTCGAAACTCGTGGGCGGTGATGTCCAGCGTCGTAGCGTAGTCATAAAACCATTCCGCTTCTGATCGCTTCTGGACGACTCACCCGCCGGGCGAACCGACGCCTCTGGTGTCATTTTTTCTAAGGTTTGACCTCGGATCAGGTAGGGATACCCGCT	k__Fungi	p__Ascomycota	c__Dothideomycetes	o__Tubeufiales	f__Wiesneriomycetaceae	g__Wiesneriomyces	s__laurinus
TTGCGCCCACCAGCATTCTGGCGGGCATGCCTGTCCGAGCGTCATTTCAACCCTCAAGTCCCTGCGACTTGGTGTTGGGGCGCGGCCAAGTGCCCTACGGGGCGCGGCCGGCCCCGAAATACAGTGGCGGTCTCGCTGTGGCTCCCTTGCGTAGTAGCACACCTCGCACTGGAGAGCAGCGCGGCCACGCCGTAAAACAGCGACCCCCCGCGGCGCACTTTCTGAAGGTTGACCTCGGATCAGGTAGGGATACCCGCT	k__Fungi	p__Ascomycota	c__Sordariomycetes	o__Hypocreales	NA	NA	NA
TTGCGCCCGACGCCATTAGGCTGAGGGCACGCCTGCCTGGGTGTCACACATCGTTGCCCCAATGCCAGTGCCTTGCAGTAGGCACAAAGCCGGGCGAATGTTGGCCTCCCGCGAGCATCGTCTCGCGGTCGGTTGAAAACTGAGTCCGCGGTGGAGTGCACCGTGATACATGGTGGTTGAGTAATGCTCGAGACCAATTGCGTGCGACTCTCCAGTCGGTTTGGACTCTGTGACCCTCGTGCGTCTTTGGAACGCTCTTAACGAGACCTCAGGTCAGGCGGGGCTACCCGCT	k__Fungi	NA	NA	NA	NA	NA	NA
TTGCGCCCCTCGGTATTCCGTGGGGCATGCCTGTTCGAGCGTCATCTACACCCTCAAGCTCTGCTTGGTGTTGGGCGTCTGTCCCGCCTCCGCGCGTGGACTCGCCCCAAATACATTGGCAGCGGTCTTTGCCTCCTCTCGCGCAGCACATTGCGCTTCTCGAGGTGTCGCGGACACGCGTCCAATAAGCAACATTTACCGTCTTTGACCTCGGATCAGGTAGGGATACCCGCT	k__Fungi	p__Ascomycota	c__Dothideomycetes	o__Pleosporales	f__Didymosphaeriaceae	g__Pseudopithomyces	s__karoo
TTGCACTCCTTGGTATTCCGAGGAGTATGCCTGTTCGAGTGTCATGAAACTCTCAAACTATATCTTTATTGATGTTAGGTTTGGATTTGGACGTTGCTGGACGTGAGTTCGGCTCGTCTCGAATGTATTAGCTGTAGATTTCGATTTCAGTTAAACCGTGTGATAATACATCTACGCGGGCAGCCGTCAAGGCGCTGAATCGTTAGTTCGAAGGCTTCTAATCGTCCTTTCAGGACCGCCTTTACTGGTGTTTCATTTCACGTTTGGCCTCGAATCAGGTAGGACTACCCGCT	k__Fungi	p__Basidiomycota	c__Agaricomycetes	o__Tremellodendropsidales	NA	NA	NA
TTGCGCCCATTGGTATTCCATTGGGCATGTCTGTTTGAGCGTCATTACAAACCCTTGACAGCAGTCAGTGTTGAGCCGGCTTTCCGAACGAGAGTTCGCGCCGGCTTCAAAGTGGTACGCTTTGCCAACCGCCATTCCAAGCCGAAACATAGTAATCATAACGCTTGTTGAGGATGGATGGACTCCGGTTCGGCCTGAACAAAATCCAACTTGTGGTTTGACCTCAGATCAGACAAGGATACCCGCT	k__Fungi	p__Ascomycota	c__Orbiliomycetes	o__Orbiliales	f__Orbiliaceae	NA	NA
TTGCGCCCCTTGGTATTCCATGGGGCATGCCTGTTCGAGCGTCATCTACACCCTCAAGCTCTGCTTGGTGTTGGGCGTCTGTCCCCGCCTCTGCGCGGCGGACTCGCCCCAAATTCATTGGCAGCGGTGTCTTTTTGCCTCAGTCTCGCGCAGCACATTGCGCTTGCAGCACTGTCGGCGGCCCGCGATCCAGCAAGCTCCTTTCACCGTCTTTGACCTCGGATCAGGTAGGGATACCCGCT	k__Fungi	p__Ascomycota	c__Dothideomycetes	o__Pleosporales	f__Coniothyriaceae	g__Coniothyrium	s__palmicola
TTGCGCCCTTTGGCATTCCGAAGGGCATGCCTGTTCGAGCGTCATTATCACCCCTCAAGGCCCCTCGGGCTTGGTGTTGGACGGCCTGGTGGAGGCTTTGCCCTCGACCCCTCCTAAAGACAATGACGGCGGCCTCGTAGGACCCCCGGTACACTGAGTTCTCCTATGGAACACGTACCGGACTCAAAGGGTTCATGGGGCACGGTCTGCCTCCCCTTCGCGGGAGAAACTCCTTTCTAAAGGTTGACCTCGGATCAGGTAGGGATACCCGCT	k__Fungi	p__Ascomycota	c__Eurotiomycetes	o__Chaetothyriales	f__Herpotrichiellaceae	NA	NA
TTGCGCCCCTTGGTATTCCGAGGGGCATGCCTGTTCGAGCGTCATTTCAACCCCTCAAGCTCTGCTTGGTGTTGGGTCGCGCTGCTGCTCCGGCGGCGGGCCCTAAAATCAGTTGGCGGTGCCGTCGCGGCTCCAAGCGTAGTAGCATACCTCTCGCTCTGGAAACCCGGCGGTTGCCTGCCCCCTAAACCAGATTAAATTCTCACGGTTGACCTCGGATCAGGTAGGGATACCCGCT	k__Fungi	p__Ascomycota	c__Leotiomycetes	o__Helotiales	f__Helotiaceae	g__Scytalidium	s__lignicola
TTGCGCCCCTTGGTATTCCGAGGGGCATGCCTGTTCGAGCGTCATTTCAAACCTCAAGCGTAAGCTTGGTATTGGGCGCCGTCCGTCGAGGACGCGCCAGAAACCTGTAGGCAGCGGTGCCCGTCTCCCAGCGTAGTCAATTATTTCTACCCGCCCGGAGCTCGCGCGCATCGCCCGCCGGACAACATTCTTTTTTACTTATGGTTTGACCTCGGATCAGGTAGGGATACCCGCT	k__Fungi	p__Ascomycota	c__Dothideomycetes	NA	NA	NA	NA
TTGCGCCCTTTGGCATCCCGAAGGGCATGCCTGTTCGAGCGTCATTTCACCAATCAAGCCTGGCTTGGTGTTGGGTGCCGTCCCGCCTCTCGCGCGCGGACGCTCCCTAAAATCATCGGCGGTGCAGCACCGGCTTCGAGCGCAGCAGATGTTCGCTCTGTGGGCCCGGTGCGGCAGCGGCCGCGACGACAACCTCTAGGTTGACCTCGGATCAGGTAGGGATACCCGCT	k__Fungi	p__Ascomycota	c__Dothideomycetes	o__Hysteriales	f__Hysteriaceae	g__Rhytidhysteron	NA
TTGCGCCCCTTGGTATCCCGAGGGGCATGCCTGTTCGAGCGTCATTTAGGACCTCAAGCCTCGCTTGGTCTTGGGCGCGGTCTGACCGACCCGCCTGTAACTGTCAGCGGCAACCGTTTGGCCCTTAGGCGTAGCAAAACTATTCGTCTTTAGGGGCTCTCGGGCGGCCGTCTCAAGACTCTGGCCCTCTGGGCCACCAAAGTTTGACCTCGGATCAGGTAGGGATACCCGCT	k__Fungi	p__Ascomycota	c__Dothideomycetes	NA	NA	NA	NA
TTGCGCTCCTTGGTATTCCGGGGAGCACGCCTGTTTGAGAATCATTAAAATCTATCACCCTAGTTGGTGGACTTGAGCTGTTTCCCCCGCAAGGGAGAATCGCTCGAAATTGAATGTCGAGAAATCCCTCGGGACCCCTCCGTTCAGGATTTCAAGCGCATGAAAGAGTGTTTTCACTTTATCTGGTTCGCTTGGTGACCTGCGGTGGTGATGAGCGGGAGGTTTTGCGAACTGCTGGCGAGGCAACTCTGCTCGGCAACTAAGATGCTTGGAGGCGGTAAGTTTCCGAGCTCTTGAACTCTTGGTCTCAAATCAGGTGGGAAAACCCGCT	k__Fungi	NA	NA	NA	NA	NA	NA
TTGCGCCCCTTGGTATTCCGAGGGGCATGCCTGTTCGAGCGTCATTACACCACTCAAGCACTGCTTGGTATTGGGCGTTTCGTCCCCCGAGAGGGGGGCGCGCCTCAAAGACCTCGGCGGAGCCTCACCGGCTTTGGGCGTAGTAGTATTGCTATAGACGTCCTTTAACGGAAAGGCCTCCTTTGCCGATTGAAAACCTTTTATTTTTCTAGGTTGACCTCGGATCAGGTAGGGATACCCGCT	k__Fungi	p__Ascomycota	c__Dothideomycetes	o__Dothideales	NA	NA	NA
TTGCGCCCTTTGGTATTCCGAAGGGCATGTCTGTTTGAGCGTCATTACAATCCCTCGTTAACAAATTTTTGTTTGTTATGCGGTTTTGAGCGGTGCGTGACAGTTGCTGGTTGATAGAAATGTCAGCCCGACTGCCTCCGCTTTAAATTCAGTAACGAATGCTCTGCCAGGCGGACCTTGCAAACTTTCACGTAGTAGTGATACCCATCGTTGAAGTGTAAAGGAACGTGCTCGGCCTGAAAAACATCAATCAAACCTCTTCAGGTTTGACCTCAGATCAGACAAGGATACCCGCT	k__Fungi	p__Ascomycota	c__Orbiliomycetes	o__Orbiliales	f__Orbiliaceae	NA	NA
TTGCGCTCCTTGGTATTCCGAGGAGCATGCCTGTTTGAGTGTCATTAAATTCTCAACCTATCTAGCTTTTGCGAAGGTAGGCTTGGATGTGGGGGTTTGCGGGCTTTTACAAAAGTCGGCTCTCCTTAAATGCATTAGTGGGACCTTTTGTTGGCTTGTTCCTAGTGTGATAATTATCTACACTGTGAGTGGTCGGCGATTTTAATGGGTCTTGCTTCTAACCTGTTCCTACTTCAGGACGCTTTGACAATTTGACCTCAAATCAGGTAGGACTACCTGCT	k__Fungi	p__Basidiomycota	c__Agaricomycetes	o__Agaricales	f__Lyophyllaceae	g__Termitomyces	NA
TTGCGCCCTTTGGTATTCCGAGGGGCATGCTTGTTCGAGCGTCATTTCACCACTCAAGCTTATGCTTGGTATTGGGCTTCATCCCGCCAAAAGGATGTGCCTGAAACTCGTTGGCAGTAGCGCCCAGCTCCTTGCGTAGTCAATTTTTTTACCTCGCAATCGGATCTTGAGCGTTCCTCGCCAGAAAAAAACCTTTTTTTCTCAAGGTTTGACCTCGGATCAAGTAGGGATACCCGCT	k__Fungi	p__Ascomycota	c__Dothideomycetes	NA	NA	NA	NA
TTGCGCCCCTTGGTAGCCCGAGGGGCATGCCTGTTCGAGCGTCATTTCAACCCTCAAGCATAGCTTGGTATTGGGCTTCGTCCGTTTGGACGTGCCCCAAAGTCATCGGCGACGGACGCCGGACTTCAAGCGTAGCAGTACCTTCGCTGATGGAGTCCTGGCGGTCGTCCACCGGAAGCACATTTCTTTCTAGGTTGACCTCGAATCAGGTAGGGATACCCGCT	k__Fungi	p__Ascomycota	NA	NA	NA	NA	NA
TTGCACTCCTTGGTATTCCGAGGAGTATGCCTGTTTCAGTATCATGAGCACTCTCACACCTAACCTTTGGGTTATGTCGTGGAATTGGGATGCGCCGATTTTTATTAGTCGGCACTCCTAAAATGTAGCTCTTGGCTGTTTCCTACTACAGCAGTTTGGCCTAATAGTTTTGACTTTTGTCAAATCTTTGGCTACATTTGCTTCTGGAAGTCAGTCTTGATAATACAGAAAACTCATTTCAAACTTTGATCTGAAATCAGGTAGGGCTACCCGCT	k__Fungi	p__Mucoromycota	c__Umbelopsidomycetes	o__Umbelopsidales	f__Umbelopsidaceae	g__Umbelopsis	s__isabellina
TTGCGCCCTTTGGTATTCCGAAGGGCATGCCTGTTCGAGCGTCATTTCAAACCTCAAGCTTCTGCTTGGTATTGGGCGTCGTCCGTCTGGACGTGCCAGAAACACGTGGGCGGTGGTGCCGGTCTCCCAGCGTAGTCAAGTCTATCCGCTCCGGAGTGCAGGTGCCGCCCGCCAGATAAGCTTAAATCTATCTATGGTTTGACCTCGGATCAGGTAGGGATACCCGCT	k__Fungi	p__Ascomycota	c__Dothideomycetes	o__Tubeufiales	f__Tubeufiaceae	g__Helicoma	s__vaccinii
TTGCGCCCCTTGGTATTCCGGGGGGCATGCCTGTTCGAGCGTCATTACACCACTCAAGCCTGGCTTGGTATTGGGCGTCTCGCGGCTGTCAAAGCCGCGCGCCCTAATGTCTTCGGCTGAGCCGTCCGTCTCTAAGCGTTGTGGTCTTTACAGATTTCGCTTGCGAGGCCGGGCCGGTTCGATCGCCGTTAAACCCCCCTCTTTATAGGTTGACCTCGGATCAGGTAGGGATACCCGCT	k__Fungi	p__Ascomycota	c__Dothideomycetes	o__Capnodiales	f__Teratosphaeriaceae	NA	NA
TTGCGCCCTTTGGTATTCCTTAGGGCATGCCTGTTCGAGCGTCATTAAAACCTTCAAGCTCAGCTTGGTGATGGGCGCTGGTCGCGATGTCGACCCGCCTCAATAGCATTGGCAGCCGGTACGTTGGCTTTGTAGCGCAGCAGAGTATTGCGTCTCGGGCCTGGCGGGCTGGTTCTCCAGAAGACCTTCTTTAGTTTGACCTCGGATCAGGTAGGGATACCCGCT	k__Fungi	p__Ascomycota	c__Dothideomycetes	o__Pleosporales	NA	NA	NA
TTGCGCCTTTTGGTATTCCGAAAGGCATGCCTGTTTCAGTGTCATGAAATCTCAATCTAATATGTTTTCTGAACATGTTAGGCTTGGACTTGGGCGTCTGCCAGTGATGGCTCGCCTCAAATGACTTAGTGGAACATCCCACATCAGTGTTAGACGTAATAAGTTTCGTCTCTCCTTGTGGTGATGACTGCTCAGAACCTGCCATCGCGCATCTTTTGACTTTGACCTGAAATCAGGTAGGGCTACCCGCT	k__Fungi	p__Basidiomycota	c__Tremellomycetes	o__Tremellales	f__Rhynchogastremataceae	g__Papiliotrema	s__flavescens
TTGCGCCCTTTGGTATTCCGAGGGGCATGTCTGTTCGAGCGTCATTTCAACCCTCAAGCTTTTGCTTGGTATTGGGCTTCATCCCTTCTAAAGGATGTGCCTAAAACTCATAGGCGGTTACTCTTAGCTCCCTTGCGTAGTTATATTTTTCTCGCTCTGGAAGTTTAGGGATAACTCGCCTAAGAACCCCCCCCCACTTTTATCAAGGTTTGACCTCGGATCAGATAGGGATACCCGCT	k__Fungi	p__Ascomycota	c__Dothideomycetes	o__Tubeufiales	f__Tubeufiaceae	g__Tubeufia	s__guangxiensis
TTGCGCCCCACGGTATTCCGTAGGGCATGCCTGTTCGAGCGTCATTTCACCCTTCAAGCACGGCTTGGTGTTGGGCGCCTGTCTCGCCTCTGCGCGTGGACTCGCCTCGAAGTAATTGGCAGCCGGTTCGCGGGACCCGAGCGCAGCAGATTTGCGTCTCCATCCAACGAGCCGGCTCCCACAAGCAACCTTCACGTCTTGACCTCGGATCAGGTAGGGATACCCGCT	k__Fungi	p__Ascomycota	c__Dothideomycetes	o__Pleosporales	f__Pleosporales_fam_Incertae_sedis	g__Pseudocoleodictyospora	s__thailandica
TTGCGCCCTCTGGCATTCCGGAGGGCATGCCTGTTCGAGCGTCATTACACCTCTCAAATCCGCGTTGGCGGGCTTGACGTTGGGCGAGGCCCCCCGAGCACGGGGGCCCGCCTCAAAGACAGTGACGGTTCTCGCCAACCTCGGGCGCACAAGTGTCGCGATGCAGGGCGGTGAAGGCCGGTCTTTCAAGTCATTGACTTCTCAATGTTGACCTCGGATCAGGTAGGAATACCCGCT	k__Fungi	p__Ascomycota	NA	NA	NA	NA	NA
TTGCGCCCTATGGTATTCCGTAGGGCATGCCTGTTCGAGCGTCATTACAACCCTCAAGCTCTGCTTGGTATTGGGCGTCGTCCCCCAAACGGACGTGCCTCAAAGACCTCGGCGGTGGCGTCTTTGCCTCAAGCGTAGTAAAACAACTCTCGCTTTGGAGTCAAAGGCGTCGCCCGCCGGACGAACCTTCTGAACTTTTCTCAAGGTTGACCTCGGATCAGGTAGGGATACCCGCT	k__Fungi	p__Ascomycota	c__Dothideomycetes	o__Botryosphaeriales	f__Aplosporellaceae	g__Aplosporella	NA
TTGCGCCCTTTGGCATTCCGAGGGGCATGCCCGTTCGAGCGTCATTACACCACTCAAGCCTGGCTTGGTATTGGGCGACCGGGTGCTCCCCGTCTGGGGGACCCGCGCCTCCATATGTTCTCGGCTGGACGGTCGGAATCTCAGCGTTGTGCAAACGATCCGCTGTGGGACCGGCCCGGACGTCGCCGTTAAACCCCTCATCACAGGTTGACCTCGGATCGGGTAGGGATACCCGCT	k__Fungi	p__Ascomycota	c__Dothideomycetes	o__Capnodiales	NA	NA	NA
TTGCGCTCCTTGGTAGCCCGAGGAGCATGCCTGTTCGAGCGTCATTTCAACCCTCAAGCATAGCTTGGTGTTGGGCTTCGTCTGCGGACGTGCCCCAAAATCATCGGCGACGGGCGCCGGACTTCAAGCGTAGCAGTACCTTCGCTGACGGAGTCCTGGCGTTCGTCCACCGGAAGCAACTTCTTCTAGGTTGACCTCGAATCAGGTAGGGATACCCGCT	k__Fungi	p__Ascomycota	NA	NA	NA	NA	NA
TTGCGCCCTTTGGTATTCCGAGGGGCATGTCTGTTCGAGCGTCATTTCAACCCTCAAGCTTCTGCTTGGTATTGGGCTTCATCCTGCCTAAAGGATGTGCCTAAAACTCATTGGCGGTTGCACTTAGCTCCCTTGCGTAGTTATATATTCTCGCTTGGAATTTTAGGTGTAACCCGCCTGAGAACCCCCCATATTTCTCAAGGTTTGACCTCGGATCAGATAGGGATACCCGCT	k__Fungi	p__Ascomycota	c__Dothideomycetes	o__Tubeufiales	f__Tubeufiaceae	g__Tubeufia	NA
TTGCGCCCGCCAGCATTCTGGCGGGCATGCCTGTTCGAGCGTCATTTCAACCCCTCGGGCCCCTTGGCCGCCCGGTGTTGGGGGACTACTTCAGGTAGCCCCCGAAAGGCAGTGGCGGAGCCGGCCCCGGCCCCGGACGTAGTACGAAACTCCTCGTCCGCGGCAGGTCCGGCGTCCCGCCGTGAAACCCCTTACTCTTCAATGGTTGACCTCGGATCAGGTAGGACTACCCGCT	k__Fungi	p__Ascomycota	c__Sordariomycetes	o__Xylariales	f__Xylariaceae	g__Geniculisynnema	s__termiticola
TTGCGCCCCTTGGTATTCCATGGGGCATGCCTGTTCGAGCGTCATCTACACCCTCAAGCTCTGCTTGGTGTTGGGCGTCTGTCCCGCCTCGGCGCGCGGACTCGCCCCAAATTCATTGGCAGCGGTCTTTGCCTCCTCTCGCGCAGCACATTGCGCTTCTCGAGGTGCTTGCGAGGCCCGCGTCCACGAAGCATTACCAGTCTTTGACCTCGGATCAGGTAGGGATACCCGCT	k__Fungi	p__Ascomycota	c__Dothideomycetes	o__Pleosporales	f__Didymosphaeriaceae	g__Paraconiothyrium	NA
TTGCGCCCCTTGGTATTCCATGGGGCATGCCTGTTCGAGCGTCATCTACACCCTCAAGCTCTGCTTGGTGTTGGGCGTCTGTCCCCGCCTCCGCGCGGCGGACTCGCCCCAAATTCATTGGCAGCGGTGTCTTTTTGCCTCAGTCTCGCGCAGCACATTGCGCTTGCAGCACTGTTGGTGGCCCGCGATCCAGCAAGCTCCTTTCACCGTCTTTGACCTCGGATCAGGTAGGGATACCCGCT	k__Fungi	p__Ascomycota	c__Dothideomycetes	o__Pleosporales	f__Coniothyriaceae	g__Coniothyrium	s__palmicola
TTGCGCCCCCTGGTATTCCGGGGGGCATGCCTGTTCGAGCGTCATTACAACCCTCAAGCTCTGCTTGGTATTGGGCTCCGTCCTCACTGCGGACGCGCCTCAAAGACCTCGGCGGTGGCTGTTCAGCCCTCAAGCGTAGTAGAATACACCTCGCTTTGGAGTGGCTGGCGTCGCCCGCCGGACGAACCTTCTGAACTTTTCTCAAGGTTGACCTCGGATCAGGTAGGGATACCCGCT	k__Fungi	p__Ascomycota	c__Dothideomycetes	o__Botryosphaeriales	f__Botryosphaeriaceae	g__Lasiodiplodia	s__crassispora
TTGCGCCTTTTGGTATTCCAGAAGGCATGCCTGTCTGAGCGTCATTGATATTCATTCTTTGAATTTCAAAGATGGCGCTGAGAGTGTTTCTGCGGAGACTCTCTTGAAAAGAATGGACCGACAAGTGTGATAGTATCAAATCGCTTGTTAAGATCTTTCTTGACCTCAGATCAGGTAGGGTTACCCGCT	k__Fungi	p__Ascomycota	NA	NA	NA	NA	NA
TTGCGCCTTTCTGGTTTACCAGGGGCATGCCGGTTTGAGCGCCTTTTCATGCTTATGCTTGCAAGTTTTTGTAATGCATAGATTTGAGTGTATTGCCGGTTCACACCGGCTCGCTCTGAATGCATGAGCGACTAGACAGCTCGAAGCAATGTGATAAGTATCTTCATTGCGACAAGCTCGATAGACGCTTTCTAATCGTCTTCGGACAATTCTAATGCTAGGCCTCAAAGTGGTAGGATTACCCGCT	k__Fungi	p__Basidiomycota	c__Dacrymycetes	o__Dacrymycetales	f__Dacrymycetaceae	g__Calocera	NA
TTGCGCCCCTTGGTATCCCGAGGGGCATGCCTGTTCGAGCGTCATTAAGGACATCAAGCTATGCTTGGTCTTGGGCGCGGTCTGAGAGACCCACCCGCAACTCGTCAGTGGCAACCGTTCAGTCCCTAAGGCGTAGCAAAAAAATTCGTCTACATGGGTGCTGCGGGTGGCTGTCTTAAATCTAGCGGCTCTGGAAGCAGGGCTCTCTAAGTTTGACCTCGGATCAGGTAGGGATACCCGCT	k__Fungi	p__Ascomycota	c__Dothideomycetes	NA	NA	NA	NA
TTGCGCCCTTTGGTATTCCTTAGGGCATGCCTGTTCGAGCGTCATTTAACCCCTCAAGCTCTGCTTGGTGTTGGGCGCTTGTCCCGCCTCAGGCGCGGACTCGCCTTAAAATCATTGGCGGCCTACGTACCGGCTTCGAGCGCAGCACATTCGCGTCTCCTGCCCGGCACGCTGGCGTCCAGCAAGCCTCTTACCCAATTTTGACCTCGGATCAGGTAGGGATACCCGCT	k__Fungi	p__Ascomycota	c__Dothideomycetes	o__Pleosporales	f__Testudinaceae	NA	NA
TTGCGCCCCTTGGTATTCCATGGGGCATGCCTGTTCGAGCGTCATTTACCCCCTCAAGCTCTGCTTGGTGTTGGGCGTCTGTCCCGCCTTTTGCGCGCGGACTCGCCCTAAAAGCATTGGCAGCGGTCGTGCCAGCCTCTCGCGCAGCAGTTTGCGCTCGGTGAGGTTTCTAGGCGGATCCGCGTCCACAAAGCCTACATACCCAATGTTTGACCTCGGATCAGGTAGGGATACCCGCT	k__Fungi	p__Ascomycota	c__Dothideomycetes	o__Pleosporales	NA	NA	NA
TTGCGCCCCTTGGTATTCCGAGGGGCATGCCTGTTCGAGCGTCATTACACCACTCAAGCCTGGCTTGGTATTGGAGGACGCGGTTCGCCGCGCCTCTTGAATCTCTCGGCTGAGCGTCACCGTCCTTAGCGTTGTGATACATATTCGCTTCTGGACCCGGTGGTGTTTGCGCCGTTAAACCTTTTCATTCAAGGTTGACCTCGGATCAGGTAGGGATACCCGCT	k__Fungi	p__Ascomycota	c__Dothideomycetes	NA	NA	NA	NA
TTGCGCCCGCCAGTATTCTGGCGGGCATGCCTGTCCGAGCGTCATTTCAGCCCTCAAGCCCTGGCTGCTTGGTGTTGGAGTGCTATAGCGCAGCGCTGTAGGCTCTCAAATACAGTGGCGGACCTGCCGAGGCCCCTAGCGCAGTAATTTCCTTCTCGCTAGAGAGCGTCGTGGCGGTGTCTTGCCGTAAAAACCCCACTGTTTTTGCAAGGTTGACCTCGGATCAGGTAGGATTACCCGCT	k__Fungi	p__Ascomycota	c__Sordariomycetes	NA	NA	NA	NA
TTGCGGCCATAGGTATTCCTTTGGCCATGCCTGTTCGAGCGTCATTTACACCCTCAAGCCTAGCTTGGTGTTGGGCGTCTGTCCCGCCGTTCTCGCGCGCGGACTCGCCTCAAAGTCATTGGCGGCGGTCGTGCCGGCCCCCTCGCGCAGCACATTTGCGCTTCTCGGAGGCCCGGCGGATCCGCGCTCCAGCAAGACCTTTCACGACTTGACCTCGGATCAGGTAGGGATACCCGCT	k__Fungi	p__Ascomycota	c__Dothideomycetes	o__Pleosporales	f__Periconiaceae	g__Periconia	NA
TTGCGCCCTTTGGTATTCCATAGGGCATGCCTGTTCGAGCGTCATTTAAACCCTCAAGCTCAGCTTGGTGTTGGGTGTTTGTCCCGCCTGCCGCGCGAGGACTCGCCTCAAAAGTATTGGCAGCCGGAACGTTGGCTTTGAGCGCAGCAGAATAGCGCCCCTGGCCTCGTTGTCCGGTTCTCCAGGAAGCCTGTACCTCCATGTCTTGACCTCGGATCAGGTAGGGATACCCGCT	k__Fungi	p__Ascomycota	c__Dothideomycetes	o__Pleosporales	f__Pleosporales_fam_Incertae_sedis	g__Paradictyoarthrinium	s__tectonicola
TTGCGCCCTTTGGTATTCCGAGGGGCATGTCTGTTCGAGCGTCATTTCAACCCTCAAGCTTTGGCTTGGTATTGGGCTCTCGTCCGCCTAAGGACGTGCCTGAAACTCATAGGCGGTTGTGCTCAGCTCCTTAGCGTAGTCATTTATAATTTCGCTCTGGAGGACTTGGGTGCGACCCGCCTAAGAACCCCCCTTATAACTTAAAGGTTTGACCTCGGATCAGATAGGGATACCCGCT	k__Fungi	p__Ascomycota	c__Dothideomycetes	o__Tubeufiales	f__Tubeufiaceae	g__Tamhinispora	s__indica
TTGCGCTCCTTGGTATTCCGAGGAGCATGCCTGTTTGAGTGTCATTAAGTTCTCAACCATACGAGTTTTTTTCGAACTCGTGTGGCTTGGATTATGGGATTTTGCGGGCTTTCGTTAGTCCGCTATCCTTAAATGCATTAGCAGTGCTTTCGTTGCTAATCTCTGGTGTGATAATTATCTACGCCGTTGAGACGTGACTTTATTGAAGTGCTGCTTCTAACCGTCTTCACGGACAACTTTTGACAATCTGACCTCAAATCAGGTAGGACTACCCGCT	k__Fungi	p__Basidiomycota	c__Agaricomycetes	o__Agaricales	f__Entolomataceae	g__Clitopilus	s__crispus
TTGCGCCCTTTGGCATTCCGAAGGGCATGCCTGTTCGAGCGTCATTACACCAATCAAGCCTGGCTTGGTATTGGGCGACAGGGCCGTCACACGCCCTCCGCCCCAATGACTGCCGGCGGGACGGACCGAATCTCAGCGTTGTGAATCAAAAGCCGCTGGCGAGACGGGACGGCCGTGCCGTTAAACAACCCCATCAAAGGTTGACCTCGGATCAGGTAGGGATACCCGCT	k__Fungi	p__Ascomycota	c__Dothideomycetes	o__Capnodiales	f__Neodevriesiaceae	g__Neodevriesia	s__lagerstroemiae
TTGCGCCCTTTGGTATTCCGAGGGGCACGCCTGTTCGAGCGTCATTTAAAAATATCAAGCACTGCTTGGTCTTGGGTGGGGTCTCCGGACCCACCTGCAACTGGTTGGCGGTACCGTCCGACTCCAAGCGTAGCAAGTCAAACCATCGCTTCGGAGCCTCGTGCGGGACTGGCCTCGAGTCCATCTAAAGTTTGACCTCGGATCAGGTGGGGATACCCGCT	k__Fungi	NA	NA	NA	NA	NA	NA
TTGCGCCCCTTGGTATTCCGAGGGGCATGCCTGTTTGAGTGTCATTAAATTCTCAACCTCAAAAGCTTTGCTTATTGAGGATTGGATGTGAGGGCTTTGCTGGCTTTGAATTAAGAGTCGGCTCCCTTGAAACGCATTAGTGGAAACCGCTTGTGGACCACATTGGTGTGATAATTATCTACGCCATTGCCCTGTGTCTACATCGAATGTACTAACTTTTTGTACACTTCGGTTTGGAGGGCTGCAGTTTTGTGATGAAACTGCTCTCTCTGTTGAGGTATCTGCTTCAAACTGTCCTAAGTTATTGGACAATTTATTGATTTGATTTGACCTCAAATCAGGTAGGACTACCCGCT	k__Fungi	p__Basidiomycota	c__Agaricomycetes	o__Agaricales	f__Marasmiaceae	NA	NA
TTGCGCTCCTTGGTATTCCGAGGAGCATGCCTGTTTGAGTGTCATTAAATCCTCAACCCACCTTCCTTGTGAATGTGAGGTTGGATGTGGAAGTTTGCTGGCTCACCAGTCAGCTCTTCTGAAATGTATTAGCAGGGCCGCTGTATTGCGATGCTGCCACTTGGTATTGATAGTTGTCTTACCAGGTGTCTGAGTTAGCAATGTGCCCCAGCTTCTAGTCGTCTCTCTGGGACAACAATTTGACGATTTGACCTCAAATCAGGTAGGACTACCCGCT	k__Fungi	p__Basidiomycota	c__Agaricomycetes	o__Agaricales	f__Pluteaceae	g__Pluteus	NA
TTGCGCCCTTTGGTATTCCGAAGGGCATGCCTGTTCGAGCGTCATTTCAAACCTCAAGCTTCTGCTTGGTATTGGGCGTCGTCCGCTTGGGACGTGCCAGAAACACGTGGGCGGTGGTGCCGGTCTCCCAGCGTAGTCAAGTCTATCCGCTCCGGAGTGCAGGTGCCGCCCGCCAGATAAGCTTAAATCTATCTATGGTTTGACCTCGGATCAGGTAGGGATACCCGCT	k__Fungi	p__Ascomycota	c__Dothideomycetes	o__Tubeufiales	f__Tubeufiaceae	g__Helicoma	s__vaccinii
TTGCGCCCTTTGGTATTCCTTAGGGCATGCCTGTTCGAGCGTCATCTAAACCTTCAAGCACTGCTTGGTGTTGGGCGTTTGTCCCGCCTCGGGCGCGGACTCGCCTCAAAAGCATTGGCGGCCTGTGTATTGGCTTCGAGCGCAGCAGACTCGCGCGTCGTCCCCTCTGGCACAGGCGTCCAGCAAGCCTTATACCCCAAGTTTGACCTCGGATCAGGTAGGGATACCCGCT	k__Fungi	p__Ascomycota	c__Dothideomycetes	o__Pleosporales	f__Pleosporales_fam_Incertae_sedis	g__Hermatomyces	NA
TTGCGCCCTTTGGTATTCCGAGGGGCATGCCTGTTCGAGCGTCATTTACACTCTCAAGCTCTGCTTGGTATTGGAGGCCGCCCCGGTGGGGTGTCCCCGAAACACAGCGGCGACGTAGCCGGACTCCCTGGCGTAGTGACATTTTTGCCGCCCCGGAGTTGTCGGTCTTGCGTTAGCCGGACAACGCCCCTATTTTTCTAAATCGACCTCGGATCAGGCAGGACTACCCGCT	k__Fungi	p__Ascomycota	c__Lecanoromycetes	o__Ostropales	f__Stictidaceae	g__Cryptodiscus	NA
TTGCGCCCTTCGGAAATTCCGGGGGGCATGCCTGTTCGAGCGTCATTAAACCTCTCAAGCACTGCTTGGTATTGGGTCGTCCCGCTCCCCGGTACTCCGGGGAGCAGGTGCCCAAAATTCAGGGGCGGTCCGGGGAGACTTCAAGCGCAGTAACTGCATCCGCTTCGAAAGCTTCCCCCCGTGGCTTGCCCAGCGAACCTCTCGTTTCTAGAATTGACCTCGGATCAGGTAGGGATACCCGCT	k__Fungi	p__Ascomycota	c__Lecanoromycetes	NA	NA	NA	NA
TTGCGCCCTCTGGTATTCCGGGGGGCATGCCCGTTCGAGCGTCATTACAACCCTCAAGCTCTGCTTGGTGTTGGGCGGCACCGCGTGGTGCGCCCCAAAACCAGTGGCGGCGCCGTCTGGCTTCAAGCGTAGTAACACTTCTCGCTTCGGGGACCAGGCGTGCTCCTGCCAGCAACCCACACTTCTTTCAGGTTGACCTCGGATCGGGTAGGGATACCCGCT	k__Fungi	p__Ascomycota	c__Leotiomycetes	o__Helotiales	NA	NA	NA
TTGCGCCCTCTGGTATTCCGGGGGGCATGCCTGTTCGAGCGTCGTTTACACCGATCGAGCCCCCGGTTTTTGTGCCGGGCGGCACGGTATTGGGATCCGTCCTTCGTGGGCGTTCCCGAAAATTAGCGGCGGTTTCGGTCGGAATCCCAGCGCAGTAAAACTTTTTTAGTCTCGCTGTTTGGATCTTCCCCCGGCCCGCCGGATCAACCCCCAGTGCCCGGGATAGTGGCATGATAGTAACCGATCGACCTCGGATCAGGTAGGAATACGCGCT	k__Fungi	p__Ascomycota	c__Lecanoromycetes	o__Ostropales	f__Graphidaceae	NA	NA
TTGCGCCCTTTGGCATCCCGAAGGGCATGCCTGTTCGAGCGTCATTTCACCAATCAAGCCTGGCTTGGTGTTGGGTGCCGTCCCGCCTCCCGCGCGCGGACGCTCCCTAAAATCATCGGCGGTGCAGCACCGGCTTCGAGCGCAGCAGATGTTCGCTCTGTGGGCCCGGTGCGGCAGCGGCCGCGACGACAACCTCTAGGTTGACCTCGGATCAGGTAGGGATACCCGCT	k__Fungi	p__Ascomycota	c__Dothideomycetes	o__Hysteriales	f__Hysteriaceae	g__Rhytidhysteron	NA
TTGCACCCTTTGGTATTCCGAAGGGTACGCCCGTTTGAGTGTCATTGTAATCTCACCTCCTCAACTTTTGTTGTGTGAAGTGGACTTGGGCAGTGTCGTGTTACAACGACTGGCCTGAAATGCATGAGTGTACCCTGCTGTTGCAGCGTCTTCAGTGTGATAAGCATCTTCACTGATACAAGTTCCCTTTGGGACGCGCTTGCAATGTGGGCTCTGCGCTTCCAACCGTCATTTGATTGACAAGCTTTGACAATTTGACCTCAAATCGGGTGGGACTACCCGCT	k__Fungi	p__Basidiomycota	c__Agaricomycetes	o__Sebacinales	NA	NA	NA
TTGCGCCCGCCAGTATTCTGGCGGGCATGCCTGTCCGAGCGTCATTTCAACCCTCGAACCCCTCCGGGGGGTCGGCGTTGGGGATCGGCCCTGCCTTGGCGGTGGCCGTCTCCGAAATACAGTGGCGGTCTCGCCGCAGCCTCTCCTGCGCAGTAGTTTGCACACTCGCATCGGGAGCGCGGCGCGTCCACAGCCGTTAAACACCCAACTTCTGAAATGTTGACCTCGGATCAGGTAGGAATACCCGCT	k__Fungi	p__Ascomycota	c__Sordariomycetes	o__Hypocreales	f__Hypocreaceae	g__Trichoderma	s__lixii
TTGCGCCCGCCAGTATTCTGGCGGGCATGCCTGTTCGAGCGTCATTTCAACCCTCAAACCCCCGGGTTTGGTGTTGGAGATCGGCATGAGTCCTTCGGGGCGACGCCGTCTCCCAAATATAGTGGCGGTCTCGCTGTAGCTTCCTATGCGTAGTAGCACACCTCGCACTGGAAAGCAGCGCGGCCACGCCGTTAAACCCCCAACTTTTCTGAGTTTGACCTCGAATCAGGTAGGATTACCCGCT	k__Fungi	p__Ascomycota	c__Sordariomycetes	o__Hypocreales	f__Nectriaceae	g__Cylindrocladiella	NA
TTGCGCTCCTTGGTATTCCGAGGAGTATGCCTGTTTGAGTGTCATTAAATTCTCAACCCTCCAACATTTTTGTGTCGGAGGGCTTGGATTGTGGAGGCGTGCTGGCTTTGACAAAGGTCAGCTCCTCTGAAATGCATTAGCGGAACCGTTTGCGATCTGCCACAAGTGTGATAATTATCTACACTGGCTACGGGGGATTGCTCTCTTAGTGTTCAGCTTCCAATCGTCTTTGGACAAACTTTTTGAATACTTGACCTCAAATCAGGTAGGACTACCCGCT	k__Fungi	p__Basidiomycota	c__Agaricomycetes	o__Agaricales	f__Agaricaceae	NA	NA
TTGCGCCCGCCAGTATTCTGGCGGGCATGCCTGTTCGAGCGTCATTACAACCCTCAGGCCCCCGGGCCTGGCGTTGGGGATCGGCGGAAGCCCCCTGCGGGCACAACGCCGTCCCCCAAATACAGTGGCGGTCCCGCCGCAGCTTCCATTGCGTAGTAGCTAACACCTCGCAACTGGAGAGCGGCGCGGCCACGCCGTAAAACACCCAACTTCTGAATGTTGACCTCGAATCAGGTAGGAATACCCGCT	k__Fungi	p__Ascomycota	c__Sordariomycetes	o__Hypocreales	f__Nectriaceae	g__Fusarium	s__solani
TTGCGCCCATTAGTATTCTAGCGGGCATGCCTGTTCGAGCGTCATTTCAACCCTCAGGCCCTAGTTGTCTGGTGTTGGGGTAGCTACAGCGATGTAGGCCCCGAAAAACAGTGGCGGTGCTCTCCAGCACTCCGGGCGCAGTAGTTTATTTCTCGCCCTGGACGTCTGGTGGGCTGCCGGCCGTGAAACCCCCTATATCTTAAAGGTTGACCTCGAATCAGGTAGGAATACCCGCT	k__Fungi	p__Ascomycota	c__Sordariomycetes	o__Sordariales	f__Sordariales_fam_Incertae_sedis	g__Rhodoveronaea	s__varioseptata
TTGCGCCCCTTGGTATTCCATGGGGCATGCCTGTTCGAGCGTCATTTCAATCCTCAAGCTATGCTTGGTGTTGGGTGTTTGTCCTGCCCGTTGTGTGCATGGACTCGCCTTAAAAATATTGGCAGCCGATCCCCTCAGCTCGGAGCGCAGCAGATTTAGCGTGACGAAGCGCGGTGTAACGGCACCCAGAAGTTTCTCCCAAGTTTGACCTCGGATCAGGTAGGGATACCCGCT	k__Fungi	p__Ascomycota	c__Dothideomycetes	o__Pleosporales	NA	NA	NA
TTGCGCCCTTTGGTATTCCGAAGGGCATGCCTGTTCGAGCGTCATTTCAAACCTCAAGCTTCCGCTTGGTATTGGGCGTCGTCCGCTTAGGACGTGCCAGAAACACGTGGGCGGTGGTGCCGGTCTCCCAGCGTAGTCAAGTCTATCCGCTCCGGAGTGCAGGTGCCGCTCGCCAGATAAGCTTAAATCTATCTATGGTTTGACCTCGGATCAGGTAGGGATACCCGCT	k__Fungi	p__Ascomycota	c__Dothideomycetes	o__Tubeufiales	f__Tubeufiaceae	g__Helicoma	s__vaccinii
TTGCGCCCCTCGGTATTCCGTGGGGCATGCCTGTTCGAGCGTCATTTACACCCTCAAGCTCTGCTTGGTGTTGGGCGTCTGTCCCGCCTTCGCGCGCGGACTCGCCTCAAAGTCATTGGCAGCGGTCTCGCCGGCTTCTCGCGCAGCACATTTGCGCTTCTCGGAGCTCCGGCGGATCGGCGTCCAGCAAGCACTTTTACGACTTGACCTCGGATCAGGTAGGGATACCCGCT	k__Fungi	p__Ascomycota	c__Dothideomycetes	o__Pleosporales	f__Periconiaceae	g__Periconia	s__pseudobyssoides
TTGCGCCCTTTGGCATTCCGAAGGGCATGCCTGTTCGAGCGTCATTATCACCCCTCAAGCCCCCGGCTTGGTGTTGGACGGTTTGGTGGAGGCCCCACACGGGGCTCCTGCCCCTCCCAAAGACAATGACGGCGGCCTCGTTGGACCCCCGGTACACTGAGTTCTTCACGGGACACGTACTGGAGTAAGGGTGCGCGGGGCACGGTCTGCCTCCCCTCAGGGAGAATCTATTTACAAGGTTGACCTCGGATCAGGTAGGGATACCCGCT	k__Fungi	p__Ascomycota	c__Eurotiomycetes	o__Chaetothyriales	f__Herpotrichiellaceae	g__Exophiala	s__brunnea
TTGCACCCTTTGGTATTCCGAGGGGTACGCCCGTTTGAGTGTCATTGTAATCTCACTCCAACAGCTCTTTGCTGGTTGGATGTGGATTTGGACTCTGCCGTGTCATCCATGGCTGGTCTGAAATGCATGAGTGTACCCTGCTGTTGCAGCGTCTTCAGTGTGATAAGTATCCTCACTGGACAAAGTTCCTTCGGGACACGTAGCATGGTGGGCCCTGCGCTTTCCAACCGTCTGCTTGCCAGACAGCCTTTGACAACTTGACCTCAAATCGGGTGGGATTACCCGCT	k__Fungi	p__Basidiomycota	c__Agaricomycetes	o__Sebacinales	NA	NA	NA
TTGCGCCCTTTGGCATTCCGAAGGGCATGCCTGTCCGAGCGTCATTGTCCACCGTCAAGCCCGGCTTGTCAGTTGGGCCCCGTTGCCGCCCCCCTCTTCCGGGGAGGTGGCAGGCCCGAAAGTCAGTGACGGCGTCGTGATCGACCCCAGGCGTAGCGAGCTTCTACAGCAGCGTCTTCGGTGGTCGGTCCGGGCCGGTCTCAACCAACTCTTTTAACCAGGTTGACCTCGGATCAGGTAGGGATACCCGCT	k__Fungi	p__Ascomycota	c__Eurotiomycetes	NA	NA	NA	NA
TTGCGCCCTTCGGTACTCCGTGGGGCATGCCTGTTCGAGCGTCATTTACACCTTCAAGCCCTGCTTGGTGTTGGGCGTCTGTCCTGGGGTTGCACCCTATCCGGACTCGCCTCAAAGGTATTGGCAGCAGACCCTCGGGCCTCCTAATCGCGCAGCACTGCCCGCGCCTCCTGGAGCCCGCAGCGGACAGCGCCCATGAAGCCTAACTCTTAGTTTGACCTCGGATCAGGTAGGGATACCCGCT	k__Fungi	p__Ascomycota	c__Dothideomycetes	o__Pleosporales	f__Pleosporales_fam_Incertae_sedis	NA	NA
TTGCGCCCTTTGGTATTCCTTAGGGCATGCCTGTTCGAGCGTCATTAAAACCCTCAAGCTCAGCTTGGTGATGGGTGCTGGTCGCGACGTCGACCCGCCTCAATAGCATTGGCAGCCGGTACGTTGGCTTTGTAGCGCAGCAGAGTATTGCGTCTCGGGCCTGGCGGGCTGGTTCTCCAGAAGACCTTCTTCAGTTTGACCTCGGATCAGGTAGGGATACCCGCT	k__Fungi	p__Ascomycota	c__Dothideomycetes	o__Pleosporales	NA	NA	NA
TTGCGCCCTTTGGTATTCCGAGGGGCATGTCTGTTCGAGCGTCATTTCAACCCTCAAGCTTCTGCTTGGTATTGGGCTTCATCCTGCCTAAAGGATGTGCCTAAAACTCATTGGCGGTTGCACTTAGCTCCCTTGCGTAGTTATTTATTCTCGCTTGGAATTTTAGGTGTAACCCGCCTGAGAACCCCCCATATTTCTCAAGGTTTGACCTCGGATCAGATAGGGATACCCGCT	k__Fungi	p__Ascomycota	c__Dothideomycetes	o__Tubeufiales	f__Tubeufiaceae	g__Tubeufia	NA
TTGCGCCCGCTAGTACTCTAGCGGGCATGCCCGTTCGAGCGTCATTTCAACCCTCAAGCCCTGCTTGGTGTTGGGGCCCTACGGCTGCCGTAGGCCCTGAAAGGAAGTGGCGGGCTCGCTACAACTCCGAGCGTAGTAACTAATTATCTCGCTAAGGAGGCGTGGCGGCGCTCCGGCCGTTAAAGAACACATCTTTAACCAAGGTTGACCTCGGATCGGGTAGGAATACCCGCT	k__Fungi	p__Ascomycota	c__Sordariomycetes	o__Coniochaetales	f__Coniochaetaceae	g__Coniochaeta	NA
TCGCGCTCGAGGTTTCGGCCGAGAGCATGTCTGCCTCAGCGTCTATTCACTTCTCCCTTCGACCCCCCCCTTCGACTGATGGGGGAGCGCCGCGGGGGATCTGGTCGTTCCGAGCCCCGGCCGCTCGGATCGGTCGAAATGCAGAGGGAGCCTCCCTTCACACCGAAGGGTCTCGAAAGGTGGATTGCCTGCGGGCGATGCCGATCGAGCCCCGGAGGGGAGGCGCCCTTGATCGGAGAATTCCCTCACTTTCGACCTGAGTTCAGGCAAGATCACCCGCT	k__Fungi	NA	NA	NA	NA	NA	NA
TTGCGCCCTTTGGTATTCCGAGGGGCATGCCTGTTCGAGCGTCATTACACCACTCAAGCACCGCTTGGTATTGGGCGGCGGCCGGTAAACCCCCCTTCACGGGCGGGTCGGCCCCCCTGAAATGGATATTTGGCGGCGCCCTCCCGGCTGCAAGCGTAGTAGAACTTTTACGTCTCGCTTCAGTGGCTCGGGGTGCGCTCGCCTGACGAAAAACCTATACATTTTTTCTAGGTTGACCTCGGATCAGGTAGGGATACCCGCTG	k__Fungi	p__Ascomycota	c__Dothideomycetes	NA	NA	NA	NA
TTGCGCTCTCTGGTATTCCGGAGAGCACGTCTGTCTGAGTGTCGCTTTACTCTCAACTTTCCAGTTTTTCTTTTGAGAAACTGGGGGGTTGGATCTTGAGCGTTGCCGGGTCCCTTGGGATCGTTGGCTCGCTTTAAAAGTTGGATTGTAGTCTTCGGGATCGTTTAATCCTCAAGTCGACGTGTAATTCGTTATCGTTGGCGTCTTGGAGATCCCTTAACGGACTCTTTCACCCATCCTACTGACTAGTCAGTAACTTGATCTTTTGACCTCAGATCAGGCGGGACTACCCGCT	k__Fungi	NA	NA	NA	NA	NA	NA
TTGCGCCCCTCGGTATTCCGGGGGGCATGCCTGTTCGAGCGTCATTGTACCCTTCAAGTCCAGCTTGGTATATGGGCCGCCGCTTCGCGTCTAGCGGGCTCGAAAGTTAGTGGTTGTCCGGCGAGACTTCGAGCGCAGTAGATAATCCCCCGCTTCGGAGGAGCTCGCATCGGTCCACCAGAAGCTCAAATCTTCCAACGATTGACCTCGGATCAGGTAGGGATACCCGCT	k__Fungi	p__Ascomycota	c__Lecanoromycetes	o__Lecanorales	NA	NA	NA
TTGCGCCCGCCAGCATTCTGGCGGGCATGCCTGTTCGAGCGTCATTTCAACCCCTCGGGCCCCTTGGCCGCCCGGTGTTGGGGGACTACTTCAGGTAGCCCCCGAAAGGCAGTGGCGGAGCCGGCCCCGGCCCCGGACGTAGTACGAAACTCCTCGTCCGCGGCAGGTCCGGCGTCCCGCCGTAAAAACCCCCTATCTTCAATGGTTGACCTCGGATCAGGTAGGACTACCCGCT	k__Fungi	p__Ascomycota	c__Sordariomycetes	o__Xylariales	f__Xylariaceae	g__Geniculisynnema	s__termiticola
TTGCGCCCCTTGGTATTCCGAGGGGCATGCCTGTTCGAGCGTCATTTCAAACCTCAAGCTCACGCTTGGTATTGGGCGTCGTCCGCGAGGACGTGCCAGAAACCCGTAGGCAGCGGTGCCCGTCTCCCAGCGTAGTCAATTGTCCTCGCTCCGAGCTCGTGGTGTTCGCCCGCCGGACAACATCTATTCTTCTATGGTTTGACCTCGGATCAGGTAGGGATACCCGCT	k__Fungi	p__Ascomycota	c__Dothideomycetes	o__Tubeufiales	f__Tubeufiaceae	NA	NA
TTGCGCCCATCAGCATTCTGGTGGGCATGCCTGTTCGAGCGTCCTCTCAACCCTTAAGCCCCTGTTGCTTAGCGTTGGGAGCCTACGGGGTCCCCCGTAGCTCCCCAAAGTCATCGGCGGGGCCGGTCACGCACCCCGGGCGTAGTAGATCTCATCTCGCCCGCGGGTGTGCCCGGCCCTGGCCGTTAAACCACTCCAATGATCTCCGAGATTGACCTCGAATCAGGTAGGAATACCCGCT	k__Fungi	p__Ascomycota	c__Sordariomycetes	o__Xylariales	f__Xylariaceae	NA	NA
TTGCGCCCCTTGGTATTCCGAGGGGCATGCCTGTTCGAGCGTCATTTCAAACCTCAAGCTTCTGCTTGGTATTGAGCGGCTCGCCTTCGGAAACGGAGGCGCCCTCGAAACTCGTGGGCGGTGATGTCCAGCGTCGTAGCGTAGTCATAAACCATTCCGCTTCCGATCGCTTCTGGACGACTCACCCGCCGGGAGAACCGACGCCTTCTGGTGTCATTTTTTTCTAAGGTTTGACCTCGGATCAGGTAGGGATACCCGCT	k__Fungi	p__Ascomycota	c__Dothideomycetes	o__Tubeufiales	f__Wiesneriomycetaceae	g__Wiesneriomyces	s__laurinus
TTGCGCCCTTTGGTATTCCTTAGGGCATGCCTGTTCGAGCGTCATTTACACCTTCAAGCACAGCTTGGTGTTGGGCGTCTGTCCTCTTGGACTCGCCTCAAAAAGATTGGCAGCCACTTCAGCGGCTTTGAGCGCAGCAGAATTGCGTCCTCTAGCAGCGGAAGGTGGCATCCACAAGCTTTCTTTCATTTTGACCTCGGATCAGGTAGGGATACCCGCT	k__Fungi	p__Ascomycota	c__Dothideomycetes	o__Pleosporales	f__Amorosiaceae	g__Angustimassarina	NA
TTGCGCCTGCTGGTATTCCGGTAGGCATGCCTGTTTGAGCGTCAGCAAAACCTCTCAATGATAATTTTTATTGTTGGTCATGGGCTGCGGAGGATTAGCCATTCGGCTGCTCCCGCCTTAAACTTGCTGCACGACCGCAAGCTAATGCTAGGTTAATGAAGTGGTGTTTACATTTTAATTCATAAACCGTTCATGGCTATGTGGCGTTAAACCTGATAGTCGTCTAACCGCGACCGAAGTTTTGACCTCAAATCAGACAAGGATACCCGCT	k__Fungi	p__Ascomycota	c__Orbiliomycetes	NA	NA	NA	NA
TTGCGCCCTATGGTACCCCATAGAGCATGCCTGTTCGAGCGTCTATAGGAGAATCATGCCACATGGTGTTGGGCGTGGGTGCCGTGCCTCTGCTGCCGGATGCTCGCCTGAAAAGCATTGTGTTACCGCGGGTCTTGCGCAGCAGTAAGCGCCTTGATTTTGCGGCTGTTACCGTCTGTTTGACCTCGGATCAGGTAAGGATACCCGCT	k__Fungi	NA	NA	NA	NA	NA	NA
TTGCACCCGGTGGTATTCTGCCGGGTATGCCTGTTCGAGCGTCATTTCTTCCCTCGGGCCCGGGCTGCTTAGGCGGTCTCGGGTGCTGGTGTTGGGGATGTACGGAGGCTGCCCCGCAGCGCCGTAGCCCCTAATTTCATCGGCGCACACGCGTACGTCTGCCCTCTGCGTAGTGGTTTTACTTCTCTCGCATCGGGCCGTGCCGCCGTGCCGCCGTCAAACTTGACAGCCGTCAAACCACAACCAGTTTTGACCTCGAATCAGGTAGGGTTACCCGCT	k__Fungi	p__Ascomycota	c__Sordariomycetes	o__Microascales	f__Halosphaeriaceae	NA	NA
TCGCGCCCTTTGGCATTCCGAGGGGCATGCCTGTTCGAGCGTCATTACACCACTCAAGCCTGGCTTGGTATTGGGCGACGGGGTTCCCCCGCGCCTCAATTGCATCGGCTGGACGACCCGTATCTCAGCGTTGTGACAAGTTCGCTGGCGAGAAGGGCGGTCTGCGCCGTTAAACTCTTCATTCAAGGTTGACCTCGGATCAGGTAGGAATACCCGCT	k__Fungi	p__Ascomycota	c__Lecanoromycetes	o__Peltigerales	f__Pannariaceae	g__Pectenia	NA
TCGCGCCCTTTGGCATTCCGAGGGGCATGCCTGTTCGAGCGTCATTACACCACTCAAGCCTGGCTTGGTATTGGGCGAGGAGGCTTCCTCCCGCCTCGATTTCACCGGCTGGACGTCCCGTATCTCAGCGTTGTGGCATCAAGTTCGCTGGCGAGAAGGGGCTCCGCGCCGTCAAAACTTCCAAATCAAAGGTTGACCTCGGATCAGGTAGGGATACCCGCT	k__Fungi	p__Ascomycota	c__Lecanoromycetes	o__Peltigerales	f__Pannariaceae	g__Pectenia	NA
TTGCGCCCTTTGGCATTCCGAGGGGCATGCCCGTTCGAGCGTCATTAAATCCAATCAAGCCCGGCTTGGTATTGGGCGGCGGGTTGTCCCCCGCGCCTCAATTTCGCCGGCTGGACGTCCCCGATCTCAGCGTTGTGACTTCAAAATCTCGCTGGCGAGACGGGCGGCCACGCCGTTAAACCCTTTATCACAGGTTGACCTCGGATCGGGTAGGAATACCCGCT	k__Fungi	p__Ascomycota	c__Dothideomycetes	o__Capnodiales	NA	NA	NA
TTGCGCCTGCTAGCATTCTGGCAGGCATGCCTGTCCGAGCGTCATTTCCACCCTCACGCTCCGCGTGGTGTTGGGGCCCTCTCAGCGACGAGAGGCCCCGAAAGCGAGTGGCGGACCGCCTGGTTGGCTCCGAGCGCAGTACTCTTTGCAACGCTCCGGACGGCCGGCGGCCCTGCCGTGAAACCGTGTTCGCAAGACACACCTCACAAGGTTGACCTCGGATCAGGTAGGACTACCCGCT	k__Fungi	p__Ascomycota	c__Sordariomycetes	o__Ophiostomatales	f__Ophiostomataceae	NA	NA
TTGCGCCCTTTGGTATTCCGAGGGGCATGTCTGTTCGAGCGTCATTAATGACCACTCAAGCTATTGCTTGGTATTGGGCTTCATCCGCCTAAGGATGTGCCTAAAACTCATAACGGCGGTTGCTTTTAGCTTTTTTGCGTAGTTATTTTTTTCTCGCTCTAGAGTTTAGGGACTACCTGCCTAATAACCCCCCAATATTCAAAGGTTTGACCTCGGATCAGATAGGGATACCCGCT	k__Fungi	p__Ascomycota	c__Dothideomycetes	o__Tubeufiales	f__Tubeufiaceae	g__Tubeufia	s__latispora
TTGCGCCTTTTGGTATTCCGAAAGGCATGCCTGTTTGAGTGTCATAAGACCTCTCATACCTAGTTTTCTATGTATGAGCTTTGGACGTCTGCCATCTTGTGGCTCGTCTTAAATGTCTAAGTGGAATGCGTAATAAGTTTTCGCTCCCTCCACTCTAATAACTTTTAGTTAGACCTCAAATCAGGTAGGGCTACCCGCT	k__Fungi	p__Basidiomycota	c__Tremellomycetes	o__Tremellales	f__Bulleribasidiaceae	g__Hannaella	s__phetchabunensis
TTGCGCCCCTCGGTTTTCCGGGGAGCATGCCTGTCCGAGCGTCATTACACTTCTCAAGCTCTGCTTGGTCATGAGCCTCGCCCCTTGCCTAGGGGCGGGCTTGAAACTTAGGGAGCGGTCTCGGGGGGCCTTGAACGTAGTAAATTCTTCCCGTTCTGAAGGCTCCCACGGTGGCCAGCCCACAAACCCACCTTAAAACGATTGACCTCGGATCAGGCAGGGATACCCGCT	k__Fungi	p__Ascomycota	c__Lecanoromycetes	o__Lecanorales	NA	NA	NA
TCGCGCTCGAGGTTTCGGCCGAGAGCATGTCTGCCTCAGCGTCTATTCACTTCTCCCTTCGACCTCCCCCTTCGACTGATGGGGGAGCGCCGCGGGGGATCTGGTCGTTCCGAGCCCCGGCCGCTCGGATCGGTCGAAATGCAGAGGGAGCCTCCCTTCACACCGAAGGGTCTCGAAAGGTGGATTGCCTGCGGGCGATGCCGATTGAGCCCCGGAGGGGAGGCGCCCTTGATCGGAGAATTCCCTCACTTTCGACCTGAGTTCAGGCAAGATCACCCGCT	k__Fungi	NA	NA	NA	NA	NA	NA
TTGCGCCCTTTGGCATTCCGAAGGGCATGCCTGTTCGAGCGTCATTACACCCCTCAAACTTAACTGTTTGATGTTGGGCGCTGCCGGTGAGGCACGCCTAAAATCTAGCGACGGTTCCAGCCGACCTCAAACGTGCAAGTATCGTTATGGGCGGCGGTTGTGGACCGGTCCTCAGGATTATACCTAAATGTTGACCTCGGATCAGGTAGGGATACCCGCT	k__Fungi	p__Ascomycota	NA	NA	NA	NA	NA
TTGCGCCCCTTGGTATTCCATGGGGCATGCCTGTTCGAGCGTCATCTACACCCTCAAGCTCTGCTTGGTGTTGGGCGTCTTTGTCCCGCCTCCGCGCGCGGACTCGCCCCAAATTCATTGGCAGCGGTCCTTGCCTCCTCTCGCGCAGCACATTGCGCTTCTCGAGGTGTTGCGGCCCGCGTCCAGAAAGCAATCGTTACCGTCTTTGACCTCGGATCAGGTAGGGATACCCGCT	k__Fungi	p__Ascomycota	c__Dothideomycetes	o__Pleosporales	f__Didymosphaeriaceae	g__Paraconiothyrium	NA
TTGCGCTCCCTGGTATTCCGGGGAGCATGCCTGTTTGAGTGTCATGGAATTCTCAACTTCTAATACTTTTTTTTGGTATTCAGAAGCTTGGATTTGGAGGCTTGTGCTGGCTCCTTGTTGAGTCGGCTCCTCTTAAATGAATTAGCGTGAATCACTATGGATCGCTTCGGTGTGATAATTATCTGCGCCGTGGTCGTGAAGTATTAACAAAGTTCTCGCTTCTAATCGTCCTTCACGGGACAATTAACCCTGACTTTTTGACCTCAAATCAGGTAGGACTACCCGCT	k__Fungi	p__Basidiomycota	c__Agaricomycetes	o__Polyporales	f__Phanerochaetaceae	g__Phlebiopsis	s__gigantea
TCGCGCCCTTTGGTATTCCGAAGGGCACACCTGTTCGAGCGTCATTACACCACTCAAGCCTGGCTTGGTATTGGGCGATGGGTGCTTCCCACGCCCCGATTTTGTCGGCTGGACGGTCCGTATCTCAGCGTTGTGGCATAAATTCGCTGGCGAGAGGGCCCGTCCGCGCCGTTAAACCTCTTTATCTAAGGTTGACCTCGGATCAGGTGGGGATACCCGCT	k__Fungi	p__Ascomycota	NA	NA	NA	NA	NA
TTGCGCCCGCCAGTATTCTGGCGGGCATGCCTGTTCGAGCGTCATTTCAACCCTCAAGCCCAGCTTGGTGTTGGAGATCGGCACAAGCGTCCTCCGGGTCGCCGCCGTCTCCCAAATCTAGTGGCGGTCTCGCTGTAGCCTCCTCTGCGTAGTAACTCACCTCGCACTGGAACGCGGCGCGGCCAAGCCGTTAAACCCCCAACTTCTGAAGTTTGACCTCGGATCAGGTAGGACTACCCGCT	k__Fungi	p__Ascomycota	c__Sordariomycetes	o__Hypocreales	f__Nectriaceae	g__Gliocephalotrichum	s__bulbilium
TTGCACTCCTTGGTATTCCGAGGAGTATGCCTGTTTCAGTATCATGAGCACTCTCACACCTAACCTTTGGGTTATGTCGTGGAATTGGGATGCGCCGATTTTTATTAGTCGGCACTCCTAAAATGTAGCTCTTGGCTGTTTCCTACTACAGCAGTTTGGCCTAATAGTTTTGACTTTTGTCAAATCTTTGGCTACATTTGCTTCTGGAAATCAGTCTTGATAATACAGAAAACTCATTTCAAACTTTGATCTGAAATCAGGTAGGGCTACCCGCT	k__Fungi	p__Mucoromycota	c__Umbelopsidomycetes	o__Umbelopsidales	f__Umbelopsidaceae	g__Umbelopsis	s__isabellina
TTGCGCCTGCTAGCATTCTGGCAGGCATGCCTGTCCGAGCGTCATTTCCACCCTCACGCGCCCGCGTGGTGTTGGGGCCCTCTCGCAACGAGAGGCCCCGAAAGCGAGTGGCGGACCGCCTGGTTTGGCTCCGAGCGCAGTAACGTAACTCTCGCTCTGGACGGCCGGCGGCCCTGCCGTGAAACCGTGTCCGCAAGACACACCTCATACAAGGTTGACCTCGGATCAGGTAGGACTACCCGCT	k__Fungi	p__Ascomycota	c__Sordariomycetes	o__Ophiostomatales	f__Ophiostomataceae	NA	NA
TTGCGCCCTCTGGTATTCCGGAGGGCATGCCTGTTTGAGTGTCATGAAACTCTCAACCCCTCGGGTTTTACGACCCGATCGGTTGGACTTGGGCGCTGCCGCTTTGCTGCCGGCTCGCCTCAAAGGTCTTAGCGGGAATGGTCTCCAGCGTTCGGCGTAATAAGTTTCGCCGTCCGCCCGACCGACGTCCGCTCACAACCCCCGTACTCTTTCGATCTGACCTCAAATCAGGTAGGGCTACCCGCT	k__Fungi	p__Basidiomycota	c__Tremellomycetes	o__Tremellales	NA	NA	NA
TTGCGCCCTTTGGCATTCCGAAGGGCATGCCTGTTCGAGCGTCATTACACCCCTCAAACCCAGCCGTTTGATGTTGGGCGCTGCCGCCAGAGGCACGCCTAAAATGTAGCGATGGTCCTCCAAACCTCGGGCGCATGGATCGTGCCACGCAGGGGAGACGGGATCAGCTCTTCCCAACTGGGAACATTCTGAATGTTGACCTCGGATCAGGTAGGGATACCCGCT	k__Fungi	p__Ascomycota	c__Eurotiomycetes	NA	NA	NA	NA
TTGCGCCCCTCGGTATTCCGGGGGGCATGCCTGTTCGAGCGTCATTGTACCCTTCAAGTCCAGCTTGGTATATGGGCCGCCGCTTCGCATCTAGCGGGCTCGAAAGTTAGTGGTTGTCCGGCGAGACTTCGAGCGCAGTAGATAGTCCCCCGCTTCGGAGGAGCTCGCATCGTTCCACCAGAAACTCAAATCTTCCAACGATTGACCTCGGATCAGGTAGGGATACCCGCT	k__Fungi	p__Ascomycota	c__Lecanoromycetes	o__Lecanorales	NA	NA	NA
TTGCGCCCCTTGGTATTCCGAGGGGCATGCCTGTTCGAGCGTCATTTCAACCCCTCAAGCCTGGCTTGGTGTTGGGCCGCGCCAGCATGCTGGCGGGCCTTAAAATCAGTGGCGGTGCCGCTGGGGCTCTAAGCGTAGTAGCACATCTCGCTCTGGAGACCTGGCGGTTGCTTGCCAGACAACCTTCACTAAAACACAAGGTTTGACCTCGGATCAGGTAGGGATACCCGCT	k__Fungi	p__Ascomycota	c__Leotiomycetes	o__Helotiales	f__Helotiaceae	g__Scytalidium	NA
TTGCGCCCCCTGGTATTCCGGGGGGCATGCCTGTTCGAGCGTCATTTCACCACTCAAGCCTCGCTTGGTATTGGGCAACGCGGTCCGCCGCGTGCCTCAAATCGACCGGCTGGGTCTTCTGTCCCCTAAGCGTTGTGGAAACTATTCGCTAAAGGGTGCTCGGGAGGCTACGCCGTAAAACAAACCCATTTCTAAGGTTGACCTCGGATCAGGTAGGGATACCCGCT	k__Fungi	p__Ascomycota	c__Dothideomycetes	o__Capnodiales	f__Cladosporiaceae	g__Cladosporium	s__cladosporioides
TTGCGCCCCTTGGTATTCCGGGGGGCATGCCCGTTCGAGCGTCATTTCACCAATCAAGCCTGGCTTGGTATTGGGCCACGGGGGCGACCCGGGCCTCAAAATCTCCGGCTGGAGAGCTCCGATCTCAGCGTCGTGATTAAATTCGCTGGCGAGACGGGCGACCCGCGCCGTTAAAATATTTCATTCAGGTTGACCTCGGATCGGGTAGGGATACCCGCT	k__Fungi	p__Ascomycota	c__Dothideomycetes	o__Capnodiales	f__Teratosphaeriaceae	NA	NA
TTGCGCCCTTTGGTATTCCGAGGGGCATGTCTGTTCGAGCGTCATTTCAACCCTCAAGCTTTTGCTTGGTATTGGGCTTCATCCCTTCTAAAGGATGTGCCTAAAACTCATAGGCGGTTGCTCTTAGCTCCCTTGCGTAGTTATATTTTTCTCGCTCTGGAAGTTTAGGGATAACTCGCCTAAGAACCCCCCCAACTTTTATCAAGGTTTGACCTCGGATCAGATAGGGATACCCGCT	k__Fungi	p__Ascomycota	c__Dothideomycetes	o__Tubeufiales	f__Tubeufiaceae	g__Tubeufia	s__guangxiensis
TTGCGCCCCTCGGTATTCCGGGGGGTATACCTATTCGAGCGTCGTTAAAACCTTCAAGCTCTGGCTTGGTCATGGGTGTTCGCCCCCGTGGGCGCGCCCGAAAAGCATCGGCGGTCCGGCGTGGATCCGGGCGTAGTAAATGTTTCCCGTTCAGGGGAAGCGTTTGGGCTGCCTTAATCGTTTTTGATCGAGAATTGACCTCGGATTAGGTAGGGATACCCGCT	k__Fungi	p__Ascomycota	c__Lecanoromycetes	o__Lecanorales	NA	NA	NA
TTGCGCCCCTCGGTATCCCGGGGGGCATACCTGTCCGAGCGTCATTACATCTCTCAAGCGTAGCTTGGTATTGGGCCCTCGCTCCCCGCGCCAGGGGGCGTGCCTGAAAAGTAGTGGCGGTCCGGTGTGACCTTGAACGAAGTAAAACTTTCTCCCGTTCTGAAGGCCCTCGCACCGCGACCTGCCAGCATGCGCCACCTCCAACGGTTGACCTCGGATCAGGTAGGGATACCCGCT	k__Fungi	p__Ascomycota	c__Lecanoromycetes	o__Lecanorales	f__Ramalinaceae	NA	NA
TTGCGCCCTTTGGTATTCCTTAGGGCATGCCTGTTCGAGCGTCATTTAACCCTTCAAGCTCTGCTTGGTGTTGGGCGTTTGTCCCGCCTCGGGCGCGGACTCGCCTTAAAATCATTGGCGGCCTTTGAATCGGCTTCGAGCGCAGCACATTCGCGTCTCCGAACCGACACTCTGGCGTCCAGAAAGTCGAACCCCCCAATTTTGACCTCGGATCAGGTAGGGATACCCGCT	k__Fungi	p__Ascomycota	c__Dothideomycetes	o__Pleosporales	NA	NA	NA
TTGCGCCCATAGGTATTCCTTTGGGCATGTCTGTTTGAGCGTCATTACAATACCTCAGCGCAAGCTGGTTTTGAGCTGTGAGGGTTCACCTGAGCCCTTCCGCTTTAAAGTTGTAAGCTCTGCTGACCTCCAACCTGACCGGAAACATAGTAAACTTTTTGCCTTGTTCATGGGACGGATGAGGGGTTCGGCCTGAACAATACCTTCAATTTCTTAAGGTTTGACCTCAGATCAGACAAGGATACCCGCT	k__Fungi	p__Ascomycota	c__Orbiliomycetes	o__Orbiliales	f__Orbiliaceae	g__Orbilia	NA
TTGCGCCCCTCGGCACTCCGGGGGGCATGCCTGTTCGAGCGTCATTTCAAACCTCAAGCGTCAGCTTGGTATTGGGCGTCGTCCTACCGGACGTGCCGGAAACTCGTGGGCGGTGGTGCCGATCTTCCAGCGTAGTCAAGTCTACCCGCTTCGGAGATTTATGGCGCCGCCCGCCGGATAAGCTTAAATTTAACCATGGTTTGACCTCGGATCAGGTAGGAGTACCCGCT	k__Fungi	p__Ascomycota	c__Dothideomycetes	o__Tubeufiales	f__Tubeufiaceae	g__Helicosporium	s__aquaticum
TTGCGCCCCTTGGCATTCCGAGGGGCACGCCTGTTCGAGCGTCATTCAGACCATCAAGCTTCGCTTGGTATTGGACCCCCCGCTGCGGCGGCGGTCCCAATGACGTTGGCGGTACGCCCGGCCCGAAACGTGACGACTCACAGTGGAGGACCGTGGGGTACCCGCCGAACCAACCATCTCTTACGGTTGACCTCGGATCAGGTGGGGATACCCGCT	k__Fungi	p__Ascomycota	c__Dothideomycetes	o__Pleosporales	f__Pleosporales_fam_Incertae_sedis	g__Phellinocrescentia	s__guianensis
TTGCGCCTTTCTGGTTTACCAGGGGCATGCCGGTTTGAGCGCCTTTTCATGCTTATGCTTACAAGTTTTTGTAATGCATAGATTTGAGTGTATTGCCGGTTCACACCGGCTCGCTCTGAATGCATGAGCGACTAGACAGCTCGAAGCAATGTGATAAGTATCTTCATTGCGACAAGCTCGATAGACGCTTTCTAATCGTCTTCGGACAATTCTAATGCTAGGCCTCAAAGTGGTAGGATTACCCGCT	k__Fungi	p__Basidiomycota	c__Dacrymycetes	o__Dacrymycetales	f__Dacrymycetaceae	g__Calocera	NA
TTGCGCCCTCTGGTATTCCGGAGGGCATGCCTGTTTGAGTGTCATGAAACTCTCAACCCCTCGGGTTTTACGACCTGTTGGGTTGGATTTGGGCGCTGCCGCTTTGTTGCCGGCTCGCCTCAAAGGACTTAGTGGGAATAGTCGGACCCATAGCTTGGCGTAATAAGTTTCGCTGGGCTCGTGGCCGACGACCGTCCGCTCAGAACAACCAATACTCTTTCGATCTGACCTCAAATCAGGTAGGGCTACCCGCT	k__Fungi	p__Basidiomycota	c__Tremellomycetes	o__Tremellales	f__Tremellaceae	g__Cryptococcus	s__cuniculi
TTGCGCCCTATGGTAGCCCATAGGGCATGCCTGTTCGAGCGTCCGTAATGACAGTGAACTGGGGAATCCGGAAAGCATATTCTGTAGTATCAGGCATGGCCTGTATTATAAAGTGACTGCCATTATAACGTACTGGGCGTGAGTTCCAGGCCTTGGTGCTGGATGCTCGCCTGAAAATGAGTGTGTGAACCGCGGGTCGTGCGCAGCACTATGCGCACATGAACGCGGCTTCTCAAGCCCTGGACCTCGAATCAGGTAGGGATACCCGCT	k__Fungi	NA	NA	NA	NA	NA	NA
TTGCACTCCTTGGTATTCCGAGGAGTATGCCTGTTTGAGTGTCATGAATTCTTCAACCCTCTCTTTTCTTAGTGATTAGAGAGGAGCTTGGATTCTGAGTGTTGCTCCTTACCCGAGCTCATTCGTAATACATTAGCATCCATATTCGAACTTTCGGATTGACTTGGCGTAATAGACTATTCGCTGAGGAATCTAACTTCGGTTAGAGCCGGGTTTGAACTAGGAAGCTCCTAATCTAGCTTAGTCTACTTTTAGATTAGATCTCAAATCAGGTAGGATTACCCGCT	k__Fungi	p__Basidiomycota	c__Microbotryomycetes	o__Sporidiobolales	f__Sporidiobolaceae	g__Rhodosporidiobolus	s__ruineniae
TTGCGCCTTCTGGTTTACCAGTGGCATGCCGGTTTGAGCGCCTTTTCATGCTTGCACCTCTAGCTTTTGTTAGAGACTGCAGATTTGAGTGTATTGCCGGCTTGGTTCGGCTCGCTCTGAATGCATGAGCGACTAGACAGCTCGAAGCAACGTGATAAGTATCTTCGTTGTGACGTGCTCGACAGACGCTTCTAATCGTCTTCGGACAATTTCTAAGGCTAGGCCTCAAAGTGGTAGGACTACCCGCT	k__Fungi	p__Basidiomycota	c__Dacrymycetes	o__Dacrymycetales	f__Dacrymycetaceae	g__Calocera	NA
TTGCGCCCCTTGGTATTCCGAGGGGCATGCCTGTTCGAGCGTCATTACACCACTCAAGCCTGGCTTGGTATTGGGCGCCGCGGTCTGCCGCGCGCCTCAATGTCTCCGGCTGAGCTGTCCGTCTCTAAGCGTTGTGGCACTATATGTTTCCGCTTCGGAGCACGGGGGGTTCGCGCCGTTAAACATTCTATCAAAGGTTGACCTCGGATCAGGTAGGGATACCCGCT	k__Fungi	p__Ascomycota	c__Dothideomycetes	o__Capnodiales	f__Mycosphaerellaceae	NA	NA
TTGCACCCTTTGGTATTCCGAAGGGTATGCCTGTTTGAGTGTCATTAAATTCTCAATCTGAAAGACTTTGTCTTTTAGCTTGGATGTGGAAGCTGCTGGCCTTTCAAAAGGTCAGCTCTTCTGAAATATATTAGTGGTCGTTTGATCCCATTGGCCTGGTGTGATAGTCTATCTACGCCTCAGTGGTTGGTCTGACTGCTTTCAAACTTTCCTCTTGGGAAACTTTTGAACCATTTGACCTCAAATCAGGTAGGACTACCCGCT	k__Fungi	p__Basidiomycota	c__Agaricomycetes	o__Agaricales	NA	NA	NA
TTGCGCCCCTCGGTATTCCGTGGGGCACGCCTGTTCGAGCGTCATTTACACCCTCAAGCGCAGCTTGGTGTTGGGCGTCTGTCCCGCTCTCCGTAGCGCGGACTCGCCTCAAAGTCATTGGCGGCGGTCGTGCCGGCTCCTCGCGCAGCACATTTGCGCTTCTCGGAGGCCCGGCGGATCAGCATCCAGCAAGCTACTTTTTATGACTTGACCTCGGATCAGGTGAGGATACCCGCT	k__Fungi	p__Ascomycota	c__Dothideomycetes	o__Pleosporales	f__Periconiaceae	g__Periconia	s__pseudodigitata
TTGCGCCCCTTGGTATCCCGAGGGGCATGCCTGTTCGAGCGTCATTTAAGGACATCAAGCTATGCTTGGTCTTGGGCGCGGTCCGAGAGACCCACCCGCAACTCGTTAGTGGCAACCGTTCAGTCCCTAAGGCGTAGCAAAAAAATTCGTCTATATGGGTGCTGCGGGTGGCTGTCTTAAATCTAGCGGCTCTGGAAGCAGGGCTCTCTAAGTTTGACCTCGGATCAGGTAGGGATACCCGCT	k__Fungi	p__Ascomycota	c__Dothideomycetes	NA	NA	NA	NA
TTGCGCCTTTTGGTATTCCGAAAGGCATGTCTGTTTGAGCGTCAGTGTCAACCCTCAAGCTTCGGTTTGATGTTGGGATGGTCGGTGACCATTCTTAATGCTGATGGGGCCTCTTTGAAGAGTAGCAAGTGATAATCATGTTTCTTGTGAGCTTGGAAAAACGCCCTCCAAAACCCAGAGTTTTGACCTCAGATCAGACAAGGATACCCGCT	k__Fungi	p__Ascomycota	c__Orbiliomycetes	o__Orbiliales	f__Orbiliaceae	NA	NA
TTGCGCCCCTTGGTATTCCGAAGGGCATGCCTGTTCGAGCGTCATTATCAACCCTCAAGCCCGGCTTGTTATTGGATCTCCTGAACCGTGTCACAGCGGTTGGTCCGAAAGATAATGGCGGTGTCAAGATTTTAGACCCCAGGTGCAGCGAGCTTTTAACTAGCATACACTGAGATGGTCATCTTGCGCCCGGCCTTTTTTTATTATTATTCTAAGGTTGACCTCGGATCAGGTAGGATTACCCGCT	k__Fungi	p__Ascomycota	c__Eurotiomycetes	o__Phaeomoniellales	f__Phaeomoniellaceae	NA	NA
TTGCGCCCCTTGGTATTTCGAAGGGCATGTCTGTTTGAGCGTCATTACAACACCTCGTTAGCAATTAGTTTTGTCCAACGGTTTTGAGCTCTGGCCCGTCAAATGGCCTGGCTTTAAAGTTGAACGCTCTGCGGGTCACACTGCCAAAACTATACATAGTAAAACTTATTCTGTACAGTTGTAAGGTGCTGGCTTCGCCTGAACAAAATCTTTCTCTTTAAGGTTTGACCTCAGATCAGACAAGGATACCCGCT	k__Fungi	p__Ascomycota	c__Orbiliomycetes	o__Orbiliales	f__Orbiliaceae	g__Orbilia	NA
TTGCGCCCCTTGGTATTCCGAGGGGCATGCCTGTTCGAGCGTCATTACACCACTCAAGCCTGGCTTGGTATTGGAGGACGCGGTTCGCCGCGCCTCTTGAATCTCCCGGCTGAGCGTCACCGTCCTTAGCGTTGTGATACATATTCGCTTCTGGATCCGGTGGTGTTCGCGCCGTTAAACCTTTTCATTCAAGGTTGACCTCGGATCAGGTAGGGATACCCGCT	k__Fungi	p__Ascomycota	c__Dothideomycetes	o__Botryosphaeriales	f__Planistromellaceae	g__Ramimonilia	s__apicalis
TTGCGCTCCTTGGTATTCCTCGGAGCATGCCTGTTTGAGTGTCTTTTTCCTTCTCCATTGTCCTTGCTTGCTTGGGCGGTGGGATCGTGACGGTTCGCACATGCTCGTGTGTGCGTCTGTTGAAATGCAGTCGAGCGCGCTCTCGCCTGAGATCGGCCTGACTCTGACGTTGTAATCGCTGTGCGTTCCTCGTCGGACTACGGTCTTGAGCGGTGCGGCTCCCAATGAGCGCGCGATGCGCGCATGTGAACTTTTGACCTCAAATCAGGTAGGACTACCCGCT	k__Fungi	NA	NA	NA	NA	NA	NA
TTGCGCCCCTTGGTATTCCATGGGGCATGCCTGTTCGAGCGTCATTTACACCCTCAAGCTCTGCTTGGTGTTGGGCGTCTGTCCCGCCGCTTGCCGGCGTGAGGACTCGCCTCAAAGGTATTGGCAGCGGCCTTTGCCAGCTTCTCGCGCAGCGAAGATTGCGTCGATTGGGGCATGGTGTCGGGTTCGCGTCCACAAAGTCCATCACGACTTGACCTCGGATCAGGTAGGGATACCCGCT	k__Fungi	p__Ascomycota	c__Dothideomycetes	o__Pleosporales	f__Pleosporales_fam_Incertae_sedis	g__Pseudochaetosphaeronema	s__siamensis
TTGCGCCCCTTGGTACTCCATGGGGCATGCCTGTTCGAGCGTCGTTATGCACCTCAAGCTGAGCTTGGTGATGGGCCCTATGACTTGGTTCATGGCCTGAAATGCGGTGCCCTGGTACGGGTACTGATGCCATCCCCTGGCTTTCTCCGGCGCAGCAGTACGCGTTTGGGAAGGGCGTGGGCGCGGCTTGTTATACCTTCTTAGACCTCGGATCAGGTAGGGATACCCGCT	k__Fungi	p__Ascomycota	NA	NA	NA	NA	NA
TTGCGCCCCTTGGTATTCCGGGGGGCATGCCTGTTCGAGCGTCATTACACCACTCAAGCCTGGCTTGGTATTGGGCGTCCGCGGCGGCCTGCACTGGCGGCCGCGCGCCCTAATGTCTTCGGCTGAGCCGTCCGTCTCTAAGCGTTGTGGTCATTCAGTTCGCTTGCGAGGCCGGGCCGGCTTGTCGCCGTTAAACCCCCCATCTCAAGGTTGACCTCGGATCAGGTAGGGATACCCGCT	k__Fungi	p__Ascomycota	c__Dothideomycetes	o__Capnodiales	f__Teratosphaeriaceae	NA	NA
TTGCGCCCTTAGGTATTCCTAAGGGCATGCCTGTTCGAGCGTCATTATCAACCCTCAAGCCTAAGCTTGGTATTGAAGTTAATGATTTAATTATCATTTCTTCCAAATTTAATGACGATTGAGGTTATTCCCACGGTACAATGAGCTTTAACTAAAGCACGTACTGTTCGGGCGGATCATCAATCCAGTCTTGATTATATATTTTTCTCAAGGTTGACCTCGAATCAGGTAGGGATACCCGCT	k__Fungi	NA	NA	NA	NA	NA	NA
TTGCGCCCCTTGGTATTCCGAGGGGCATGCCTGTTCGAGCGTCATTACACCACTCAAGCACTGCTTGGTATTGGGCCCCGTCCCCCTCCTCTTGGGGGGCGAGCCTCAAAGACCTCGGCGAGGCCTCACCGGCTTTAGGCGTAGTAGAATTACTTCGAACGTCTTTAAAAGGGGAGGACTTCTGCCGACAGAAGCCTTTAATTTTTCTAAGGTTGACCTCGGATCAGGTAGGGATACCCGCT	k__Fungi	p__Ascomycota	c__Dothideomycetes	o__Dothideales	f__Aureobasidiaceae	g__Aureobasidium	s__thailandense
TTGCGCCCCTTGGTATTCCATGGGGCATGCCTGTTCGAGCGTCATTTACCCCCTCAAGCTCTGCTTGGTGTTGGGTGTTTGTCCCGCCGTCCGCGCGAGGACTCGCCCCAAAAGCATTGGCAGCGGTCGTCCCAGCCCCTCTCGCGCAGCAGTTTGCGATCGATCGAGGGGCACATGGTCACCAGCAGCCACGAAGCTCATCCACCATTTTGACCTCGGATCAGGTAGGGATACCCGCT	k__Fungi	p__Ascomycota	c__Dothideomycetes	o__Pleosporales	NA	NA	NA
TTGCGCCCTTTGGTATTCCTTAGGGCATGCCTGTTCGAGCGTCATTTAACCCCTCAAGCTCTGCTTGGTGTTGGGCGTTTGTCCCGCCTCGGGCGCGGACTCGCCTCAAAATCATTGGCGGCCCACGTACCGGCTTCGAGCGCAGCACAATCGCGTCTCCTGCCCGGCACGCCGGCGTCCAGCAAGCCACTCCCCAATTTTGACCTCGGATCAGGTAGGGATACCCGCT	k__Fungi	p__Ascomycota	c__Dothideomycetes	o__Pleosporales	NA	NA	NA
TTGCGCCCTCTGGTATTCCGGAGGGCATGCCTGTTTGAGTGTCATGTAGACTCAACCCCTCGGGTTTCCGAGAAGGTTGGATTTGGACGTTTGCCTGTCATGGGCTCGTCTTAAAGGTCTTAGCGGTTACACAGCACCGTAGTCGGCGTAATAAGTTTCGTCGATGAGGGTGTGGTGTCTGCTTACAATCGCCTCACGGCAATCTTTTGACTCTGACCTCAAATCAGGTAGGACTACCCGCT	k__Fungi	p__Basidiomycota	c__Tremellomycetes	o__Tremellales	f__Trimorphomycetaceae	g__Saitozyma	s__podzolica
TCGCGCCCTTTGGCATTCCGAGGGGCATGCCTGTTCGAGCGTCATTACACCACTCAAGCCTGGCTTGGTATTGGGCGAGGAGGCTCCCTCCCGCCTCAATTTCACCGGCTGGACCGTCCGTATCTCAGCGTTGTGGCATCAAATCCGCTGGCGAGAACGACGTCCGCGCCGTTAAACCTTCTATTCAAGGTTGACCTCGGATCAGGTAGGGATACCCGCT	k__Fungi	p__Ascomycota	c__Lecanoromycetes	o__Peltigerales	f__Pannariaceae	g__Pectenia	s__plumbea
TTGCGCCCCTTGGTATTCCATGGGGCATGCCTGTTCGAGCGTCATTTCAACCCTCAAGCTCTGCTTGGTGTTGGGCGTTTGTCCTGCCTGTTGTGCATGGACTCGCCTTAAAAATATTGGCAGCCGATCCCCTCAGCTCGGAGCGCAGCAGATTTAGCGCAACAAAGCTAGGTGGAATGGCACCCAGAAGCTTCTCCCAAGTTTGACCTCGGATCAGGTAGGGATACCCGCT	k__Fungi	p__Ascomycota	c__Dothideomycetes	o__Pleosporales	NA	NA	NA
TTGCGCCCCTTGGTATTCCGGGGGGCATGCCTGTTCGAGCGTCATTTCAACCCTCAAGCTTTGCTTGGTCTTGGGCACTGCCGGTGACGGCTTGCCTTAAAATCAGTGGCGGTGCCATTCGAGCTTTACGCGTAGTAATTAACCCTCGCGATTGAGTCTTGATGGTTGCTTGCTAACAACTTTATTTTTTTTGGTTGACCTCGGATCAGGTAGGGATACCCGCT	k__Fungi	p__Ascomycota	c__Leotiomycetes	o__Helotiales	f__Helotiaceae	g__Hymenoscyphus	s__serotinus
TTGCGCCCCTCGGTATTCCGTGGGGCATGCCTGTTCGAGCGTCATTACACCCTTCAAGCTCTGCTTGGTGTTGGGCCTCTGTCGCGCCGCTCCCGGCGCCGACTGGCCTCAAATGCAACGGCGGCCTCCTCGCCGGCCCTCTCAGCGCAGCAGTTCGCGCCCTGGAGAGCCGGTAGGCGCGTCGCTTCCACCGAAGAACCCCCCGAGTTTGACCTCGAATCAGGTAGGGATACCCGCT	k__Fungi	p__Ascomycota	c__Dothideomycetes	o__Pleosporales	f__Parabambusicolaceae	NA	NA
TTGCGCCTTTTGGTATTCCAGAAGGCATGCCTGTCTGAGCGTCATTGATATTCATTCTTTGAATTTCAAAGATGGCGCTGAGAGTGTTTCTGCGGAGACTCTCTTGAAAAGAATGGACCGACAAGTGTGATAGTATCAAATCACTTGTTAAGATCTTTCTTGACCTCAGATCAGGTAGGGTTACCCGCT	k__Fungi	p__Ascomycota	NA	NA	NA	NA	NA
TTGCACCCTTTGGTATTCCGAAGGGTATGCCCGTTTGAGCGTCATTGTAATCTCACGCCCCCGACTTTTCGTCGGAGGAGGTGGACTTGGAGGCCTGCCGACCGCGAGGTTGGCTCCTCTCGAATGCGTCAGTGCGCTTCCGGTCGAGCGTAATCCGGTGTAATAAGTATTTCGCCGGTGGTTCGATTCCGGACGGCCGCTCACAACCGTCCCTCGGGACTGTCGCTCCGGCGGCATTTGACAATTTGACCTCAAATCGGGTAGGACTACCCGCT	k__Fungi	p__Basidiomycota	c__Agaricomycetes	NA	NA	NA	NA
TTGCGCCCGCTAGTACTCTAGCGGGCATGCCCGTTCGAGCGTCATTTCAACCCTCAAGCCCTGCTTGGTGTTGGGGCCCTACGGCTGCCGTAGGCCCTGAAAGGAAGTGGCGGGCTCGCTGCAACTCCGAGCGTAGTAACTCATTATCTCGCTAGGGAGGCGTGGCGGTGCTCCGGCCGTTAAAGACCAAATCTTTAACCAAGGTTGACCTCGGATCGGGTAGGAATACCCGCT	k__Fungi	p__Ascomycota	c__Sordariomycetes	o__Coniochaetales	f__Coniochaetaceae	g__Coniochaeta	s__dendrobiicola
TTGCGCCCTTTGGCATTCCTTAGGGCATGCCTGTTCGAGCGTCATTTACACCCTCAAGCGCAGCTTGGTGTTGGGCGTCTGTCCCCCCTCCGGGGCGTGGACTCGCCTCAAAGTCATTGGCGGCCGGTACGTAGGCTTCGAGCGCAGCACAGTCGCGTCTCGAGGCTCGCGGTACCTGCGACCAAAAGGCACTTCTTCCACAGTTTGACCTCGGATCAGGTAGGGATACCCGCT	k__Fungi	p__Ascomycota	c__Dothideomycetes	o__Pleosporales	NA	NA	NA
TTGCGCCCTCTGGTATTCCGGGGGGCATGCCTGTTCGAGCGTCATTACACCAATCAAGCACCGCTTGGTATTGGGGTGTGGTCGCCCACTCACCTGGGCGGCCTCCCCTAAATGGATTGTTGGCGGCAGCCCTCACGGCTCCAAGCGTAGTAGAAATCCTCGCTTCCGGTGCCTGTGGGTCGCCCGCCCGACGAAAAACCACATCATATTTTCTATGGTTGACCTCGGATCAGGTAGGGATACCCGCT	k__Fungi	p__Ascomycota	NA	NA	NA	NA	NA
TTGCACCCTTTGGTATTCCGAAGGGTATGCCCGTTTGAGTGTCATTGTAATCTCACACCCTAAGATTTTTTCAAAGGGCGGTGGACTTGGATGTTGCCGCGTTAAGCGGCTCGTCTTAAATGCATTAGTGCAACTTTCGGTTGGACATAGTACAGCGTGATAAGTATCTTCGCTGGCTCTCTTCGGAGGTGTTCGAACGTTTAGCTCTGTGCTTCTAACTGTCCCCTTGGGACTAAGCTTCGGCTTATTTTGACAACTTGACCTCAAATCGGGTAGGACTACCCGCT	k__Fungi	p__Basidiomycota	c__Agaricomycetes	o__Sebacinales	f__Sebacinaceae	g__Chaetospermum	s__camelliae
TTGCGCCCCTTGGTATTCCATGGGGCATGCCTGTTCGAGCGTCATCTACACCCTCAAGCTCTGCTTGGTGTTGGGCGTCTGTCCCGCCTCTGCGCGCGGACTCGCCCCAAATTCATTGGCAGCGGTCTTTGCCTCCTCTCGCGCAGCACAATTGCGTCTGCGAGGGGGCGTGGCCCGCATCCACGAAGCAACATTACCGTCTTTGACCTCGGATCAGGTAGGGATACCCGCT	k__Fungi	p__Ascomycota	c__Dothideomycetes	o__Pleosporales	f__Didymosphaeriaceae	g__Paraphaeosphaeria	s__angularis
TTGCGCCCCTTGGTATTCCATTGGGCATGCCTGTTCGAGCGTCATCTACCCCCTCAAGCCCTGCTTGGTGTTGGATGTCTGTCCGCGTTTACGACGTTGACTCGTCCCAAAAACATTGGCAGCGGTTCGCCGGCTTCTCGCGCAGCACCATGCGCCGTTCGAGCCTTCGGTGGACACGCGTCCATCAAGATTGCCTTTAGTTTGACCTCGAATCAGGTAGGGATACCCGCT	k__Fungi	p__Ascomycota	c__Dothideomycetes	o__Pleosporales	f__Dictyosporiaceae	NA	NA
TTGCGCCCTTTGGTATTCCTTAGGGCATGCCTGTTCGAGCGTCATTTACACCCTCAAGCGCAGCTTGGTGTTGGGCGTCTGTCCCGCCGTCTACGGCGCGGACTCGCCTCAAAACGATTGGCAGCCCCTTCGGCGGCTTTGAGCGCAGCAGAATTGCGTCTCTCGCGGCGGAATGGTGGCCTCCAGAAGTCTCCTTCTCCAGTTTGACCTCGGATCAGGTAGGGATACCCGCT	k__Fungi	p__Ascomycota	c__Dothideomycetes	o__Pleosporales	NA	NA	NA
TTGCGCCCTCTGGTATTCCGGGGGGCATGCCTGTTCGAGCGTCATTGCAACCCTCAAGCCCTGCTTGGTGTTGGGCGGTACCGCGCGCGGTACGCCTCAAACTCAGTGGCGGCGCCATCCGGCTTCAAGCGTAGTAGCATATCTCGCTTCGGGGACCGGGTGCGCTCCCGCCAGCAAGCCTCACATCTCAAGGTTGACCTCGGATCAGGTAGGGATACCCGCT	k__Fungi	p__Ascomycota	c__Leotiomycetes	o__Helotiales	NA	NA	NA
TTGCGCCCTTTGGTATTCCGGAGGGCATGCCCGTTCGAGCGTCATTACACCACTCAAGCCTGGCTTGGTATTGGGCGACGGGGTCTCCCCCCGCGCCTCCATTCGATCGGCTGGACGGTTGGAATCTCAGCGTTGTGAATCAATTCGCTTTGCAGGACGACCGGCGCGCGCCGTTAAACCTCCACTTCAAAGGTTGACCTCGGATCGGGTAGGGATACCCGCT	k__Fungi	p__Ascomycota	c__Dothideomycetes	o__Capnodiales	f__Teratosphaeriaceae	NA	NA
TTGCACCCTTTGGTATTCCGAAGGGTATGCCTGTTTGAGTGTCATTAAATTCTCAATCTGAAAGACTTTGTCTTTTAGCTTGGATGTGGAAGCTGCTGGCCTTTTAAAAGGTCAGCTCTTCTGAAATATATTAGTGGTCGTTTGATCCCATTGGCCTGGTGTGATAGTCTATCTACGCCTCAATGGTTGGTCTGACTGCTTTCAAACTTTCCTCTTGGGGAAACTTTTGAACTATTTGACCTCAAATCAGGTAGGACTACCCGCT	k__Fungi	p__Basidiomycota	c__Agaricomycetes	o__Agaricales	NA	NA	NA
TTGCGCCCCTTGGTAATCCATGGGGCATGCCTGTTCGAGCGTCGTTTACGAATTCAAGCTCTGCTTGGTGATGGGTGCCTGTCCTGCCTTTGTGCAGTTGACTCGCCTTAACAGTATTGGCAGCAGTCTTACCGGCTCCTTGCGCAGCAGTATGCGCTTCTAGGGGTACTAGTCAGGCTGCGTCCACTAAGTCTTCTTTACTGTTGGACCTCGGATCAGGTAGGGATACCCGCT	k__Fungi	p__Ascomycota	c__Dothideomycetes	o__Pleosporales	NA	NA	NA
TTGCGCTTGGAGGCACTCCTCCGAGCATGCCTGTTTGAGTGTCATGTAATTCTCATTCCAAATTTTGTTTATATTAATAGAGTTGTATGGAGTGGATCATGGCTGGATGCCGATTGATTTCGGCTCGGCTGAAATTACAGAGCGACGTCCCTTTGCGGCAGAGACAGCGGGAAGGACGTCAGCGTGATAATCTTATTTGCGCAGACTTGTTTCGCGTTTCTGAGTTGCTAAGAAACTGTATTGCATTTCTCTGTTTGACCTCAAATCAGGTAGGACTACCCGCT	k__Fungi	p__Basidiomycota	c__Agaricomycetes	NA	NA	NA	NA
TTGCGCCCCCTGGCATTCCGGGGGGCATGCCTGTCCGAGCGTCATTGCTAACCCTCCAGCCCGGCTGGTGTGTTGGGTCGACGTCCCCCCCGGGGGACGGGCCCGAAAGGCAGCGGCGGCGCCGCGTCCGATCCTCGAGCGTATGGGGCTTTGTCACGCGCTCTGGTAGGGTCGGCCGGCTGGCCAGCCAGCGACCTCACGGTCACCTATTTTTTTCTCTTAGGTTGACCTCGGATCAGGTAGGGATACCCGCT	k__Fungi	p__Ascomycota	c__Sordariomycetes	o__Hypocreales	f__Clavicipitaceae	g__Paecilomyces	s__formosa
TTGCGCCCCTTGGTATTCCATGGGGCATGCCTGTTCGAGCGTCATTTACCCCCTCAAGCTCTGCTTGGTGTTGGGCGTCTGTCCCGCCTTTTGCGCGCGGACTCGCCCCAAAAGCATTGGCAGCGGTCGTGCCAGCCTCTCGCGCAGCAGTTTGCGCTCGGTGAGGTTCCTAGGCGGATCCGCGTCCACAAAGCCCACATATCCAATGTTTGACCTCGGATCAGGTAGGGATACCCGCT	k__Fungi	p__Ascomycota	c__Dothideomycetes	o__Pleosporales	NA	NA	NA
TTGCGCCCATTAGTATTCTAGTGGGCATGCCTGTTCGAGCGTCATTTCAACCCCTCGGGCCCCTTGGCCGCCCGGTGTTGGGGGACTACTTCAGGTAGCCCCCGAAAGGCAGTGGCGGAGCCGGCCCCGGCCCCGGACGTAGTACGAAACTCCTCGTCCGCGGCAGGTCCGGCGTCCCGCCGTGAAACCCCCTATCTTCTATGGTTGACCTCGGATCAGGTAGGACTACCCGCT	k__Fungi	p__Ascomycota	c__Sordariomycetes	o__Xylariales	f__Xylariaceae	NA	NA
TTGCGCCTCCTGGTATTCCGGGAGGCACGCCCGTTTGAGCGTCAGCTTAATCTCTCCGGACTGCAATTTTTTGCGACCCCGGGCCTTTGGCGGGAAAGTGGACAGCACAGGCGCCTCGGTGCCAAGCTGGTCTCCTCCGCTTAAACGCGTGGAAAGTCAGCAGGCGAAAGCCCCAGCTGCAGCGACTTGTAGAACAACTTATTGTCGTGTGCGCTGAGGCCGCCGGCTCAAAAAACCCGAGAGCCTCACGGCTCTCTTGAACTTTTGACCTCAAATCGGGCGAGGATACCCGCT	k__Fungi	p__Ascomycota	c__Orbiliomycetes	o__Orbiliales	f__Orbiliaceae	g__Hyalorbilia	s__lunata
TTGCGCCCCTTGGTATTCCGAGGGGCACGTCTGTTCGAGCGTCATTTAAAACATCAAGCACCGCTTGGTCTTGGGCGAGGTCGAGCGACCCGTCCGCAACCCGTTTGGCGGTACCGTCCGGCTTCGAGCGTAGCAGAAAATTTCGCTTCGGGGGCTCTGGCGGCACCTGCTAGGTAACTCTTCACCTAAAGTTTGACCTCGGATCAGATGGGGATACCCGCT	k__Fungi	NA	NA	NA	NA	NA	NA
TTGCGCCCCTTGGTATTCCATGGGGCATGCCTGTTCGAGCGTCATTTTGTACCCTCAAGCACAGCTTGGTGTTGGGCGTTTGTCCTGCAGAGGACTCGCCTGAAAGCGATTGGCGGCCAACGTAGTCGTGGCAGAGCGCAGCACAATCTCGCGTCTCTCCCCTCTGCGTCGGCGTCCATGAAGCCTACAATCTCAACGTTTGACCTCGGATCAGGTAGGGATACCCGCT	k__Fungi	p__Ascomycota	c__Dothideomycetes	o__Pleosporales	f__Cucurbitariaceae	g__Pyrenochaetopsis	s__leptospora
TTGCGCCCCTTGGTATTCCGAGGGGCATGCCTGTTCGAGCGTCATTTCAACCCCTCAAGCTCTGCTTGGTGTTGGGCATTCGCCGCTTTCCCGCGGCGGGCCTTAAAATCAGTGGCGGTGGCCGTCTTAGGCTCTAAGCGTAGTAGTAACCTCTCGCTCTGGAGACCCGGCGGTGACTTGCCAGACAACCTTTTTTACTTTTTTTTCAAAGGTTTGACCTCGGATCAGGTAGGGATACCCGCT	k__Fungi	p__Ascomycota	c__Leotiomycetes	o__Helotiales	f__Helotiaceae	g__Scytalidium	s__cuboideum
TTGCGCTCCTTGGCTATTCCGAGGAGCATGCCTGTTTGAGTGTCATTATATTCTCAACTCCACCAGCTTTTGTGGCTGGCCCTTGGAGCTTGGATGTGGAGGCTTTGCTGGCTCTTGGTCAGCTCCTCTGAAATACATTAGCGGAACCGTTTGCGATCCGTCACAGGTGTGATAATTATCTACGCCAGTGGGTTGCTCTCTGTCTGTTCAGCTCATAATTGTCCTGGAACATGGACAAACTATAATGAACGTTTGACCTCAAATCAGGTAGGACTACCCGCT	k__Fungi	p__Basidiomycota	c__Agaricomycetes	o__Agaricales	f__Agaricaceae	g__Micropsalliota	s__furfuracea
TTGCGCCCCTTGGTATTCCATGGGGCATGCCTGTTCGAGCGTCATTTGTACCCTCAAGCTCTGCTTGGTGTTGGGTTTGTCTAGCCGTTGGCCAGACTCACCTAAAAACAATTGGCAGCCAGTATGTTGGTAGGAAGCGCAGCACAATTTGCGCCTCCTAGCCTGCAAGTCTGGCGTCCATCAAGCCCTTTGTCACCTTTTGACCTCGGATCAGGTAGGGATACCCGCT	k__Fungi	p__Ascomycota	c__Dothideomycetes	o__Pleosporales	NA	NA	NA
TTGCGCCCGCCAGCATTCTGGCGGGCATGCCTGTTCGAGCGTCATTTCGACCCTCGGGCCCTCGTTGCCCGGTGTTGGGGGACTACGCCCGTAGCCCCCGAAAGACAGTGGCGGAGCCGGCACCGGCCCCGGACGTAGTACATCTCCTCGTCCGCGGCAGGTCCGGCGTCCCGCCGTGAAACCCCCTATTCTTCTATGGTTGACCTCGGATCAGGTAGGACTACCCGCT	k__Fungi	p__Ascomycota	c__Sordariomycetes	o__Xylariales	f__Xylariaceae	g__Geniculisynnema	s__termiticola
TTGCGCCCCTCGGTATTCCTTGGGGCATGCCTGTTCGAGCGTCATTTAAACCCTCAAGCACAGCTTGGTGTTGGGTGCTTGCCCCCCTGGGGGCTCACCTTAAAGACATTGGCAGCCCGCATCCGCCGGCCGTGAGCGCAGCACAGTCGCGCCCTAGGCTCCGGCGGGTCGGCTCTCCAGAAGCCCATCTCCTTCTATTGACCTCGGATCAGGTAGGGATACCCGCT	k__Fungi	p__Ascomycota	c__Dothideomycetes	o__Pleosporales	f__Thyridariaceae	g__Roussoella	NA
TTCGAGTCTTTGAACGCACATTGCGCCCGCCAGCATTCTGGCGGGCATGCCTGTTCGAGCGTCATTTCAACCCCTCGGGCCCCTTGGCCGCCCGGTGTTGGGGGACTACTTCAGGTAGCCCCCGAAAGGCAGTGGCGGAGCCGGCCCCGGCCCCGGACGTAGTACGAAACTCCTCGTCCGCGGCAGGTCCGGCGTCCCGCCGTGAAACCCCCTATCTTCTATGGTTGACCTCGGATCAGGTAGGACTACCCGCT	k__Fungi	p__Ascomycota	c__Sordariomycetes	o__Xylariales	f__Xylariaceae	g__Geniculisynnema	s__termiticola
TTGCGCCCCTTGGTATTCCGAGGGGCATGCCTGTTCGAGCGTCATTACACCACTCAAGCCTGGCTTGGTATTGGAGGACGCGGTTCGCCGCGCCTCTCGAATCTACCGGCTGAGCGTCACCGTTCTTAGCGTTGTGATACATATTCGCTTCCGAACCGGTGGTGTTCGCGCCGTTAAACCTTTTATTCAAGGTTGACCTCGGATCAGGTAGGGATACCCGCT	k__Fungi	p__Ascomycota	c__Dothideomycetes	o__Capnodiales	f__Mycosphaerellaceae	NA	NA
TTGCGCTCCCTGCAGATCTAATCTGGGGAGCATGCCTGTTTGAGGGCCGCGAATTGTTTCGAATCCACGCTTTTTTAAGTAAAGGCGTGCGGGATCGGTAGTGAGGGTTGCCATTCACCGTGGCTCGCTCGAAATGCATTAGCGCATCCATTGAATTGAGGCAAAGACGGACGAAGGCTCGCCTTTCGCTCTCTCTTCCTTGCCGGGTTTTGATACTATCAGGACTTCGGAGGCGGAGAGAGGGCATGAGCTGGACGCGACGACTTTGTCGGTTGGAAGTGCTTCTGAACCCCGCCTTTGGCATTTATTTGCCAAAGGAATTAATTCAAATCGGCCTCAGATTGGTAGGACTACCCGCT	k__Fungi	p__Basidiomycota	c__Ustilaginomycetes	o__Ustilaginales	f__Ustilaginaceae	g__Sporisorium	s__reilianum
TTGCGCCCTTTGGTATTCCTTAGGGCATGCCTGTTCGAGCGTCATTTAACCCTTCAAGCTCTGCTTGGTGTTGGGCGCCTGTTCCGCCTCTCGCGCGTGGACTCGCCTTAAAAGCATTGGCAGCCGGTACGTTGGCTTCGAGCGCAGCACAAGCGCGCCTGGCGACATCCGTATCGGCCTCCAGCAAGCCTTTTTTACCAATTTGACCTCGGATCAGGTAGGGATACCCGCT	k__Fungi	p__Ascomycota	c__Dothideomycetes	o__Pleosporales	NA	NA	NA
TTGCGCCCCTTGGTATTCCAGGGGGCATGCCTGTTCGAGCGTCATTTGAACCCTCAAGCTCTGCTTGGTGTTGGGTGTTTGTCCCGCCATTGCGCGTGGACTCGCCTTAAAGTAATTGGCAGCCATGTAATTCGGCTTTGAGCGCAGCACATTGCGTACTCTATGCTGGTACATTGGCATCCAGAAGCCCTTTTTTACTCTTGACCTCGGATCAGGTAGGGATACCCGCT	k__Fungi	p__Ascomycota	c__Dothideomycetes	o__Pleosporales	f__Morosphaeriaceae	g__Acrocalymma	s__fici
TTGCGGCCGCCGGTATTCCAGCGGCCATGCCTGTTCGAGCGCCACTAAAACCCTCAGAAGCTATCTTCTGGCGTTGGATTGCTGCCCCTGTAGGGCGGGTATCCTAAAGCTAGTGGCAGCGGCGCCCGCGATGCGACATGCTTAGTAGTTATACTAGCACGGAGCCCAGGCGCTTGCCCGCCGTATCTAAACCCCTTATTATAAAGTGGTTGGCCTCGGATCAGGTAGGGTTACCCGCT	k__Fungi	p__Ascomycota	NA	NA	NA	NA	NA
TTGCGCTCCTTGGTATTCCGAGGAGCATGCCTGTTTGAGTGTCATTAAATCCTCAACCCACCTTCCTTGTGAATGTGAGGTTGGATGTGGAAGTTTGCTGGCTCACCTGTCAGCTCTTCTGAAATGTATTAGCAGGGCCGCTGTATTGCGATGCTGCCACTTGGTATTGATAGTTGTCTTACCAGGTGTCTGAGTTAGCAATGTGCCCCAGCTTCTAGTCGTCTCTCTGGGACAACAATTTGACGATTTGACCTCAAATCAGGTAGGACTACCCGCT	k__Fungi	p__Basidiomycota	c__Agaricomycetes	o__Agaricales	f__Pluteaceae	g__Pluteus	NA
TTGCGCCCTCTGGTATTCCGGGGGGCATGCCTGTTCGAGCGTCATTATCAACCATCAAGCTATGCTTGGAATTGGATGTCCCCCCCTTTCACCGGGGGAGCGTCTTAAACCGGTCGGCGGTGGCTTCGGGCCCTAAGCGTTAGTAATACTTGTCGCTTTTCGGTGTCCTCGTAGTCCGCCCGCCCCGAAAACCCAACACCTCAAGGTTGACCTCGGATCAGGTAGGGATACCCGCT	k__Fungi	p__Ascomycota	c__Arthoniomycetes	o__Lichenostigmatales	f__Phaeococcomycetaceae	g__Phaeococcomyces	s__nigricans
TTGCGCCCCATGGTATTCCGTGGGGCACACCTGTCCGAGCGTCATTACACCAATCAAGCGTAGCTTGGTCTTGGGCCTCGCTCCCCTCAAGGGGCGTGCCTGAAAAGTAGTGGCGGTCCGGTGTGACCTTGAACGTAGTAAATTTTCTCCCGTTCCAGAGGTTTTCGCATCGTGACCTGCCAGAAAACCCACACATCTATCAACGATTGACCTCGGATCAGGTGGGGATACCCGCT	k__Fungi	p__Ascomycota	c__Lecanoromycetes	o__Lecanorales	f__Ramalinaceae	NA	NA
TTGCGCCTGCTAGCATTCTGGCAGGCATGCCTGTCCGAGCGTCATTTCCACCCTCACGCGCCGCGTGGTGTTGGGGCCCTCTCAGCGACGAGAGGCCCCAAAAGCGAGTGGCGGACCGCCTGGTTGGCTCCGAGCGCAGTACTCTTTGCAACGCTCTGGACGGCCGGCGGCCCTGCCGTGAAACCGCGTCCGCTGGACGCACCTCACACAAGGTTGACCTCGGATCAGGTAGGACTACCCGCT	k__Fungi	p__Ascomycota	c__Sordariomycetes	o__Ophiostomatales	f__Ophiostomataceae	g__Hawksworthiomyces	NA
TTGCGCCCGCCAGCATTCTGGCGGGCATGCCTGTTCGAGCGTCATTTCAACCCCTCGGGCCCCTTGGCCGCCCGGTGTTGGGGGACTACTTCAGGTAGCCCCCGAAAGGCAGTGGCGGAGCCGGCCCCGGCCCCGGACGTAGTACGAAACTCCTCGTCCGCGGCAGGTCCGGCGTCCCGCCGTGAAACCCCTTACACTCCAATGGTTGACCTCGGATCAGGTAGGACTACCCGCT	k__Fungi	p__Ascomycota	c__Sordariomycetes	o__Xylariales	f__Xylariaceae	g__Geniculisynnema	s__termiticola
TTGCGCCCCTTGGTATTCCGAGGGGCATGCCTGTTCGAGCGTCATTACAACCCTCAAGCTCTGCTTGGTATTGGGCTCCGTCCTCACTGCGGACGCGCCTCGAAGACCTCGGCGGTGGCTGTTCGGCCCTCAAGCGTAGTAGAATACACCTCGCTTTGGAGCGGTCGGCGTCGCCCGCCGGACGAACCTTCTGAACTTTTCTCAAGGTTGACCTCGGATCAGGTAGGGATACCCGCT	k__Fungi	p__Ascomycota	c__Dothideomycetes	o__Botryosphaeriales	f__Botryosphaeriaceae	g__Lasiodiplodia	s__crassispora
TTGCGCCCTTTGGTATTCCACTGGGCATGCCTGTTCGAGCGTCGTTGAGAACCTTCAAGCCTAGCTTGGTGTTGGGCGCCTGTCCCCCGAATGGGAGGACTCGCCTAAAATCCATTGGCAGCGGGCAGGTTGGCTGACTGCGCAGTAGATCTCGCGCTTGACGCCGGTCCTGTCTCCTCCCCAAGAGCGTCCTCTTCAGTTTGACCTCGGATCAGGTAGGGATACCCGCT	k__Fungi	p__Ascomycota	c__Dothideomycetes	o__Pleosporales	f__Lindgomycetaceae	g__Neolindgomyces	s__pandanae
TTGCGCCCCTTGGTATTCCGAGGGGCACGTCTGTTCGAGCGTCATTTAAAACCATCAAGCACTGCTTGGTCTTGGGCGAGGTCGAGCGACCCGTCCGCAACCCGTTTGGCGGTACCGTCCGGCTTCAAGCGTAGCAGAAAATTTCGCTTCGGGAGCTCTGGCGGCGCCTGCCAGGTAACACTTGACCTAAAAGTTTGACCTCGGATCAGATGGGGATACCCGCT	k__Fungi	p__Ascomycota	c__Dothideomycetes	NA	NA	NA	NA
TTGCGCCCCTTGGTATTCCATGGGGCATGCCTGTTCGAGCGTCATTTGTACCTTCAAGCTCTGCTTGGTGTTGGGTGTTTGTCTCCTGTAGACTCGCCTTAAAACAATTGGCAGCCGGCGTATTGATTTCGGAGCGCAGTACATCTCGCGCTTTGCACTCATAACGACGACATCCAAAAGTACATTTTTACACGCTTGACCTCGGATCAGGTAGGGATACCCGCT	k__Fungi	p__Ascomycota	c__Dothideomycetes	o__Pleosporales	f__Didymellaceae	NA	NA
TTGCGCCCCTTGGTATTCCATGGGGCATGCCTGTTCGAGCGTCATTTGTACTCTCAAGCTTTGCTTGGTGTTGGGTGTTTTGTCTTTTTATCAAGACTCGCCTTAAAGTAATTGGCAGCCAGTGTTTTGGTAGTAAGCGCAGCACATTTTGCGTCTTAGTTCTTTAACAGCGGCATCCACAAAGCCTCTTTCTCACTTTTGACCTCGGATCAGGTAGGGATACCCGCT	k__Fungi	p__Ascomycota	c__Dothideomycetes	o__Pleosporales	f__Phaeosphaeriaceae	g__Phaeosphaeria	NA
TTGCGCCCCTCGGTATTCCGTGGGGCATGCCTGTTCGAGCGTCATTTACACCCTCAAGCTCTGCTTGGTGTTGGGCGTCTGTCCCGCCTTCGCGCGCGGACTCGCCTCAAAGTCATTGGCAGCGGCCTCGCCGGCTCCTCGCGCAGCACATTTGCGCTTCTCGGAGCTCCCGGCGGACCAGCGTCCAGCAAGCACTTCTACGACTTGACCTCGGATCAGGTAGGGATACCCGCT	k__Fungi	p__Ascomycota	c__Dothideomycetes	o__Pleosporales	f__Periconiaceae	g__Periconia	s__echinochloae
TTGCGCCCCCTGGTATTCCGGGGGGCATGCCTGTTCGAGCGTCATCATCAACCATCAAGCTAAGCTTGGCATTGGATGCCATCCCCCCTTACATGGGTGGGAAGCGTCTCAAACCGGTCGGCGGTGGCTTCGGGCCCTAAGCGTTAGTAATACTTGTCGCTTTTTGGTGAACCCCTAGTCCGCCCGCCCCCAAAACCCAACATCTCAAGGTTGACCTCGGATCAGGTAGGGATACCCGCT	k__Fungi	p__Ascomycota	c__Arthoniomycetes	o__Lichenostigmatales	f__Phaeococcomycetaceae	g__Phaeococcomyces	s__nigricans
TTGCGCCCTGTGGTATTCCGCAGGGCATACCTGTTCGAGCGTCATTTCAACCCTCAAGCGCTGCTTGGTGTTGGGCCTTGCCCGTGGTGGCCGGCCTTAAAGACAGTGGCGGCGCCGTCTGGCTCTAAGCGTAGTTACATCTCTCGCTCCAGGGTCTGGCGGTGGCTAGCCAGAACTTCCCCAACTTTCTGTGGTTGACCTCGGATCAGGTAGGGATACCCGCT	k__Fungi	p__Ascomycota	c__Leotiomycetes	o__Helotiales	f__Myxotrichaceae	g__Oidiodendron	NA
TTGCGCCCTTTGGTATTCCGAGGGGCATGCCTGTTCGAGCGTCATTACACCACTCAAGCACCGCTTGGTATTGGGCGGCGGCCGGTAAACCCCCCTTCACGGGCGGGTCGGCCCCCCTGAAATGGATATTTGGCGGCGCCCTCCCGGCTGCAAGCGTAGTAGAACTTTTACGTCTCGCTTCAGTGGCTCGAGGTGCGCTCGCCTGACGAAAAACCTATACATTTTTTCTAGGTTGACCTCGGATCAGGTAGGGATACCCGCTG	k__Fungi	p__Ascomycota	c__Dothideomycetes	NA	NA	NA	NA
TCGCGCCCTTTGGCATTCCGAGGGGCATGCCTGTTCGAGCGTCATTACACCACTCAAGCCTGGCTTGGTATTGGGCGACGGGGCTCCCCCGCGCCTCAATCGCATCGGCTGGACGACCCGTATCTCAGCGTTGTGACAAGTTCGCTGGCGAGAAGGGCGGTCTGCGCCGTTAAACTCTTCATTCAAGGTTGACCTCGGATCAGGTAGGAATACCCGCT	k__Fungi	p__Ascomycota	NA	NA	NA	NA	NA
TTGCGCCCCTCGGTATTCCGTGGGGCATGCCTGTTCGAGCGTCATTTACACCCTCAAGCTCTGCTTGGTGTTGGGCGTCTGTCCCGCTTCTTGCGTGGACTCGCCCCAAAGTCATTGGCAGCGGTCGTGCCAGCTTCTCGCGCAGCACATTTGCGTTTCTTGAAGTTTGGTGGATCAGCATCCAGTAAGCTCTTTTATGACTTGACCTCGGATCAGGTAGGGATACCCGCT	k__Fungi	p__Ascomycota	c__Dothideomycetes	o__Pleosporales	f__Massarinaceae	g__Stagonospora	s__bicolor
TTGCACCCGCCAGTACTCTGGCGGGTATGCCTGTTCGAGCGTCATCTCAAACCTCAAGCTTTGCTTGCTGTTGGAGCGCTCCGGTTTGCCGGAGGCCCCCAATCATAGTGGCGGAGCGCCGTTGGGCTCTGAGCGTAGTACTGTTCTCGCTGCTGAACCCCGGCGTCACCTGCCGTAAAACCACCTATAACTCAAGGTTTGACCTCGGATCAGGTAGGGATACCCGCT	k__Fungi	p__Ascomycota	NA	NA	NA	NA	NA
TTGCGCTCGAGGCCTCGGCCAAGAGCATGTCTGCCTCAGCGTCGGCTACTACCCTCAACTAACCTTCCATTGTATTGCAATGGGAATGCAGTTGGAATTGGCCGTCCGGTTGACCTTTGAGGTTGCCGGTCAGCTGAAATATATGCACGCTTTGTGGGCTCCTTTCCTTGTGGAGAGGCGAGCTCCGATTTGGTAGGTGACCTTTGCCGGTTGCATGCCTTCGATGCTCGCTATGCCTTTCATTGGCAGTGTGCAGGACGCATTTTGGCTTTCGACCTGAGGTCAGGCAAGAACACCCGCT	k__Fungi	NA	NA	NA	NA	NA	NA
TTGCGCCCCTTGGTATCCCGAGGGGCATGCCTGTTCGAGCGTCATTTAGGCCATCAAGCTATGCTTGGTCTTGGGCGCGGTCTGTAGGACCCGCCCGTAACTCTGTCAGCGGCAACCGACGTGCCCTTAGGCGTAGCAAAACTATTCGTCTCTAGGGTGCGTGGGGTGGCTGTCTTAAAAGAAATCTCACACAAAGTTTGACCTCGGATCAGGTAGGGATACCCGCT	k__Fungi	p__Ascomycota	NA	NA	NA	NA	NA
TTGCACCCCTTGGTATTCCGAGGGGTACGCCTGTTTGAGTGTCGTGAACTCCTCCAACTCCGGTTTTCCAGAGTATGGGATTTGGGTGTTGCTGGTCCCTGGTAGACCGGCTCGCCTTAAATGCATTAGCGAAGCCCTTGCGGCCTTGGCAGTGATAATTATCCGCGCCTCGGCTTAGCGACTTTGAAGGGAAATTGCTTACAACCGTCCTTCGGGACAATCACTACGACTTGACCTCAGATCAGGTGGGACTACCCGCT	k__Fungi	p__Basidiomycota	c__Agaricomycetes	o__Russulales	NA	NA	NA
TTGCGCCCGCCAGCATTGTGGCGGGCATGCCTGTTCGAGCGCCATTTCAACCCCTCGGGCCCCTTGGCCGCCCGGTGTTGGGGGACTACTTCAGGTAGCCCCCGAAAGGCAGTGGCGGAGCCGGCCCCGGCCCCGGACGTAGTACGAAACTCCTCGTCCGCGGCAGGTCCGGCGTCCCGCCGTGAAACCCCCTATCTTCTATGGTTGACCTCGGATCAGGTAGGACTACCCGCT	k__Fungi	p__Ascomycota	c__Sordariomycetes	o__Xylariales	f__Xylariaceae	g__Geniculisynnema	s__termiticola
TTGCGCCCCTTGGTATTCCATGGGGCATGCCTGTTCGAGCGTCATTTGTACCCTCAAGCTCTGCTTGGTGTTGGGTGTTTGTCACAGGGGTGCCGTCACACCCCGCCGACTCGCCTGAAAACAATTGGCAGCCAGGATTTTGGTATAGTAGCGCAGCACAATTTGCGTCTCTAGCCAAAAGATTGGCGTCCACAAAGCTCTCGTCACCTTTTGACCTCGGATCAGGTAGGGATACCCGCT	k__Fungi	p__Ascomycota	c__Dothideomycetes	o__Pleosporales	f__Leptosphaeriaceae	NA	NA
TTGCGCTCCTTGGTATTCCGAGGAGCATGCCTGTTTGAGTGTCATTAAATTCTCAACTCCACTATACTTTGTTATAGAGGGGCTTGGATTGTGGGGGTTTGCTGGCCGCTTTTTGAGGTCAGCTCCTCTGAAATACATTAGCGGAACCGTTTGCGATCTGCCACAAGTGTGATAATTATCTACACTGGCGAGGGGATTGCTCTCTGTGATGTTCAGCTTCTAATCGTCTCATCAGAGACAATTTATTGAATACTTGACCTCAAATCAGGTAGGACTACCCGCT	k__Fungi	p__Basidiomycota	c__Agaricomycetes	o__Agaricales	f__Agaricaceae	g__Agaricus	NA
TTGCACCCTTTGGCATTCCGAAGGGTATGCTCGTTTGAGTGTCATTGTAATCTCACACTTCATGATTTCGATCGTGGAGAGGTGGAAGTGGATGTTGCTGCTTCACAGCGGCTCATCTCAAATGCGTTAGTGCAACCTTTGGTTGGACATAGTACAGCGTGATAAGTATCTTCGCTGGCTCCTCGCAAGAGGGTGTTCGATCTTAGGCTCTTGTGCTTCGAACCGTCCCTTGGGACAACCTTTTGACAACTTGACCTCAAATCGAGTAGGACTACCCGCT	k__Fungi	p__Basidiomycota	c__Agaricomycetes	o__Sebacinales	f__Sebacinaceae	g__Sebacina	NA
TCGCGCTCGAGGTTTCGGCCGAGAGCATGTCTGCCTCAGCGTCTACCCAATACCTCCCTTTCTGTCAATCGGACGTCGAAAGGGGAACTGGTCGTTCCGACGCCTCGGCTCGGATCGGTCGAAATGTAGAAGGGCCTCCCCTCGACCGAAAGGGGGCTTCGAAAGGTGGATTGCCCGAGGGCGATGCCGATCGAGGCTCGAGGGTGAACCCGCCCTGAAGTTCGGAGACACCCAGACTTGTGACCTGAGTTCAGGCAAGATCACCCGCT	k__Fungi	NA	NA	NA	NA	NA	NA
TTGCGCCTGCGGCTTCGGCTCAGGGCATGTCTGCCTCAGCGTCTTTTTCACCACTCTCCCTCTTCCCACTGGGAAAGGCAGGATCTGGTCGTTTCGACCGCCCGCGTCGAATCGGCTGAAATGGAGAAGGGCCCTCCGCTCACGAGGGACATCGAAAGGTAGCAGCCTGCGGGCCGATCCGATCGGTGCCTGAGCGGCCGGCCAGCCCTGTTAGCCGGAGAAACACACACGGTTGTGACCTGAGTTCAGGCAAGAGCACCCGCT	k__Fungi	NA	NA	NA	NA	NA	NA
TTGCGCCCATTAGTATTCTAGTGGGCATGCCTATTCGAGCGTCATTTCAACCTTTAAGCCCTGTTGCTTAGTGTTGGGAGTCTACCGCCTGGCGGTAGTTCTTAAAAGGTATTGGCGGTGTCAGGGCACACTCGTAGCGTAGTAATTTTCTTCTCGCTTCTGTAGTGGTTCTAGCAACCTGCCGTAAAACCCCCTATTTTCTAGTGGTTGACCTCGGATTAGGTAGGAATACCCGCT	k__Fungi	p__Ascomycota	c__Sordariomycetes	o__Xylariales	f__Xylariaceae	g__Hypoxylon	s__macrocarpum
TTGCGCCCTCTGGTATTCCGGAGGGCATGCCTGTCCGAGCGTCATTGCTATACCTCAAGCTCGGCTTGTGTATTGGGCCTACCGTCCTTCTGGACGGTGACCCGAAAGGCAGTGGCGGCGTCGCGTCCGGTCCTTGAAGCGTATGGGGCTTTGTCACCCGCTTGGAGGCCGGCCGACCCCGTAGCCCATCGTGGATCTTCCACATTTTTTTCTGATGGACCTCGGATCAGGTAGGGATACCCGCT	k__Fungi	p__Ascomycota	c__Eurotiomycetes	o__Eurotiales	NA	NA	NA
TTGCGCCTTTTGGTATTCCGAAGGGCACGCCTGTTCGAGCGCCATTACACCCTCCAAGCTTTGCTTGATGTTGGATGTTGCGTCTGGTTAACTCTGATGCACGTCTGGAACGTGTAGGCGTCCGTCCTGTCGAGACACCTCGAGCGTAGCAAGACTTTTCAAGTCATTTTCGCTTTTGTAGGGACTCCAGCGGACTGCCCCTCTGATTTAGGGAGTCAACCCCCCTAATCAACTTCAAGAGTTTGGCCTCGGATCAGGCGGGGATACCCGCT	k__Fungi	p__Ascomycota	c__Dothideomycetes	o__Venturiales	f__Sympoventuriaceae	g__Ochroconis	NA
TTGCGCCCATTGGTATTCCGATGGGCACGTCTGTTTGAGCGTCATTGCAACACCTCAGCTAGCTTTATTGCCGGTTGGTCTTGGGCTAGGGTCTCCGTTCAGGAACCCGGCTTCAAAGTTGCACGCTCTGCGGACCTGACCGCTCGGAAAACATAGTATGACTGCTAATTGTTGAAAGAGTTTTTGGTTGGGGTTTCCGCCTGAACAAACTTCTTTACTAAGGTTTGACCTCAGATCAGACGAGGATACCCGCT	k__Fungi	p__Ascomycota	c__Orbiliomycetes	o__Orbiliales	f__Orbiliaceae	g__Orbilia	s__cejpii
TTGCGCTCGCTGGTATTCCGGCGAGCATGCCTGTTTGAGTGTCATGAACTCTTCAACCCTCCAATTCCTTGTTTGAATTGTGAGGTGTTTGGATCTTGAACGTCTATGCTGGCCTTTTCGAAGGCGAAGCTCGTTCGTAATACATTAGCAACTCAATTTCGATATACTCGGATTGACTCGGCGTGATAGACTTAAATATTCGCTGAGGACATCTTGTAATGAGGTGGCCGAGTTACGAAGTGAAAGCTTCTAATTTGAATCTAAAGTCTTCTTATGTTAGACCTCAGATCAGGCAGGACTACCCGCT	k__Fungi	p__Basidiomycota	c__Microbotryomycetes	o__Microbotryomycetes_ord_Incertae_sedis	f__Microbotryomycetes_fam_Incertae_sedis	g__Colacogloea	s__cycloclastica
TTGCGCCCCCTGGCATTCCGGGGGGCATACCTGTCCGAGCGTCATTGCAACTCTCAAGCGTAGCTTGGTGTTGGGCCCTCGCCCCTCACAGGGGCGTGCCCGAAAAGCAGTGGGTCCCCGGTGTGACTTTGGGCGTAGTAAAATTCTCCCCGCTCTGAAAGCCTCGCGCCGTGGTGGCCCAGACAACCCCCACATCTCCAGGATTGACCTCGGCTCAGGTAGGGATACCCGCT	k__Fungi	p__Ascomycota	c__Lecanoromycetes	o__Lecanorales	f__Ramalinaceae	NA	NA
TTGCGCTCTCTGGTATTCCGGAGAGCATGCCTGTTTGAGTGTCATGAACTCTTCAACCCCCCTGTTCCTTGTTTGAATTGGGACGGCTTGGATTCTGAGCGCTGCTGGCCTTTTCGGAGGCGAAGCTCGTTCGTAATACATTAGCAACTCAATTTCGAGTGTTCGGATTGACTCGGCGTAATAGACTATTCGCTGAGGAACTTGCCGCCTTTACGGGCGGTGGCCGAACTTTGAAGTAGAAGCTCATAAAACTCAAATTTGATCAGTCAAATCACCCTTAAGATTAGACCTCAGATCAGGCAGGATTACCCGCT	k__Fungi	p__Basidiomycota	c__Microbotryomycetes	o__Microbotryomycetes_ord_Incertae_sedis	f__Microbotryomycetes_fam_Incertae_sedis	g__Colacogloea	NA
TCGCGCCCTTTGGTATTCCGAAGGGCACACCTGTTCGAGCGTCATTACACCACTCAAGCCTGGCTTGGTATTGGGCGATGGGTGCTTCCCACGCCCCGATTTCGTCGGCTGGACGGTCCGTATCTCAGCGTTGTGGCATAAATTCGCTGGCGAGAGGGCCCGTCCGCGCCGTTAAACCTCTTTATCTAAGGTTGACCTCGGATCAGGTGGGGATACCCGCT	k__Fungi	p__Ascomycota	NA	NA	NA	NA	NA
TCGCGCCCTTTGGCATTCCGAGGGGCATGCCTGTTCGAGCGTCATTACACCACTCAAGTCTGGCTTGGTATTGGGCGAGGAGGCTCCCTCCCGCCTGAATTTCACCGGCTGAACCGTCCGTATCTCAGCGTTGTGGTATTAAGTTCGCTGGCGAGAAGGGCGGCTCACGCCGTTAAACATTTCGTTAAGGTTGACCTCGGATCAGGTAGGGATACCCGCT	k__Fungi	p__Ascomycota	c__Lecanoromycetes	o__Peltigerales	f__Pannariaceae	g__Pectenia	s__plumbea
TCGCGCCCTTTGGCATTCCGAGGGGCATGCCTGTTCGAGCGTCATTACACCACTCAAGCCTGGCTTGGCATTGGGCGTCGGGGCTCCCCGCGTCTCAATTTCGTCGGCTGGACGGCTCCGATCGCAGCGTTGTGGCATTAAATTCGCTGGCGAGACGGGGCTTCCACGCCGTTTAAAAACGTTATATTCAAGGTTGACCTCGGATCAGGTAGGGATACCCGCT	k__Fungi	p__Ascomycota	NA	NA	NA	NA	NA
TTGCGCCCCTCGGTATTCCGTGGGGCATGCCTGTTCGAGCGTCATTTGTACCCTCAAGCTTTGCTTGGTGTTGGGCGTTTGTCCTGCGTTCGCGCGTGGACTCGCCTTAAAGTGATTGGCAGCCGGCATATTGGCCCTGGAGCGCAGCAGATTTTGCGCCCCTGGTCATGGATGTCGGCGTCCATTAAGGCTATATTTTTGCTCTTGACCTCGGATCAGGTAGGGATACCCGCT	k__Fungi	p__Ascomycota	c__Dothideomycetes	o__Pleosporales	NA	NA	NA
TTGCGCCCTTTGGCATCCCGAAGGGCACGCCTGTTCGAGCGTCATTTAAACCATCAAGCACCGCTTGGTCTTGGGCGAGGTCGAGCGACCTGCCCGTAACCCGTTGGCGGCACCGTCCGACTCTGAGTGTGGTAAAACTTTCGCTCGAGAGCTCGCAGCTGGGCCTGCAGGTGAATTGTCTACAGTTTGACCTCGGATCAGGTGGGGATACCCGCT	k__Fungi	NA	NA	NA	NA	NA	NA
TTGCGCCCCTCGGTATTCCGGGGGGCATGCCTGTCCGAGCGTCATTACAACCCTCAAGCTCCGGCTTGGTCTATGGGCCTCGCCCTTCTGGGGGCGGGTCTGAAATGCATTGGCGGTCCGGCGCGGATTCAAGCGTAGTAAAATTGCAGCCCGCTTTGGAGGAAGCGCCTTGCTAGCCAACCGAACCCCTCATTCTTCTAAGAATTGACCTCGGATCAGGTAGGGATACCCGCT	k__Fungi	p__Ascomycota	c__Lecanoromycetes	o__Lecanorales	NA	NA	NA
TTGCACCCTCTAGTATTCTGGAGGGTATGCCCGGTTGAGTGTCTTGAAATTCTCAAATCATCAAGTTTTTATTAACTTGTGTGATATTGGATTTGGGTGTTATTGTTGGAACTTGTTTTCAACTCACCCTAAAATTATTAGCTGGACTTACTATTTGATGTCTACCTCTGGCGTGATAAGTTTGATCGTCGTTGGTTAGGTCAGCCTTTGTAGTCTGCTTCTAATCGTCTTAGGACAAATTACTTGACATTTACACCTCAACTCGGGTAGGACTACGCCCT	k__Fungi	p__Basidiomycota	c__Agaricomycetes	o__Cantharellales	f__Tulasnellaceae	NA	NA
TTGCGCCCAAGGGTAATCCTTTGGGCACGCCTGTTTCAGTGTTATGTTCAACCCAAAAACTTTTTTTGGTGATGTAACGTTGGGTTTGCTAGTCTTTTAGACTGGTCTTACCTGGAATGATGTCAATTCCGGTCGGACTCTAATGATTTTCAGATCTGGCTTTGGTAATCTACCGAAAGTCGCTTTTGAATGATTTGGACCCGAATCGCTGGGATCTTTACACTTTCACTTTTTAACCTGAAATCAGGCGGGACTACCCGCT	k__Fungi	p__Mucoromycota	c__Mucoromycetes	o__Mucorales	f__Cunninghamellaceae	g__Gongronella	s__lacrispora
TTGCGCCCTTTGGTATTCCGAGGGGCATGTCTGTTCGAGCGTCATTTCAACCCTCAAGCTTTATGCTTGGTGTTGGGCTTCATCTTTGTCAAAAGATGTGCCTAAAACTCATAGGCGGTTGCACTTAGCTCCCTTGCGTAGTTATTCTTTTTCTCGCTTGGAAATTTAGGTGTAACCCGCCTGGAAACCTTTTTATTTTCTCAAGGTTTGACCTCGGATCAGATAGGGATACCCGCT	k__Fungi	p__Ascomycota	c__Dothideomycetes	o__Tubeufiales	f__Tubeufiaceae	g__Tubeufia	s__parvispora
TTGCGCCCCTTGGTATTCCGAGGGGCACACCTGTTCGAGCGTCATTACAACCGTCAAGCCCAGCTTGGTATTGGGCTTTCTGTCCGGCTTTGGACAGGCCTTAAAGTCACCGGCGGCGCGACCCGGCTCCGAGCGTAGCAGAATCAATTCGCTTTGGAGGCTCTGGATTGTGTCTTTGCCCGACAAAAACACCATTTATTTTCTTGAGTTGACCTCGGATCAGGTGGGGATACCCGCT	k__Fungi	p__Ascomycota	c__Dothideomycetes	NA	NA	NA	NA
TTGCGCCCTCTGGTATTCCAGAGGGCATGCCTGTTTGAGCGTCATTTCTCTCTCAAACCGCAAGGTTTGGTATTGAGTGATACTCTTAGTCGGACTAGGCGTTTGCTTGAAATGTAACGGCAGGAGTGTACTGGATAGTACGAACTGGTTATTTCAATGTATTAGGTTTATCCAACTCGTTGAAGCGCTAGGGAGTAAATTTCTGGTAATTTGGCTCGGCCTTATAACAACAAACATAAGTTTGACCTCAAATCAGGTAGGATTACCCGCT	k__Fungi	p__Ascomycota	c__Saccharomycetes	o__Saccharomycetales	f__Saccharomycetales_fam_Incertae_sedis	g__Candida	s__michaelii
TTGCGCCCGCCAGTATTCTGGCGGGCATGCCTGTCCGAGCGTCATTTCAACCCTCAAGCCCTGCTTGGTGTTGGGGTCCTACGGCTGCCGTAGGCCCTGAAAGCTAGTGGCGGGCTCGCTACAACTCCGAGCGCAGTAATGTATCTCGCTAGGGAAGTGTTGCGGGTTCCGGCCGTTAAACCCCCCAATTTCACAAGGTTGACCTCGGATCAGGTAGGAATACCCGCT	k__Fungi	p__Ascomycota	c__Sordariomycetes	o__Coniochaetales	f__Coniochaetaceae	g__Coniochaeta	NA
TTGCGCCCTTTGGTATTCCTCAGGGCATGCCTATTCGAGCGTCGTTTCGACCTCAGCTTGCTGGTTTTGAGGGCTGCGTCGCACCCTTTGAAAGCATTGGCGGCAGCAGCAGCACGATCGCAGCACAATGCGTGACGGCGGCCTGCTTGCTTGCCTCGCACCACCTTTTTTTTTCAAGCTCGACCTCGAATTAGGCAGGGATACCCGCT	k__Fungi	p__Ascomycota	NA	NA	NA	NA	NA
TTGCGCCCTTTAGTAGCCCAAAGGGCATATCTGTCCGAGTGTCATTTACACCTTCAGGCCCTGCCTGGTGTTGGGTGCTTGCTCTTTTAGGGCTCACCTTAAAAACAAAAGTGGTTGCACAGCCTGCAGGCTTGCGGAGTAGAATCTGCAGTCCTAGAGAGGTGACGGCACTCTAAACAAGATCCTTCTTTTTTAACCTTAGATCAGATAGGGATACCCGCT	k__Fungi	NA	NA	NA	NA	NA	NA
TTGCGCCCTTTGGTATTCCGAGGGGCATGCCTGTTCGAGCGTCATTACACCACTCAAGCACCGCTTGGTATTGGGCGGCGGCCGGTTAACCTTTCCCCCTTGCGGGGCGGGTCGGCCCCCCTGAAATGGATGATTGGCGGCGCCCTCCCGGCTGCAAGCGTAGTAGAACTTTTACGTCTCGCTTCAGTGGCTCGGGGTGCGCTCGCCTGACGAAAAACCTATTTTTCTTTCTAGGTTGACCTCGGATCAGGTAGGGATACCCGCT	k__Fungi	p__Ascomycota	c__Dothideomycetes	NA	NA	NA	NA
TCGCGCCCTTTGGCATTCCGAGGGGCATGCCTGTTCGAGCGTCATTACACCACTCAAGCCTCGCTTGGTATTGGGCGTCGGGGCTGCCCCGCGCCTCAATTTCGTCGGCTGGACGGCTCCGATCGCAGCGTTGTGGCATTAAATTCGCTGACGAGACGGGGCCTTCCGCGCCGTTAAACCTGTTTCATTTTAAGGTTGACCTCGGATCAGGTAGGGATACCCGCT	k__Fungi	p__Ascomycota	c__Dothideomycetes	o__Capnodiales	NA	NA	NA
TTGCGCTCTCTGGTATTCCGGAGAGCATGCCTGTTTGAGTGTCATGTAAACCTCAACCCCCCGGGTTTCTTGCCTGGGGTGCGTTGGACCTGGGCGCCTGCCGGCCACGGCTCGCCTTAAATGTGTTAGTGGGACGCTGCTTGTGTCTGAAAGCGTGATAAGTTTCGCTTGACGGCCTGGCCGGCCCGCTGCCAACCCCCCAACCTTTGCAGTCTGACCTCAAATCAGGTAGGACTACCCGCT	k__Fungi	p__Basidiomycota	c__Tremellomycetes	o__Tremellales	NA	NA	NA
TTGCGCTCCTTGGTATTCCGAGGAGCATGCCTGTTTGAGTGTCATTAAGTTCTCAACCATACGAGTTCTTTCGAACTTGTATGGCTTGGATTATGGGATTTTGCGGGCTCTCGTTAGTCGGCTATCCTCAAATGCATTAGCAGTGCTTTCGTTGCTAACCTCTGGTGTGATAATTATCTACGCCGTTGAGAAGTGACTTTATTGAAGTGCTGCTTCTAACCGTCTTCACGGACAACTTCTGACAATCTGACCTCAAATCAGGTAGGACTACCCGCT	k__Fungi	p__Basidiomycota	c__Agaricomycetes	o__Agaricales	f__Entolomataceae	g__Clitopilus	s__crispus
TTGCGCTCCTTGGTATTCCATGGAGCATGCCTGTTTGAGTGTCACGTAAACCCTCACCCTTGCGATGTCAAAGTCGCCTGTGGTGGACTTGGACCGTGCCGTCATCGGCTCGTCCTTAAATGCATTAGCTTGCGCTTTTTAGAGTGCTCGGCATGGTGTGATAATTATCTGCGCCGCCGCCTTAGGCCTCTTCTGTGTGCGCTGCTTACAGTCGTCCCCTCGCGGACAAACAAACCTTTAAGCTTTGACCTCAAATCAGGTAGGACTACCCGCT	k__Fungi	p__Basidiomycota	c__Agaricomycetes	o__Auriculariales	f__Auriculariaceae	g__Auricularia	NA
TTGCGCCCTTTGGTATTCCTTAGGGCATGCCTGTTCGAGCGTCATTTAAACCCTCAAGCTATGCTTGGTGTTGGGCGCCTGTCCCGTCTCTGATGCGGACTCGCCTTGAAGATATTGGCGGTTGGTGTATCGGCCGGAAGCGCAGCAAAGACGCGTCTTTCCCGCTCTTACGTCTCTCTCCACGAAGACATACTCATATCTTGACCTCGGATCAGGTAGGGATACCCGCT	k__Fungi	p__Ascomycota	c__Dothideomycetes	o__Pleosporales	NA	NA	NA
TTGCGCCCCCTGGTATTCCGGGGGGCATGCCTGTTCGAGCGTCATTATCAACCATCAAGCTAAGCTTGGCATTGGATGCCATCCCCCCTTACATGGGTGGGAAGCGTCTCAAACCGGTCGGCGGTGGCTTCGGGCCCTAAGCGTTAGTAATACTTGTCGCTTTTTGGTGAACCCCTAGTCCGCCCGCCCCCAAAACCCAACATCTCAAGGTTGACCTCGGATCAGGTAGGGATACCCGCT	k__Fungi	p__Ascomycota	c__Arthoniomycetes	o__Lichenostigmatales	f__Phaeococcomycetaceae	g__Phaeococcomyces	s__nigricans
TTGCGCCCCTTGGTATTCCGGGGGGCATGCCCGTTCGAGCGTCATTTCACCAATCAAGCCTGGCTTGGTATTGGGCCACGGGGGCGACCCGGGCCCCAAAGTCTCCGGCTGGAAAGCTCTGATCTCAGCGTCGTGATAATCAAATTCGCTGGCGAGACGGGCGATCCGCGCCGTTAAAACTTTTCATTCAGGTTGACCTCGGATCGGGTAGGGATACCCGCT	k__Fungi	p__Ascomycota	c__Dothideomycetes	o__Capnodiales	NA	NA	NA
TTGCGCCCGCCAGCACTCTGGCGGGCATGCCTGTCCGAGCGTCATTTCCACCCTCAGGCCCTCTTTTGCGGGCCTGGCGTTGGGGCTTTCTGTAGGCGGTCTGACCGCTACAGGCCCTCAAGAACAGTGGCGGGCTCGCCTGTAACCCGAGCGCAGTAGCATTTTCTCGCTCAGGGGGCCAGGCGGGTTGCTCCAGCCGTTAAACACCTATCTTTCAGAAGGTTGACCTCGGATCAGGTAGGATTACCCGCT	k__Fungi	p__Ascomycota	c__Sordariomycetes	NA	NA	NA	NA
TTGCGCCCCTCGGTATTCCGGGGGGCATGCCTGTCCGAGCGTCATTACATCCCTCAAGCGTAGCTTGGTATTGGGCTTCGCTCCCCCGGCGTGGCAACACAATTGGGGGCGTGCCCGAAAAGTAGTGGCGGTCCGGTGTGACTTTGGACGTAGTAAAATTCTCCCGTTCTGAAAGCTTCGCGCCGTGTCCAGCCAAAAATTTTACAAATTTTCCAACGATTGACCTCGGATCAGGTAGGGATACCCGCT	k__Fungi	p__Ascomycota	c__Lecanoromycetes	o__Lecanorales	f__Ramalinaceae	NA	NA
TTGCACCCTTGGGTATTCCTTAGGGTATGCTCGTTTGAGTGTCATTGTAATCTCACACCCTAAACTTTTGTTTACGGATGGTGGACTTGGAGGTTGTTACTTTTATTAGTGACTCTTCTCAAATGCATTAGCGTGCTGTCTAATCGGCATTACAACCAGTGTAATAAATATTTCGCTGGGTGGTCGAACAAACGGTTATGCGCTTCTAATTGTCCCTTTGGGACTGTTGCTCTGCAGCATTTGACAATTTGACCTCAAATCGAGTAGGATTACCCGCT	k__Fungi	p__Basidiomycota	c__Agaricomycetes	NA	NA	NA	NA
[truncated: 189 more rows]

## Sheet: OTU_table
	Run20191022Order300Sample001	Run20191022Order300Sample002	Run20191022Order300Sample003	Run20191022Order300Sample004	Run20191022Order300Sample005	Run20191022Order300Sample006	Run20191022Order300Sample007	Run20191022Order300Sample008	Run20191022Order300Sample009	Run20191022Order300Sample010	Run20191022Order300Sample011	Run20191022Order300Sample012	Run20191022Order300Sample013	Run20191022Order300Sample014	Run20191022Order300Sample015	Run20191022Order300Sample016	Run20191022Order300Sample017	Run20191022Order300Sample018	Run20191022Order300Sample019	Run20191022Order300Sample020	Run20191022Order300Sample021	Run20191022Order300Sample022	Run20191022Order300Sample023	Run20191022Order300Sample024	Run20191022Order300Sample025	Run20191022Order300Sample026	Run20191022Order300Sample027	Run20191022Order300Sample028	Run20191022Order300Sample029	Run20191022Order300Sample030	Run20191022Order300Sample031	Run20191022Order300Sample033	Run20191022Order300Sample034	Run20191022Order300Sample035	Run20191022Order300Sample036	Run20191022Order300Sample037	Run20191022Order300Sample038	Run20191022Order300Sample039	Run20191022Order300Sample040	Run20191022Order300Sample041	Run20191022Order300Sample042	Run20191022Order300Sample043	Run20191022Order300Sample044	Run20191022Order300Sample045	Run20191022Order300Sample046	Run20191022Order300Sample047	Run20191022Order300Sample048	Run20191022Order300Sample049	Run20191022Order300Sample050
[truncated: 618 more rows]
[truncated: 41 more columns]
