# Supplementary material for: You don’t have the guts: a diverse set of fungi survive passage through Macrotermes bellicosus termite guts
Source: BMC Evol Biol. 2020 Dec 9;20:163. doi: 10.1186/s12862-020-01727-z (PMC7724875; doi:10.1186/s12862-020-01727-z)
Supplement: Supplementary file 3 — Additional file 3: Table S3. Fungal genera identified through isolations from guts. Each row contains a sequenced sample, its sequence, its closest match in GenBank and its metadata. [file 12862_2020_1727_MOESM3_ESM.xlsx]

## Sheet: Sheet2
Sequence	Max_score	Total_score	Query_cover	E_value	Per_Id	Accesion	Genus	Species	Query ID	Sample_code	nest	Compartment	Dilution	#_guts	Origin	Isolate.ID
AAGAGTATCACTCAGAACCAAATCCGCAAGATTTGAGAGAGAAATGACGCTGAAACAGGCATGCCCTTTGGAATACCAGAGGGCGCAATGTGCGTTCAAAGATTCGATGATTCACGAAAATCTGCAATTCACATTACTTATCGCAATTCGCTGCGTTCTTCATCGATGCGAGAACCAAGAGATCCGTTGTTGAAAGTTTTGAAGATTTTTGAATTTAATCAACAGATTGACTTTAGTTAAAATAACAGTTCAATATAAAATTGAAGTTTAATAAACCTTTGGCCCAACTTGCGCCAGACCAAAGCAATGTTTTCAAAGAAAGAAATCACTGTGTGTAAGGTTTTTCGCCGCGCAGTTAAGCGCTGGCAAAAGAATACTGTAATGATCCTTCCGCAGGTT…	763	763	99	0	98.61	MN497057.1	Candida	quercitrusa	EF30196349_EF30196349	IC GF 5a	IC0030	middle	0.01	25	1	5a
TGATCCGAGGTCAACATTGAAAAAATGCGGGGTTTCAAGGCCTGGATCGTTCCGCTCTCCCGTGCGAGGTTGTGCTACTACGCATTCGGAAGCTGCGGCGCGACCGCGCACTAGAAGTCTGATGGACGGGGGCCGCGAGGGCCGCCGATCCCCATCATCAGGCCCGCTCCCCCGGAAGGGTGGGCCTGAGGGTTGAAATGATCGCTCGGTACAGGCATGCCCGCCGGACTGCCCGCGGGCGCAATGTGCGTTCAAAGATTCCATGACTTCACATGAATTCTGCAATTCACATTACTTATCGCAATTCGCTGCGTTCTTCATCGATGCCTGAGCCAAGAGATCCTTTGTTGAAAGTTTTGATTCAGTTTGTTTTCTGGCTTTCGCCCCTCAGAGAAATAC…	763	763	100	0	93.31	NR_145044.1	Sarocladium	bactrocephalum	EF30196353_EF30196353	IC GF 5c	IC0007	fore	0.01	25	3	5c
CGAGGTCAAGAGTGTAAAAATGTACTTTTGGATGTCGTCGTTATGAGTGCAAAGCGCGAGATGTACTGCGCTCCGAAATCAATACGCCGGCTGCCAATTGTTTTAAGGCGAGTCTACAGGAGACAAACACCCAACACCAAGCAGAGCTTGAAGGTACAAATGACGCTCGAACAGGCATGCCCCATGGAATACCAAGGGGCGCAATGTGCGTTCAAAGATTCGATGATTCACTGAATTCTGCAATTCACACTACTTATCGCATTTCGCTGCGTTCTTCATCGATGCCAGAACCAAGAGATCCGTTGTTGAAAGTTGTAACTATTAAGTTTTTTCAGACGCTGATTTCAACTGCAAAGGGTTTAAATTTGTCCAATCGGTGGGCGAACCCACCGAGGAAAC…	939	939	100	0	100	MN215627.1	Epicoccum	sorghinum	EF30196355_EF30196355	IC GF 5d	IC0007	middle	0.001	25	6	5d
GGCATGCCCCATGGAATACCAAGGGGCGCAATGTGCGTTCAAAGATTCGATGATTCACTGAATTCTGCAATTCAGACTACTTATCGCATTTCGCTGCGTTCTTCATCGATGCCAGAACCAAGAGATCCGTTGTTGAAAGTTGTAACTATTAAGTTTTTTCAGACGCTGTATTTCAACTGCAAAGGGTTTAAGTTTGTCCAATCGGTCGGCGAACCCACCGAGGAAACGTAAGGTACTCAAAAGACATGGGTAAGAGATAGCAGGCAAAGCCTACGACTCTAGGTAATGATCCTTCCGCAGGTTCACCTACGGAAACCTTGTTACGAGCTTTTACTTTC	592	592	99	5e-165	98.51	MK809036.1	Epicoccum	sp.	EF30196362_EF30196362	IC GF 5p	IC0030	middle	0.001	25	2	5p
TGAACCTGCGGAAGGATCATTACCGAGTGTTGTAGGCGTTGCCTGCTATCTCTTACCCATGTCGTTTTGAGTATCTTATCGTTTCCCCGGTTGGGTTCGCCCACCGATTGAACAAACTTATGTCCTTTGCACTTGAACTCAACTTCCGACAAAACTTATCAGTTACCTCTTTCAACATGAAGAACTCTGGGTTCTGCCATCAATAAAGAAAGCTGCGAAATGCAATGAGTAATGTGAATTGTAAAATTCACTGAATCATCTTAACCTTTCAACGCACATTGCGCCCCTTGGTATTCCGTGGGCCATGCCTGTTCGAGCGTCATTAGTACCTTCAAGCTCTGCTGGTGGTTGGGTGTTTGTCTCCTGTATACTCGCCTTAGAACAATTGGGGATCCGCGC…	501	501	95	1e-137	85.14	KU574699.1	Leptosphaeria	sacchari	EF30196363_EF30196363	IC GF 5q	IC0030	middle	0.001	25	2	5q
GAGATTTCATGAGACTCATTCAGGCTTGCCTGACGCACTGCCACAATGCGCACAGAGCATTCATAGATTCAATGATCCATCTCGAATTCTGCACCTCACATTACTTATCGCATTTCGCTGCGTTCATCAACGATGCTATTTCCGACACATCCGTCGTCGGCAGTTTTGTTTTTGTTGACATAACAAGAACGTTCAGATTACACTGATGTTTGTATAAGTTCCACCCGAACGGCAACAGTTCACAAAAGGTGTTGCATCGATTATAAGACCTGTCCCTCCATCATTAATGCTCCTTGCGCACGTGCACCTACGGAAACCTTGTCCGAATCTTAAGGTCCGCGATTAACCCCAAGACCTTGTTACAACTTTTACTTCCC	241	241	85	2e-59	80.5	KY102795.1	Papiliotrema	mangalensis	EF30196366_EF30196366	IC GF 5r	IC0030	middle	0.001	25	2	5r
CGTTGGTGAACCAGCGGAGGGATCATTACCGAGTTGCCAACCTCCCAAACCCTATTTATATCTACCTGTTTCCTTGCTTCGGCAGGCGGTTCCTCTGCAGCCTTCGCCCTACGGCTGCCTGCCGGAGTATCTAAAACTCTGGTTACTTACTGATCTGTCTGAGTGAACTTTTAATAAGTTAAAACTCTTCTCACACACGCGATACTCTCTGTGTTCTGGCATCGATGAAGAACGCAGCGAAATGCCATAAGTAATGTGAATTGCAGAATTCACGTGAATCATCGAATCTTTGAACGCACATTGCGCCCATTAGTATTCTAGTGGGCATGCCTGTTCGAGCGTCATTTCAACCCTCAAGCACTGCTGGGTGTTGGGGCGACAGCAGCTCCGGCTGCAGGC…	797	797	100	0	93.08	KF032658.1	Phialemoniopsis	curvata	EF30196367_EF30196367	IC GF 5s	IC0034	rectum	0.01	5	68	5s
TGATCCGAGGTCAACCTTCAAAAATTGGAGGGTTTCAACGCCTGGCCTAGCCGCTCTCCCGTGCGAGGTGTGCTACTACCCACGGGAGGCTGCGGCGCGCCCGCGACTCAATTTGGGGCACAGGGGCCCCGGAGGGCCGCTGATCCCCAACACCAGGCGCCGCCGCCCAAAAGGCGGTCCTGAGGGTTGAAATGACGCTCGGACAGGCATGCCCGCCGGACTGCCGGCGGAGCGCAATGTGCGTTCAAAGATTCGATGATTCACTGAATTCTGCACTTCACATTACTTATCGCAATTCGCTGCATTCTTCATCGATGCCTGAGCCTATAGATCCTTTGTTGAAAGTTTTGATTTATTTTGTTTTCGGGCTTTCGCCCCTCAGATATACACGAAGAATTC…	804	804	100	0	92	GU566267.1	Acremonium	sp.	EF30196370_EF30196370	IC GF 6f	IC0031	rectum	0.01	25	54	6f
TAAAAATGTACTTTTGGATGTCATCATTATGAGTGCTAGCGCGAGATGTACTGCGCTACTAATTCCATACGCCGGCAGCCTCTTGTTTTAATGCCAGTCTACCGGATACGGACACCCAACACCACTGCACAGATCGAAGGTACCAATGACGCTACGAACAGGCATGCCCCATGGAATACCAAGAGGCGCAGTGTGCGTTCAAAGATTCCATGATTCACTGAATTCTGCAGTTCAGACTACTTATCGAATTTCTCAGCGTTCTTCATCTATACCTCAACCAAGAGATCCCATTGTTGAAAGTTGTAACTATGAAGTTTTTTCAGACACTCATTTCATCTGCAGTAGGTGTTTAAAAGTTTGGTCACTAATCAGGTACGGCGAACCCACCGAGGAAACGTA…	603	603	100	4e-168	88.3	MG664743.1	Leptosphaeria	spegazzinii	EF30196374_EF30196374	IC GF 6h	IC0031	rectum	0.01	25	54	6h
TGAACCTGCGGAAGGATCATTACTGAGTGAGGGCCCTCTGGGTCCACCTCCCACCCGTGTTTATTATACCTTGTTGCTTCGGCGGGCCCGCCGGTAAGTGCCGCCGGGGGGCTTCTTCCCCCGGGCCCGCGCCCGCCGAAGACATCTCGAACTCTGTCTGAAGATTGTAGTCTGAGTATAAATATAAATTATTTAAAACTTTCAACAACGGATCTCTTGGTTCCGGCATCGATAAAGAACGCAGCGAAGTGCGATACGTAATGTGAATTGCAGAATTCAGTGAATCATCGAGTCTTTGAACGCACATTGCGCCCTCTGGTATTCCGGAGGGCATGCCTGTCCGAGCGTCATTGCTGCCCTCAAGCACGGCTTGTGTGTTGGGCCCCGTCCTCCGATCCC…	989	989	100	0	98.4	MK450716.1	Penicillium	sajarovii	EF30196379_EF30196379	IC GF 6k	IC0034	middle	0.01	5	62	6k
GGGGGCTTCTGCCCCCGGGCCCGCGCCCGCCGAATACATCTCGAACTCTGTCTGACGATTGTATCTCTGAGATATAATTATAAATTATTTAAAACTTTCCACAACGGATCTCTTGGTTCCGGCATCGATGAAGAACGCAGCGAATTGCGATACGTAATGTGAATTGCAGAATTCAGTGAATCATCGAGTCTTTGAACGCACATTGCGCCCTCTGGTATTCCGGAGGGCATGCCTGTCCGAGCGTCATTGCTGCCCTCAAGCACGGCTTGTGTGTTGGGCCCCGTCCTCCGATCCCGGGGGACGGGCCCGAAAGGCAGCGGCGGCACCGCGTCCGGTCCTCGAGCGTATGGGGCTTTGTCACCCGCTCTGTACGCCCGTCCGGCGCGTGCCCATCAACCA…	767	767	100	0	96.95	NR_121352.1	Penicillium	simile	EF30196381_EF30196381	IC GF 6l	IC0034	middle	0.01	5	62	6l
CTGCGGAAGGATCATTACTGAGTGAGGGCCCTCTGGGTCCACCTCCCACCCGTGTTTATTATACCTTGTTGCTTCGGCGGGCCCGCCGTAAGGCCGCCGGGGGGCTTCTGCCCCCGGGCCCGCGCCCGCCGAAGACATCTCGAACTCTGTCTGAAGATTGTAGTCTGAGTATAAATATAAATTATTTAAAACTTTCAACAACGGATCTCTTGGTTCCGGCATCGATGAAGAACGCAGCGAAATGCGATACGTAATGTGAATTGCAGAATTCAGTGAATCATCGAGTCTTTGAACGCACATTGCGCCCTCTGGTATTCCGGAGGGCATGCCTGTCCGAGCGTCATTGCTGCCCTCAAGCACGGCTTGTGTGTTGGGCCCCGTCCTCCGATCCCGGGGGAC…	1002	1002	100	0	99.28	MK450716.1	Penicillium	sajarovii	EF30196383_EF30196383	IC GF 6m	IC0034	middle	0.01	5	62	6m
CTGATCCGAGGTCAACCTGGAAAAATTTTGGTTGATCGGCAAGCGCCGGCCGGGCCTACAGAGCGGGTGACAAAGCCCCATACGCTCGAGGACCGGACGCGGTGCCGCCGCTGCCTTTCGGGCCCGTCCCCCGGGATCGGAGGACGGGGCCCAACACACAAGCCGTGCTTGAGGGCAGCAATGACGCTCGGACAGGCATGCCCTCCGGAATACCAGAGGGCGCAATGTGCGTTCAAAGACTCGATGATTCACTGAATTCTGCAATTCACATTACGTATCGCATTTCGCTGCGTTCTTCATCGATGCCGGAACCAAGAGATCCGTTGTTGAAAGTTTTAAATAATTTATATTTATACTCAGACTACAATCTTCAGACAGAGTTCGAGATGTCTTCGGCGG…	1029	1029	100	0	99.65	MK450716.1	Penicillium	sajarovii	EF30196386_EF30196386	IC GF 6q	IC0034	middle	0.01	5	62	6q
CTTTGGCGGGCCCACCGGGGCCACCCGGTCGCCGGGGGACGCTCGTCCCCGGGCCCGCGCCCGCCGAAGCGCTCTGTGAACCCTGATGAAGATGGGCCGTCTGAGTACTATGAAGATTGTCAAAACTTTCAACAATGGATCTCTTGGTTCCGGCATCGATGAAGAACGCAGCGAAATGCGATAAGTAATGTGAATTGCAGAATTCCGTGAATCATCGAATCTTTGAACGCACATTGCGCCCCCTGGCATTCCGGGGGGCATGCCTGTCCGAGCGTCATTTCTGCCCTCAAGCACGGCTTGTGTGTTGGGTGCGGTCCCCCCGGGGACCTGCCCGAAAGGCAGCGGCGACGTCCGTCTGGTCCTCGAGCGTATGGGGCTTTGTCACTCGCTCGGGATGGA…	785	785	100	0	98.43	EU142850.1	Penicillium	sp.	EF30196387_EF30196387	IC GF 7d	IC0034	rectum	0.001	5	69	7d
TGAACCTGCGGAAGGATCATTACCGAGTGCGGGCCCTCGCGGCCCAACCTCCCACCCTTGTCTCTGTACACCTGTTGCTTTGGCGGGCCCACCGGGGCCACCCGGTCGCCGGGGGACGCTCGTCCCCGGGCCCGCGCCCGCCGAAGCGCTCTGTGAACCCTGATGAAGATGGGCCGTCTGAGTACTATGAAAATTGTCAAAACTTTCAACAATGGATCTCTTGGTTCCGGCATCGATGAAGAACGCAGCGAAATGCGATAAGTAATGTGAATTGCAGAATTCCGTGAATCATCGAATCTTTGAACGCACATTGCGCCCCCTGGCATTCCGGGGGGCATGCCTGTCCGAGCGTCATTTCTGCCCTCAAGCACGGCTTGTGTGTTGGGTGCGGTCCCCCCG…	987	987	100	0	98.4	GU566285.1	Penicillium	aculeatum	EF30196389_EF30196389	IC GF 7e	IC0034	rectum	0.001	5	69	7e
TGAACCTGCGGAAGGATCATTACCGAGTGCGGGCCCTCGCGGCCCAACCTCCCACCCTTGTCTCTGTACACCTGTAGCTTTGGCGGGCCCACCGGAGGCCACCCGGTCGCCGGGGGACGCTCGTCCCCGGGCCCGCGCCCGCCGAAGCGCTCTGTGAACCCTGATGAAGATGGGCCGTCTGAGTACTATGAAGATTGTCAAAACTTTCAACAATGGATCTCTTGGTTCCGGCATCGATGAATAACGCAGCGAAATGCGATAAGTAATGTGAATTGCAGAATTCCGTGAATCATCGAATCTTTGAACGCACATTGCGCCCCCTGGCATTCCGGGGGGCATGCCTGTCCGAGCGTCATTTCTGCCCTCAAGCACGGCTTGTGTGTTGGGTGCGGTCCCCCC…	904	904	100	0	97.72	MN864274.1	Talaromyces	sp.	EF30196391_EF30196391	IC GF 7f	IC0034	rectum	0.001	5	69	7f
TTTTATTATTGAATTGTTATATTAATGTTTTGTCAATTTGTTTGATTAAATTCAAAATAATCTTCAAAACTTTCAACAACGGATCTCTTGGTTCTCGCATCGATCAATAACGCATCGAAATGCGATAAGTAATATGAATTGCAGATTTTCGTGAATCATCTAATCTTTGAACGCACATTGCGCTCTTTGGTATTCCGAAGAGCATGCCTGTTTGAGCGTCATTTCTCTCTCACACCGCGAGGTTTGGTATTGAGTGATACTCTCAGTCGGACTAGGCGTTTGCTTGAAATGCAATGGCAAGAGTGGCGCTGGATAGTGCTTCTTGATTATTCAATGTATTAGGTTTATCCAACTCGTTGAACTGGTCGGAAGTGAGTTTCTGGAGCCCTGTGGCTCGGC…	793	793	99	0	97.83	HQ014447.1	Candida	sp.	EF30196393_EF30196393	IC GF 7l	IC0034	middle	0.001	5	63	7l
CCTGATCCGAGGTCAACATTCAGAAGTTGGGGTTTAAAGGCGTGGCCGCGACCATCACCACTAACGAGGTGTATGATTACTACGCTATGGAAGCTCGACATGACCGCCAATCGATTTGGGGAACGCGGGCTTACCGCGAGTCCCACCACCAAGCTGAGCTTGAGGGTTGAAATGACGCTCGAACAGGCATGCCCGCCAGAATACTGGCGGGCGCAATGTGCGTTCAAAGATTCGATGATTCACTGAATTCTGCAATTCACATTACTTATCGCATTTTGCTGCGTTCTTCATCGATGCCAGAACCAAGAGATCCGTTGTTGAAAGTTTTGATTTATTTGTTTGTTTTACTCACAAGTTCCACTAAAAACAGAGTTTAGGGTCCTCGGGCGGGCCGTCCCG…	894	894	100	0	97.52	MN882829.1	Fusarium	incarnatum	EF30196396_EF30196396	IC GF 7n	IC0007	middle	0.01	25	5	7n
AACGAGGTGTATGATTACTACGCTATGGAAGCTCGACGTGACCGCCGATCGATTTGGGGAACGCGGGTTACCGCGAGTCCCAACACCAAGCTGAGCTTGAGGGTTGAAATGACGCTCGAACAGGCATGCCCGCCAGAATACTGGCGGGCGCAATGTGCGTTCAAAGATTCGATGATTCACTGAATTCTGCAATTCACATTACTTATCGCATTTTGCTGCGTTCTTCATCGATGCCAGAACCAAGAGATCCGTTGTTGAAAGTTTTGATTTATTTGTTTGTTTTACTCAGAAGTTCCACTAAAAACAGAGTTTAGGGTCCTCGGGCGGGCCGTCCCGTTTTACGGGGCGCGGGCTGATCCGCCAAGGCAACGTATAGGTATGTTCACAGGGGTTTGGGAG…	802	802	100	0	99.55	MT446136.1	Fusarium	equiseti	EF30196403_EF30196403	IC GF 7p	IC0007	middle	0.01	25	5	7p
GAGGTCAACATTCAGAAATTGGGGGGTTTAACGGCCGGGAACCGCCACACTTCCAAAGCGAGAGAGATTACTACGCTCGGAGTTATAGCGAGCCCGCCACTGTTTTTCAGGGCCTGCAGCCGGAGCTGCAGACGCCCCAACACCAAGCAGTGCTTGAGGGTTGAAATGACGCTCGAACAGGCATGCCCACTAGAATACTAATGGGCGCAATGTGCGTTCAAAGATTCGATGATTCACTGAATTCTGCAATTCACATTACTTATCGCATTTCGCTGCGTTCTTCATCGATGCCAGAACCAAGAGATCCGTTGTTGAAAGTTTTAACTATTAAAAGTTTACTCAGACAGAACAGTAATTAACAAGAGTTTTGGATACTCCGGCAGGCGGCCCCGAAGGGCG…	926	926	97	0	100	MT441611.1	Phialemoniopsis	cornearis	EF30196406_EF30196406	IC GF 7q	IC0007	fore	0.01	25	3	7q
CCTGATCCGAGGTCAACATTCAGAAGTTGGGGTTTAACGGCGTGGCCGCGACGATCACCAGTAACGAGGTGTATGATTACTACGCTATGGAAGCTCGACGTGACCGCCAATCGATTTGGGGAACGCGGGTTACCGCGAGTCCCAACACCAAGCTGAGCTTGAGGGTTGAAATGACGCTCGAACAGGCATGCCCGCCAGAATACTGGCGGGCGCAATGTGCGTTCAAAGATTCGATGATTCACTGAATTCTGCAATTCACATTACTTATCGCATTTTGCTGCGTTCTTCATCGATGCCAGAACCAAGAGATCCGTTGTTGAAAGTTTTGATTTATTTGTTTGTTTTACTCAGAAGTTCCACTAAAAACAGAGTTTAGGGTCCTCGGGCGGGCCGTCCCGT…	961	961	100	0	99.62	MN882829.1	Fusarium	incarnatum	EF30196408_EF30196408	IC GF 7u	IC0007	middle	0.001	25	6	7u
CTGATCCGAGGTCAACATTCAGAAGTTGGGGTTTTACGGCGTGGCCGCGACGATGACCAGTAACGAGGTGTATGATTACTACGCTATGGAAGCTCGACGTGACCGCCAATCGATTTGGGGAACGCGGGTTACCGCGAGTCCCAACACCAAGCTGAGCTTGAGGGTTGAAATGACGCTCGAACAGGCATGCCCGCCAGAATACTGGCGGGCGCAATGTGCGTTCAAAGATTCGATGATTCACTGAATTCTGCAATTCACATTACTTATCGCATTTTGCTGCGTTCTTCATCGATGCCAGAACCAAGAGATCCGTTGTTGAAAGTTTTGATTTATTTGTTTGTTTTACTCAGAAGTTCCACTAAAAACAGAGTTTAGGGGTCCTCGGGCGGGCCGTCCCTT…	966	966	100	0	99.81	MT560375.1	Fusarium	equiseti	EF30196411_EF30196411	IC GF 7v	IC0007	middle	0.01	25	5	7v
CGAGGTCAACATTCAGAAGTTGGGGTTTTACGGCGTGGCCGCGACGATCACCACTAACGAGGTGTATGATTACTACGCTATGGAAGCTCGACGTGACCGCCGATCGATTTGGGGAACGCGCGTTACCGCGAGTCCCAACACCCAGCTGAGCTTGAGGGTTGAAATGACGCTCGAACAGGCATGCCCGCCAGAATACTGGCGGGCGCAATGTGCGTTCAAAGATTCGATGATTCACTGAATTCTGCAATTCACATTACTTATCGCATTTTGCTGCGTTCTTCATCGATGCCAGAACCAAGAGATCCGTTGTTGAAAGTTTTGATTTATTTGTTTGTTTTACTCAGAAGTTCCACTAAAAACAGAGTTTAGGGTCCTCGGGCGGGGCGTCCCGTTTTACAG…	924	924	100	0	98.66	KM979504.1	Fusarium	sp.	EF30196415_EF30196415	IC GF 7x	IC0027	middle	0.01	10	18	7x
TATCCAAAACTCTTGTTAATTACTGTTCTGTCTGAGTAAACTTTTAATAGTTAAAACTTTCAACAACGGATCTCTTGGTTCTGGCATCGATGAAGAACGCAGCGAAATGCGATAAGTAATGTGAATTGCAGAATTCAGTGAATCATCGAATCTTTGAACGCACATTGCGCCCATTAGTATTCTAGTGGGCATGCCTGTTCGAGCGTCATTTCAACCCTCAAGCACTGCTTGGTGTTGGGGCGTCTGCAGCTCCGGCTGCAGGCCCTGAAAAACAGTGGCGGGCTCGCTATAACTCCGAGCGTAGTAATCTCTCTCGCTTTGGAAGTGTGGCGGTTCCCGGCCGTTAAACCCCCCAATTTCTGAATGTTGACCTCGGA	697	697	100	0	100	MT441611.1	Phialemoniopsis	cornearis	EF30196416_EF30196416	IC GF 7y	IC0028	rectum	0.01	5	38	7y
TCCGAGGTCAACATTCAGAAATTGGGGGGTTTAACGGCCGGGAACCGCCACACTTCCTAAGCGAGAGAGATTACTACGCTCGGAGTTATAGCGAGCCCGCCACTGTTTTTCAGGGCCTGCAGCCGGAGCTGCAGACGCCCCAACACCAAGCAGTGCTTGAGGGTTGAAATGACGCTCGAACAGGCGTGCCCACTAGAATACTAATGGGCGCAATGTGCGTTCAAAGATTCGATGATTCACTGAATTCTGCAATTCACATTACTTATCGCATTTCGCTGCGTTCTTCATCGATGCCAGAACCAAGAGATCCGTTGTTGAAAGTTTTAACTATTAAAAGTTTACTCAGACAGAACAGTAATTAACAAGAGTTTTGGATACTCCGGCAGGCGGCCCCGAAGG…	913	913	100	0	99.6	MT441611.1	Phialemoniopsis	cornearis	EF30196419_EF30196419	IC GF 7z	IC0028	rectum	0.01	5	38	7z
GGTGAACCTGCGGAGGGATCATTACAGATGACCCCGGGTCTAACCACCGGGATGTTCATAACCCTTTGTTGTCCGACTCTGTTGCCTCCGGTGGCGACCCTGCCGTCGGGCGGAGGGCTCCCGGTGGACACTTCATACTCTTGCGTAACTTTGCAGTCTGAGTAAACTTAATTAATAAATTAAAACTTTTAACAACGGATCTCTTGGTTCTGGCATCGATGAAGAACGCAACGAAATGCGATAAGTAATGTGAATTGCAGAATTCAGTGAATCATCGAATCTTTGAACGCACATTGCGCCCCCTGGTATTCCGGGGGGCATGCCTGTTCGAGCGTCATTTCACCACTCAGGCCTCGCTTGGTATTGGGCAACGCGGTCCGCCGCGTGCCTCAGATCGAC…	859	859	100	0	97.61	MH535968.1	Cladosporium	cladosporioides	EF30196420_EF30196420	IC GF 8a	IC0027	middle	0.01	10	16	8a
GTGGACACTTCAAACTCTTGCTTAACTTTGCTCTCTGAGTAAACTTAATTAACAAATTAAAACTTTTAACAACGGATCTCTTGGTTCTGGCGTCGATGAACAACGCAACGAAGTCCGATAAGTGATGTGAATTGCATAATTCAGTGAATCATCGAATCTTTGAACGCACATAGCGCCCCCTGGTACTCCTGGGGGTATGCCTGTTCGAGCGTCATTTCACCACTCACGCCTCTCTTGGTATTGGGCAACGCGGACCGCCTCGTGCCTCAGATCTACCGGCTGCGTCTTCTGTCCCCTAAGCGTTGGGGAAACTATTCGCTAAAGGGTGCTCGGGAGGCTACCCCCTAAAACAAACCCATTTCTAAGGTTGACCTCGGATCAGGTAGGGATACCCGCTGA…	614	614	98	1e-171	94.06	KM053240.1	Cladosporium	sp.	EF30196422_EF30196422	IC GF 8b	IC0027	middle	0.01	10	16	8b
TGCGGAAGGATCATTAATAGAGTCTTCAAGGTGTGACATTACACTTCGACCCACACACACTGTGAACCGTGGCTTCGGCCCAAACTATTAGTCGTAATGAATGTATAGACATGTATAACAAAAAACAACTTTCAACAACGGATCTCTTGGCTCTCGCATCGATGAAGAACGCAGCGAAATGCGATAAGTAATGTGAATTGCAGAATTCAGTGAATCATCGAATCTTTGAACGCACCTTGCGCCCTCTGGTATTCCGGAGGGCATGCCTGTTTGAGTGTCATGAACACCTCACCCCCTCGGGTTTCCGATCGGGTGGATTTGGGCGCTGCCAGTCAAATGGCTCGCCTTAAATGCATTAGCGGTTGTTGACGTAATAAGTTTCGTCTGTATGCCGCTGAC…	815	815	95	0	98.91	MN450787.1	Vishniacozyma	sp.	EF30196424_EF30196424	IC GF 8c	IC0030	rectum	0.001	25	49	8c
GAACCTGCGGAAGGACATTACCGAGTGCGGGCCCTCGTGGCCCAACCTCCCACCCTTGTCTCTATACACCCGTTGCTTTGGCGGGCCCACCGGGGCCACCTGGTCGCCGGGGGACGTCCGTCCCCGGGCCCGCGCCCGCCGAAGCGCTCTGTGAACCCTGATGAAGATGGGCTGTCTGAGTACTATGAAAATTGTCAAAACTTTCAACAATGGATCTCTTGGTTCCGGCATCGATGAAGAACGCAGCGAAATGCGATAAGTAATGTGAATTGCAGAATTCCGTGAATCATCGAATCTTTGAACGCACATTGCGCCCCCTGACATTCCGGGGGGCATGCCTGTCCGAGCGTCATTTCTGCCCTCAAGCACGGCTTGTGTGTTGGGTGCGGTCCCCCCGGG…	994	994	100	0	98.92	MK392095.1	Penicillium	sp.	EF30196428_EF30196428	IC GF 8e	IC0028	rectum	0.01	5	38	8e
AGGTGAACCTGCGGAAGGATCATTACCGAGTGCGGGCCCTCGTGGCCCAACCTCCCACCCTTGTCTCTATACACCCTTTGCTTTGGCGGGCCCACCGGGGCCACCTGGTCGCCGGGGGACGTCCGTCCCCGGGCCCGCGCCCGCCGAAGCGCTCTGTGAACCCTGATGAAGATGGGCTGTCTGAGTACTATGAAAATTGTCAAAACTTTCAACAATGGATCTCTTGGTTCCGGCATCGATGAAGAACGCAGCGAAATGCGATAAGTAATGTGAATTGCAGAATTCCGTGAATCATCGAATCTTTGAACGCACATTGCGCCCCCTGACATTCCGGGGGGCATGCCTGTCCTAGCGTCATTTCTGCCCTCAAGCACGGCTTGTGTGTTGGGTGCGGTCCCC…	1000	1000	100	0	99.28	MK392095.1	Penicillium	sp.	EF30196430_EF30196430	IC GF 8f	IC0007	rectum	0.01	25	7	8f
CCGAGGTCAACATTCAGAAATTGGGGGGTTTTACGGCGTGGCCGCGCTGTGTTCTAATGCGAGATGTGCTACTACGCAGGAGAGGCAACAGCGAGACCGCCACTGTATTTCAGGGCCGGCCGCCGCAGTGTGCGGCCGATCCCCAACACCAAACCCGGGGGTTTGAGGGTTGAAATGACGCTCGAACAGGCATGCCCGCCAGAATACTGGCGGGCGCAATGTGCGTTCAAAGATTCGATGATTCACTGAATTCTGCAATTCACATTACTTATCGCATTTCGCTGCGTTCTTCATCGATGCCAGAACCAAGAGATCCGTTGTTGAAAGTTTTAATTTATTTGCTTGTACAACTCAGAAGATACCACTGAAAATACAAAGAGTTTAGGGTCCTCCGGCGGG…	946	946	100	0	100	MT543104.1	Hypocreales	sp.	EF30196433_EF30196433	IC GF 8g	IC0028	rectum	0.001	5	39	8g
GGAAGGATCATTAATGATTGACCGAAAGGTCTTATCAACTATCCACACCTCTGGCGACCTGTTGACCCCCGGTCTAATTTATACAAACTTCATGTAACGAAAGTCTTGTTATCTTAACAAAAACAAAACTTTCAACAACGGATCTCTTGGCTCTCGCATCGATGAAGAACGCAGCGAAATGCGATAAGTAATGTGAATTGCAGAATTCAGTGAATCATCGAATCTTTGAACGCACCTTGCGCCTYWTGGTATTCCGAAAGGCATGCCTGTTYGAGTGTCATGMAATCTCAATCCCATCGGGTTTTATTATCCGGTGCTGGAMTTGGACATGGGCGTCTGSCAGTCAAATGGCTCGCCTCAAAYG	560	560	99	2e-155	93.97	KY102795.1	Papiliotrema	mangalensis	EF30199964_EF30199964_EF30199965_EF30199965	IC GF 17i	IC0034	rectum	0.01	10	70	17i
CCCGGAATGCCAGGGGGCGCAATGTGCGTTCAAAGATTCGATGATTCACGGCAATTCTGCAATTCACATTAGTTATCGCATTTCGCTGCGTTCTTCATCGATGCCGGAACCAAGAGATCCATTGTTGAAAGTTTTGACTGATTTCATAACAGTCAGACGGCCCATCTTCATCAGGGTTCAAAGAGCGGTTCGACGGGGGGGGGCCCGGGGACGAGCGTCCCCCGGCGACCGGGTGGCCCCGGTGGGCCCGGCAAAGCAACAGGTGTACA	409	409	99	4e-110	94.38	MH244417.1	Talaromyces	sp.	EF30199974_EF30199974	IC GF 17k	IC0034	middle	0.01	5	62	17k
AGAATCATTACCGAGTGCGGGCCCTCGCGGCCCAACCTCCCCCCTTGTCTCTGTACACCTGTGCTTTGGCGGGCCACGGGGCCACCGGTCGCCGGGGGACGCTCGTCCCGGGCCGCGCCGCCAAGCGCTTGTGAACCTGATGAAGATGGGCCGTCTGAGTACTATGAAAATTGTCAAACTTTCACAATGGGATCTTTGGTTCGGCATCGATGAAGAACGCACGAAATGCGATAAGTAATGTGAATTGCAGAATTCGGAAATCTCAATCTTTGAAGCCATTG	387	387	100	2e-103	91.03	MF683086.1	Talaromyces	pinophilus	EF30199979_EF30199979	IC GF 17m	IC0034	middle	0.01	5	62	17m
CCAACCTCCCACCCTTGTCTCTGTACACCTGTTGCTTTGGCGGGCCCACCGGGGCCACCCGGTCGCCGGGGGACGCTCGTCCCCGGGCCCGCGCCCGCCGAAGCGCTCTGTGAACCCTGATGAAGATGGGCCGTCTGAGTAATATGAAAATAGTCAAAACTTTCAACAATGGATCTCTTGGTTCCTGGCATCGATGAAGAACGCAGAGAAATGCGATAAGTAATGTGAATTGCAGAATTCCGTGAATCATCGAATCTTTGAACGCACATTGCGCCCCCTGGCATTCCGGCGGGGCATTCCTGTCCGACGCGTCATTTCTGCCCTCAAGCACGGCTTGTGTGTTGGGTGCGGTCGCCCCCGGGG	606	606	100	2e-169	96.97	MK837955.1	Talaromyces	sp.	EF30199982_EF30199982	IC GF 17g	IC0034	rectum	0.01	10	70	17g
AATCATTACCGAGTGCGGGCCCTCGCGGCCCAACCTCCCCCCTTGTCTCTGTACACCTGTTGCTTTGGCGGGCCCACCGGGGCCACCGGTCGCCGGGGGACGCTCGTCCCGGGCCGCGCCCCAAAGCGCTCGGTGAACCTGATGAAAAATGGGCCGTCTGAAATACTATGAAAAATTGTCAAAACTTTCACAATGGGATCTCTTGGTTTCGGCATCGATGAAAAAAGCAGCGAAATGCGATAAGTAATGTGAATTGCAGAAATTCTGGAAATCATCAAATCTTTGAAA	387	387	99	2e-103	91.13	MF683086.1	Talaromyces	pinophilus	EF30199983_EF30199983	IC GF 17t	IC0007	middle	0.01	25	5	17t
GAAAAAAAAAGATCATTAAATAATTTGAGTATGCTCATGCATATTTCTAATTTACTGTGAACTGTTTTACTGTTTAGCGTTTTGAGGGATTGCCTAAAGATTATAGGGATAGGTCTTTAGGATGTTAACCTAGCTAAAGTCAGGCTTAGGCCTGGTATCCTAATTCATTATTTACCAAAAGAATTCAGAATTAATTATTGTAACATAAGCGTAAAAAACTTATAAAACAACTTTTAACAACGGATCTCTTGGTTCTCGCATCGATGAAGAACGTAGCAAAGTGCGATAACTAGTGTGAATTGCATATTCWGTGAATCATYGAGTMTTTGAACGCATCTTGCGMTCAATGGTAKYCCATTGAGCACGCCTGTTTCAGTATCAACAACAACCCACATCCMC…	979	979	96	0	98.53	JX976259.1	Mucor	irregularis	EF30199987_EF30199987_EF30199989_EF30199989	IC GF 17v	IC0030	middle	0.01	25	1	17v
CGTGCTTGAGGGCAGAAATGACGCTCGGACAGGCATGCCCCCCGGAATGCCAGGGGGCGCAATGTGCGTTCAAAGATTCGATGATTCACGGAATTCTGCAATTCACATTACTTATCGCATTTCGCTGCGTTCTTCATCGATGCCGGAACCAAAAGATCCATTGTTGAAAGTTTTGACAATTTTCATAGTACTCAGACGGCCCATCTTCATCAGGGTTCACAGAGCGCTTCGGCGGGCGCGGGCCCGGGGACGAGCGTCCCCCGGCGACCGGGTGGCCCCGGTGGGCCCGCCAAAGCAACAGGTGTACAGAGACAAGGGTGGTAGGTT	582	582	100	3e-162	98.78	MH244417.1	Talaromyces	sp.	EF30199996_EF30199996	IC GF 17x	IC0030	middle	0.01	25	46	17x
CCTCCCACCCTTGTCTCTGTACACCTGTTGCTTTGGCGGGCCCACCGGGGCCACCCGGTCGCCGGGGGACGCTCGTCCCCGGGCCCGCGCCCGCCGAAGCGCTCTGTGAACCCTGATGAAGATGGGCCGTCTGAGTACTATGAAAATTGTCAAAACTTTCAACAATGGATCTCTTGGTTCCGGCATCGATGAAGAACGCAGCGAAATGCGATAAGTAATGTGAATTGCAGAATTCCGTGAATCATCGAATCTTTGAACGCACATTGCGCCCCCTGGCATTCCGGGGGGCATGCCTGTCCGAGCGTCATTTCTGCCCTCAAGCACGGCTTGTGTGTTGGGTGCGGTCCCCCCGGGGACCTGCCCGAAAGGCAGCGGCGACGTCC	691	691	100	0	99.22	MK837955.1	Talaromyces	sp.	EF30199998_EF30199998	IC GF 17y	IC0030	middle	0.01	25	46	17y
GAAGACTGGCGGTGGCAGTGTGCGTACACAGAGACTATGATTCTTCGAATTCTGCAATTCACATTACTTATCGCATTTTGCTGCCTTCTTCATCGATACCAGAACCAAGATAGCCGTTATTGAAAGTTTTGATTTATTTATGCTTATACTCAAACGTCACATATAGAAACAGAGTTTATGGGTCCTCTGGGGGCCCGTCCCGATTTACCGCGAGCGAGCTGATCCGCCCAGGCAACAATTGGTATGTTCACAGGTGTTTGGAAGTTGGAAACACGCTGAAGATCCCTCTATAAGTTCACCCTACGAAAGGATCATTACCGAG	368	368	100	9e-98	87.27	MH084746.1	Fusarium	fujikuroi	EF30200001_EF30200001	IC GF 18a	IC0028	middle	0.01	5	32	18a
GACGGGAACAAAAAAAAAAGGATCATTAAATAATTTGAGTATGCTTCTCAGCAAATTTCTAATTTACTGTGAACTGTTTTACGGTTTAGCGTTTTGAGGGATTGCCTAAAGATTATAGGGATAGGTCTTTAGGGATGTTAACCTAGCTAAAGTCAGGCTTAGGCCTGGTATCCAAATTCTTATTTACAAAAGAATTAAAATTAATATGGTAACATAAGCTAAAAAACTTATAAAAAACTTTTAAAA	363	363	92	3e-96	95.26	MT123061.1	Mucor	sp.	EF30200002_EF30200002	IC GF 18c	IC0028	middle	0.01	5	32	18c
GGGTTGGACCCAGAGGGCCCTCACTCAGTAATGATCCTTCCGTAAGGTGGACCTGCGGAAGGATCATTACTGAGTGAGGGCCCTCTGGGTCCGAACCTCCCACCCCGTGTCTATTGTACCTTGTTGCTTCGGTGGGCCCGCCCTCGTGGCCGCCGGGGGGCTTTTGCCCCCGGGCCCGCGCCCACCGGAGACAAACATGAACCCTGTCTGAAGGTTGCCGTCTGAGTGATTTTATAAATCGTTAAAACTTTCAACAACGGATCTCTTGGTTCCGGCATCGATGAAGAACGCAGCGAAATGCGATAACTAATGTGAATTGCAGAATTCAGTGAATCATCGAGTCTTTGAACGCACATTGCGCCCCCTGGTATTCCGGGGGGCATGCCTGTCCGAGCGTCA…	861	925	95	0	98.77	NR_151781.1	Aspergillus	citocrescens	EF30200006_EF30200006	IC GF 18d	IC0028	middle	0.01	5	32	18d
GAAGGATCATTAAAGAGTTGCAAAACTCTCAACGAGATGTTATACGGAAGGATCATTACTGAGTGAGGGCCCTCTGGGTCCACCTCCCCCCGAGTCTATGGTACCTTGTTGCTTCGGGGGGCCGCCTCGTGGCCCGCCGGGGGCTTTTGCCCCGGCCCCGCCACGGAGACAAACATGAACCTGGCTGAAGGTTGCCTCTGAGTGATTTTATAAATCGTTAAAACTTTCAAAGGGATCTCTTGGGTTCGGCATCGATGAAGAAGCACGAAATGCCATAACTAATGGTGAATTGCACAAATTCGTGGAATCATCAGATCTTTGAAGGCATTGGCCCGGGTATTCGGGGG	344	344	86	2e-90	87.35	NR_151781.1	Aspergillus	citocrescens	EF30200007_EF30200007	IC GF 18e	IC0007	fore	0.01	25	3	18e
CCGAGGTCAACATTCAAAAGTTGGGGGTTTACGGCTTGGCCGCGCCGCGTACCACTTGCGAGGGTTTTACTACTACGCACTGAAAGCTGCAGCGCCGACCGACCAGCTATGATTATCGTGGGCCGGCTTGCCGCAGGGGCTCGCCGATCCCCAACACCAGGACCGCGGGTGGTGCGTATGGATGGAGCTTTCGTAAGAATGCACGGCCTACTGACACCAAGCGTCAATAGATCACGTACATGAATACTGAGCGTGGTCGTCACATGATGCGGTTCAAAGATTCGATGATTCAGTGAATTCTGCAATTCACATTACTTATCTGATTTCGCTGCGTTCTTCATCGATGCCAGAACCAATATAGCCGTTGTTGAAAGTTTTGATTTATTTATGGTTTTACTC…	734	734	95	0	84.56	KP721572.1	Fusarium	proliferatum	EF30200012_EF30200012	IC GF 18f	IC0007	fore	0.01	25	3	18f
GTGAACCTGCGGAAGGATCATTACCGAGTGCAGGCCTCGCCCCACAGGCAGGCCTAACCTCACCACCCGTGAATACCTGACCAACGTTGCTTCGGCGGTGCGCGCCCCCTTCCCGGGGGGCGTAAGCCGCCGGGGACCACACCGAACTTCTTGTTTTTAGCGTGTCGTCTGAGCTTGATACAAGCAAACCTAATTAAAACTTTCAACAATGGATCTCTTGGTTCCGGCATCGATGAAGAACGCAGCGAGCTGCGATAAGTAATGTGAATTGCAGAATTCAGAGAATCATCGAGTCTTGGAACGCACATTGCGCCCCCTGGCATTCCGGGCGGCATGCCTGTCCGAGCCTCATTGCTGCCCTTCAAGCCCGGCCTGTGTGTTGGGTCGTCGTCCCCCCCG…	734	734	100	0	98.33	MH855382.1	Aspergillus	puniceus	EF30200020_EF30200020	IC GF 18y	IC0007	middle	0.01	25	5	18y
TTCGTGGACGCGGGCCTCGCAAGCACCTCGAGAAGCGCAATGTGCTGCGCGAGAGGAGGCAAAGACCGCTGCCAATGAATTTGGGGCGAGTCCGCGCGCCGAGGCGGGACAGACGCCCAACACCAAGCAGAGCTTGAGGGTGTAGATGACGCTCGAACAGGCATGCCCCATGGAATACCAAGGGGCGCAATGTGCGTTCAAAGATTCGATGATTCACTGAATTCTGCAATTCACACTACTTATCGCATTTCGCTGCGTTCTTCATCGATGCCAGAGCCAAGAGATCCATTGTTGAAAGTTGTAACGATTGTTTGTTATCGGAACAGGTAATGCTAGATGCAAAAAAAGGTTTTTATGATTCCAACGGCAGGTTGCCCCACCGAAGGAGAACGAAAGGTG…	953	953	84	0	99.43	MK304177.1	Paraconiothyrium	sp.	EF30200031_EF30200031	IC GF 19c	IC0030	fore	0.001	25	45	19c
GGGCCCGCACTCGGTAATGATTTCCGTAGGGTTGAACCTGCGGAAGGATCATTAGCCGAGTGCGGGCCCTCGCGGCCCAACCTCCCCCCCCTTGTCTCTGTACACCTGTTGCTTTGGCGGGCCCACCGGGGCCACCCGGTCGCCGGGGGACGCTCGTCCCCGGGCCCGCGCCCGCCGAAGCGCTCTGTGAACCCTGATGAAGATGGGCCGTCTGAGTACTATGAAAATTGTCAAAACTTTCAACAATGGATCTCTTGGTTCCGGCATCGATGAAGAACGCAGCGAAATGCGATAAGTAATGTGAATTGCAGAATTCCGTGAATCATCGAATCTTTGAACGCACATTGCGCGCCCCTGGCATTCCGGGGGGCATGCCTGTCCGAGCGTCATTTCTGCCCT…	881	881	100	0	96.97	MN330064.1	Talaromyces	sp.	EF30200033_EF30200033	IC GF 19d	IC0007	rectum	0.01	25	7	19d
ACAGCGGATATAGTGGTTAAATTAAGATGGAACATGCACGCGCACCGGAATTCCCCGGGGCGCGGTGTGCGTTCAAAGATTCGATGATTCACTGTCTTTTGCGATTCTTATTCTTTTTCTCATTTTGCTGCGTTCTTCTTCGTTCCCCTAACCCCGAGATCCGTTGTTATAAGTTTTAATTTATTCATTAATTTTACACATAATGCAAAGTCACGCAAGAGTTTGAAGTGTCCACCCGGAATCCCCGCCCCAAGGTGGGTCGCCCCGTAAGCATCGGAGTCGGACAGCAAAGGGTTATGTTACATCCCGGTGGATAGACAGGGATCACTTGGGTAGAT	298	298	94	1e-76	83.49	MN634647.1	Cladosporium	sp.	EF30200042_EF30200042	IC GF 19i	IC0034	rectum	0.01	5	68	19i
TGGGGGGTTTAACGGCCGGGAACCGCCACACTTCCCAAGCGAGAGAGATTACTACGCTCGGAGTTATAGCGAGCCCGCCACTGTTTTTCAGGGCCTGCAGCCGGAGCTGCAGACGCCCCAACACCAAGCAGTGCTTGAGGGTTGAAATGACGCTCGAACAGGCATGCCCACTAGAATACTAATGGGCGCAATGTGCGTTCAAAGATTCGATGATTCACTGAATTCTGCAATTCACATTACTTATCGCATTTCGCTGCGTTCTTCATCGATGCCAGAACCAAGAGATCCGTTGTTGAAAGTTTTAACTATTAAAAGTTTACTCAGACAGAACAGTAATTAACAAGAGTTTTGGATACTCCGGCAGGCGGCCCCGAAGGGCGCAACCTGCCGAAGCAACGA…	837	837	99	0	99.78	MT441611.1	Phialemoniopsis	cornearis	EF30200046_EF30200046	IC GF 19k	IC0027	rectum	0.01	5	20	19k
TTTCCGTTAGGGGTGACCTGCGGAGGGATCATTACCGAGTTTTCCAACTTCCAAACCCCTGTGAACATATCAATTGTTGCCTGGGGGCATCAGCTCGCTGCCGGTAAATCGGGACGGCCCGCCAGAGGACCCCTAAACTCTGTTTATATATGTAACTTCTGAGTATATCCATAAATAAATCAAAACTTTCAACAACGGCTATCTTGGTTCTGGCTTCGATGAAGAACGCAGCAAAATGCGATAAGTAATGTGAATTGCAGAATTCAGTGAATCATCGAATCTTTGAACGCACATTGCGCCCGCCAGTATTCTGGCGGGCATGCGTGTTCGAGCGTCATTTCAACCCTCAAGCCCTCGGGTTGGGCGTTGGGGATCGGCGAGCCCTTGCGGCAAGCCGGC…	793	793	100	0	94.56	MN856435.1	Fusarium	oxysporum	EF30200054_EF30200054	IC GF 19t	IC0030	middle	0.001	25	2	19t
GATCTGAGGTTGAATAGTGTTGTTTTTCAACGAATTTGATTCAATATTTTAGAAAAGCAATGCACTTCCGAGAGAGAAACAACGCTCAAACAAGTATACTTTGGGGGATACCCCAAAGTGCAATGTGCGTTCAAAAACTGATGATTCACTTCTGCAATTCACAAGAAATATCGCGTTTCGCTGCGTTCTTCATCGATACGAGAACCAAGAGATCCATTGTTAAAAGTTTTGATTATTTTTGTTTTGACT	438	438	100	5e-119	98.4	MK215811.1	Geotrichum	candidum	EF30200058_EF30200058	IC GF 20b	IC0030	rectum	0.01	25	48	20b
TGAGGTTGACTAGTGTTGTTTTTCAATCGAAGTTGATTCCATATTTTAGAACAGCAATGCGCTTCCGAGAGAGACACAACGCTCAGACAAGTATACTTTGGGGGATACCCCATAGTGCAATGTGCGTTCAAAAACTGATGATTCACTTCTGCAATTCGCAAGAAATATCGCGTTTCGCTGCGTTCTTCATCGATACGAGAACCAAGAGATCCATTGTTAGAAGTTTTAATTATTTTTGTTTTGACTATACTATTATTGTTGTTAGT	403	403	100	2e-108	93.98	AY787702.2	Geotrichum	sp.	EF30200061_EF30200061	IC GF 20j	IC0027	rectum	0.01	10	24	20j
GCCCAACCTCCCCACCCTTGTCTCTGTACACCTGTTGCTTTGGCGGGCCCACCGGGGCCACCCGGTCGCCGGGGGACGCTCGTCCCCGGGCCCGCGCCCGCCGAAGCGCTCTGTGAACCCTGATGAAGATGGGCCGTCTGAGTACTATGAAAATTGTCAAAACTTTCAACAATGGATCTCTTGGTTCCGGCATCGATGAAGAACGCAGCGAAATGCGATAAGTAATGTGAATTGCAGAATTCCGTGAATCATCGAATCTTTGAACGCACATTGCGCCCCCTGGCATTCCGGGGGGCATGCCTGTCCGAGCGTCATTTCTGCCCTCAAGCACGGCTTGTGTGTTGGGTGCGGTCCCCCCGGGGACCTGCCCGAAAGGCAGCGGCGACGTCCGTCTGGTCC…	800	800	100	0	98.88	KR093893.1	Penicillium	sp.	EF30200066_EF30200066	IC GF 20m	IC0028	rectum	0.01	10	42	20m
CCGATCGAGGAACATTGGTAATGATCCTTTCCGTAGGGTGACCTGCGGAGGGATCATTACCAATGTTCCTCGATCGGCTCCGGCCGACCGACCACATTACACCCTTCTTTACGCGCACCTTACGTTCTCCTTCGGCGGGGCGACCCGCCGCTGGAACTTAACAAACCTTTTGCATTAGCATTACCTGTTCCGATCAATATAATCGTTACAACTTTCAACAATGGATCTCTTGGCTCTGGCATCGATGAAGAACGCAGCGAAATGCGATAAGTAGTGTGAATTGCAGAATTCAGTGAATCATCGAATCTTCGAACGCACATTGCGCCCATCGGTATTCCGTGGGGCATGCCTGTTCGAGCGTCATCTACACCCTCAAGCACA	595	595	86	5e-166	99.39	HE584879.1	Dothideomycetes	sp.	EF30200068_EF30200068	IC GF 20n	IC0028	rectum	0.01	10	40	20n
CCAACCTCCCCACCCTTGTCTCTGTACACCTGTTGCTTTGGCGGGCCCACCGGGGCCACCCGGTCGCCGGGGGACGCTCGTCCCCGGGCCCGCGCCCGCCGAAGCGCTCTGTGAACCCTGATGAAGATGGGCCGTCTGAGTACTATGAAAATTGTCAAAACTTTCAACAATGGATCTCTTGGTTCCGGCATCGATGAAGAACGCAGCGAAATGCGATAAGTAATGTGAATTGCAGAATTCCGTGAATCATCGAATCTTTGAACGCACATTGCGCCCCCTGGCATTCCGGGGGGCATGCCTGTCCGAGCGTCATTTCTGCCCTCAAGCACGGCTTGTGTGTTGGGTGCGGTCCCCCCGGGGACCTGCCCGAAAGGCAGCGGCGACGTCCGTCTGGTCCTC…	826	826	97	0	98.92	MK837955.1	Talaromyces	sp.	EF30200071_EF30200071	IC GF 20p	IC0007	rectum	0.01	25	7	20p
GTGAGGGTCCCTCGGGGCCCAACCTCCCCACCCGTGTATACCGTACCTTGTTGCTTCGGCGAGCCCGCCCCCTTCTCGTTAGGGGGGCACAGCGCTCGCCGGAGACACCAACGTGAACACTGTCTGAAGTTTTGTCGTCTGAGTCGATTGTATCGCAATCAGTTAAAACTTTCAACAATGGATCTCTTGGTTCCGGCATCGATGAAGAACGCAGCGAAATGCGATAATTAATGTGAATTGCAGAATTCAGTGAATCATCGAGTCTTTGAACGCACATTGCACCCCCTGGTATTCCGGGGGGTATGCCTGTCCGAGCGTCATTGCTGCCCTCAAGCACGGCTTGTGTGTTGGGTCGTCGTCCCCCCGGGGACGGGCCCGAAAGGCAGCGGCGGCACCGCG…	900	900	99	0	100	KC253959.1	Aspergillus	melleus	EF30200073_EF30200073	IC GF 20q	IC0027	middle	0.01	5	14	20q
ACCTCCCACCCTTGTCTCTGTACACCTGTTGCTTTGGCGGGCCCACCGGGGCCACCCGGTCGCCGGGGGACGCTCGTCCCCGGGCCCGCGCCCGCCGAAGCGCTCTGTGAACCCTGATGAAGATGGGCCGTCTGAGTACTATGAAAATTGTCAAAACTTTCAACAATGGATCTCTTGGTTCCGGCATCGATGAAGAACGCAGCGAAATGCGATAAGTAATGTGAATTGCAGAATTCCGTGAATCATCGAATCTTTGAACGCACATTGCGCCCCCTGGCATTCCGGGGGGCATGCCTGTCCGAGCGTCATTTCTGCCCTCAAGCACGGCTTGTGTGTTGGGTGCGGTCCCCCCGGGGACCTGCCCGAAAGGCAGCGGCGACGTCCGTCTGGTCCTCGAGC…	815	815	100	0	99.12	MK837955.1	Talaromyces	sp.	EF30200079_EF30200079	IC GF 20t	IC0027	rectum	0.01	10	24	20t
CAAAACAAAAAGGGGCGGGTTCCCCGCAGCAACGAACTACAGTATACATGGTGTGAGGTTGGCCCCGAGGGACCCTCACTCAGTAATGATCCTTCCGTAGGGTGAACCTGCGGAAGGATCATTACTGATTGAGGATGCCTCTTGGCGTCAGGCCTCCCACCCGTGTATACCGTACCGAGTTGCTTCGGTGAGACCGCCCCCTTTTCGTTAGGGGGGCACAGCGCTCGCCGGAGACACCAACGTGAACACTCTCTGAAGATTAGTCGTATGAGTCGATAGTATCGCAATCATTTAAAACATTCAACAATGGATATAACGGTTACCACATCGTTGAAGAACGCAGCGAAATACGATAATTACAGTGAAATGCAGAAATCAATGAATCATCCAGAATTCGAA…	366	467	95	5e-97	85.16	MF284669.1	Aspergillus	ochraceus	EF30200082_EF30200082	IC GF 20w	IC0034	rectum	0.001	5	69	20w
GATTTGAGGTCAAATTTAAGAAAATCAAATTTTATGATGGGGTAATCCTAGACATAAAATTCCATAAATTTCGAGTAGACGTCCGTGCACTCACTGCCAAACCCGAGGGTTTGAGGGTGGATGACGCTCAAACAGGCATGCCTTGTGGAATACCACAAGGCGCAATGTGCGTTCAAAAATTCGATGATTCACAAAGTCTGCAATTCATATTACTTATCGCATTTCGCTGCGTTCTTCATCGATGCGAGAACCAAGAGATCCGTTGTTGAAAGTTTTAATTATTAGGTTTGTTGACAAATTAAGTTTGTTTTA	525	525	98	5e-145	97.72	NR_164391.1	Suhomyces	pyralidae	EF30317739_EF30317739	IC GF 20x	IC0031	rectum	0.01	25	54	20x
GATTTCATGACACTGAAACAGGCATGCCTTTCGGAATACCAAAAGGCGCAAGGTGCGTTCAAAGATTCGATGATTCGCTGAATTCTGCAATTCACATTACTTATCGCATTTCGCTGCGTTCATCATCGATGCGAGAGCCAAGAGATCCGTTGTTAAAAGTTTTGATTAATTAAGATACTCTTACGTTCGTTACACTGATGTTTGATTATTAACCCGGAGGTCAACGGTTCACAGAGGTGGTAGAATCTGATAAGGTCTTTCGACCAATCAATAATGATCCTTCCGCAGGTTCTCATTACGGAATGAGGATCATTATTGATTGGTCGAAGGACTTATCAGAATCTACCACCTCGTTGAACCGTTGAACTCCTGGTTAATAATCAGACATCACTGTAACGA…	527	916	97	3e-145	98.02	KJ825976.1	Cryptococcus	flavescens	EF30317741_EF30317741	IC GF 20y	IC0027	rectum	0.01	10	24	20y
CACGGACGTCGCCGCTGCCTTTCGGGCAGGTCCCCGGGGGGACCGCACCCAACACACAAGCCGTGCTTGAGGGCAGAAATGACGCTCGGACAGGCATGCCCCCCGGAATGCCAGGGGGCGCAATGTGCGTTCAAAGATTCGATGATTCACGGAATTCTGCAATTCACATTACTTATCGCATTTCGCTGCGTTCTTCATCGATGCCGGAACCAAGAGATCCATTGTTGAAAGTTTTGACAATTTTCATAGTACTCAGACGGCCCATCTTCATCAGGGTTCACAGAGCGCTTCGGCGGGCGCGGGCCCGGGGACGAGCGTCCCCCGGCGACCGGGTGGCCCCGGTGGGCCCGCCAAAGCAACAGGTGTACAGAGACAAGGGTGGGGAGGTTGGGCCGCGAG…	843	1161	99	0	96.49	KM222497.1	Penicillium	sp.	EF30317743_EF30317743	IC GF 20z	IC0027	middle	0.001	10	17	20z
TGAAAGTTTTGACTATTTGTTTTTCTCAGAAGATACTGCTATTACAAAGAGTTTATGGTTGTCCACCGGCGGGCGAGCCCACCGAGGAAACGAAAAGGTACTCAAAGGCAAGGTTTCTATCCCAGATTGGAGCGACTCCAACGGTAATGATCCTTCTCCGTAAGGTGACCTGCGGAAGGATCATTACCGTTGGAGTCCGCTCCAATCTGGGATAGAACCCTTGCCTTTGAGTACCTTTTCGTTTCCTCGGTGGGCTCGCCCGCCGGTGGACAACCATAAACTCTTTGTAATAGCAGTATCTTCTGAGAAAAACAAATAGTCAAAACTTTCAACAACGGATCTCTTGGTTCTGGCATCGATGAAGAACGCAGCGAAATGCGATAAGTAGTGTGAATTGCA…	850	1128	100	0	99.36	KC288117.1	Nigrograna	mackinnonii	EF30317744_EF30317744_EF30317745_EF30317745	IC GF 21b	IC0027	middle	0.001	10	17	21b
GAAAGTTGGGTGTTTTACGGCGTGGCCACGTCGGGTTTCCGGTGCGAGGTGATGTTTACTACGCAGAGGTCGCCGCGGACGGGCCGCCACTCCATTTCAGGGCCGGCGGTATGCTGCCGGTCCCCAACGCCGGGCTCCCCAAGGGGAGCTCGAGGGTTGAAATGACGCTCGAACAGGCATGCCCGCCAGAATGCTGGCGGGCGCAATGTGCGTTCAAAGATTCGATGATTCACTGAATTCTGCAATTCACATTACTTATCGCATTTCGCTGCGTTCTTCATCGATGCCAGAACCAAGAGATCCGTTGTTGAAAGTTTTGATTCATTTATAGTGCCTTGCGGCGGATTCAGAAGAGACTGGTCAATACAGAAGAGTTTATGGTCTCCGGCGGCCGCCTGG…	939	939	99	0	99.42	JN943305.1	Cordyceps	pseudomilitaris	EF30317747_EF30317747	IC GF 21c	IC0028	middle	0.01	5	32	21c
CCGCGCCTCCGGGATGCGGCCGCCCGAGATAGAACCCTTTGCCTTTCTTAGTACCGTTCGTTGCCTCGTCAGGTTCGCCTGACAGAGGACCTACCAACCAAACCTTTTTTATAAGCAGTAAACGTTTAACATACCAATAAATTAAAACTTTCAACAACGGATCTCTTGGTTCTGGCATCGATGAAGAACGCAGCGAAATGCGATAAGTAGTGTGAATTGCAGATTTCAGTGAATCATCGAATTTTTGAACGCACATTGCGCCCTTTGGCA	355	355	99	6e-94	90.44	KT581677.1	Berkleasmium	Berkleasmium	EF30317749_EF30317749	IC GF 21d	IC0034	middle	0.01	5	62	21d
GGATCATTACTGGGTTTTTGGGCTCTGCCCGCCACCCGCCCTCTGTTATTTAGTGACTATTGTTTCGGCTCGGGCAACCGGCCGGCAGTACTCTTGAGTAAACTGAAGTCTGATATACTGAAAATAAAAAAAACTTTCACAACGGATCTCTTGGTTCTGGCAACGATGAA	250	250	100	2e-62	93.1	EU041820.1	Veronaeopsis	simplex	EF30317751_EF30317751	IC GF 21e	IC0034	middle	0.01	5	62	21e
TATGGTGGTGACCAACCCCCGCAGGTCCTTCCCGAGCGAGTGACAGAGCCCCATACGCTCGAGGACCAGACGGACGTCGCCGCTGCCTTTCGGGCAGGTCCCCGGGGGGACCGCACCCAACACACAAGCCGTGCTTGAGGGCAGAAATGACGCTCGGACAGGCATGCCCCCCGGAATGCCAGGGGGCGCAATGTGCGTTCAAAGATTCGATGATTCACGGAATTCTGCAATTCACATTACTTATCGCATTTCGCTGCGTTCTTCATCGATGCCGGAACCAAGAGATCCATTGTTGAAAGTTTTGACAATTTTCATAGTACTCAGACAGCCCATCTTCATCAGGGTTCACAGAGCGCTTCGGCGGGCGCGGGCCCGGGGACGGACGTCCCCCGGCGACCA…	832	832	100	0	100	MK204300.1	Talaromyces	verruculosus	EF30317760_EF30317760	IC GF 21u	IC0034	middle	0.001	5	63	21u
GAAAGTTTTAAATAATTTATATTTATACTCAGACTACAATCTTCAGACAGAGTTCGAGATGTCTTCGGCGGCGCGGGCCCGGGGCAGAAGCCCCCCGGCGGCCTTACGGCGGGCCCACCGAAGCAACAAGGTATAATAAACACGGGGGGAGGTGGACCCAGAGGCCCTCACTCAGTAATGATCTTCCGTAGGTGAACCTGCGGAAGGATCATTACTGAGTGAGGGCCCTCTGGGTCCAACCTCCCACCCGTGTTTATTATACCTTGTTGCTTCGGTGGGCCCGCCGTAAGGCCGCCGGGGGGCTTCTGCCCCCGGGCCCGCGCCCGCCGAAGACATCTCGAACTCTGTCTGAAGATTGTAGTCTGAGTATAAATATAAATTATTTAAAACTTTCAACAA…	946	1459	100	0	93.87	MF037411.1	Termitomyces	aurantiacus	EF30317764_EF30317764	IC GF 21w	IC0027	middle	0.01	5	14	21w
CGTTCAAAGACTCGTGATTCACGAATTCTGCAATTCACATTACTATCGCATTTCGTGCGTTCTTTATCGATGCCGAACCCAGAGTCCGTTGTGAAAGTTTTAAATAATTTATATTTATACTCAGACTACAATCTTCAGACAGAGTTCGAGATGTCTTGGCGGGTGCGGGCCGGGGGCAGAAGCCCCCGGGCGCCCTTAGGCGGGCCCCCCGGAACCACCAGGTATTATTAACCAGGGGGGGGGTTGGCCCCGAGGGCCCTCACTCCAGTAATGATCCTTCGTAGGGGGACCTGCGGAAGGATCATTACTGAGTGAGGGCCCTCTGGGTCCAACCTCCCACCCGTGTTTATTATACCTTGTTGCTTCGGTGGGCCCGCCGTAAGGCCGCCGGGGGGCTTC…	689	1245	100	0	90.3	MF037411.1	Termitomyces	aurantiacus	EF30317766_EF30317766	IC GF 21y	IC0028	middle	0.01	10	36	21y
GGAGCCGATCCCCGACGCCGACCCCCCGGAGGGGTTCGAGGGTTGAAATGACGCTAGGACAAGCGTGCCCGCCGTAATACTGGCGATCGCAGTGTGCGTTCAAAGATTCGATGATTCTCTGAATTCTGCATTTCACATTACTTATCGCATTTCGCTGCGTTCTTCATCGATGCGTGAACCGTTAGATCCGTTGTATGAAAGTTTTGATTCATTTTCGAAACGCCCACGAAGGGGCGCCGACAAAGGCTCAGATATATAAGAACCCGCGAGGGAGTATACGAAAGAGTTTTGATTGATCCTCCGGCGGGAGCCTTGGTCCGGGGCTGCGACGCACCCGGCGCAGACATCCCGCCGAGCAACCAGTTTGGTAACGTTCACATTGAGTTTGGGAAGTTGTAA…	590	590	97	2e-164	92	KY315595.1	Trichoderma	helicum	EF30317768_EF30317768	IC GF 22a	IC0028	rectum	0.01	10	40	22a
CATTACTTATCGCATTCGCTGCGTTCTTCATCGATGCCGAACCAAGAGATCCATTGTGAAAGTTTTAATTTAGTTTGCTTGTATCAAGCTCAGACGACACGCTAAAAACAAGAATTTCGTGTGTCCCGGCGGCTTACGCCCCCCGGAAGGGGCGCGCACCGCCGAAGCAACGTTGTTCAGGTATTCACGGGGGAGGTTAGCCCTGCCTGTGGGCGAGGCCTGCACTCGGTAATGATCTCCGTAGGTGAACCTGCGGAAGGATCATTACCGAGTGCAGGCCTCGCCCCACAGGCAGGCCTAACCTCCCACCCGTGAATACCTGACCAACGTTGCTTCGGCGGTGCGCGCCCCCTTCCCGGGGGGCGTAAGCCGCCGGGGACCACACCGAACTTCTTGTTT…	1088	2285	100	0	98.7	KR154899.1	Aspergillus	sp.	EF30317775_EF30317775	IC GF 22d	IC0027	rectum	0.01	10	24	22d
GCAACTCTTTAATGATCCTTCCGTAGGGGGACCTGCGGAGGGATCATTAAAGAGTTGCAAAACTCCCAAACCATATGTTTATCTACCTGTTTCGTTGCTTCGGCAGGTTGCGCCCTTCGGGGCCGCCTGCCGGAGTATCCAAAACTCTTGTTAATTACTGTTCTGTCTGAGTAAACTTTTAATAGTTAAAACTTTCAACAACGGATCTCTTGGTTCTGGCATCGATGAAGAACGCAGCGAAATGCGATAAGTAATGTGAATTGCAGAATTCAGTGAATCATCGAATCTTTGAACGCACATTGCGCCCATTAGTATTCTAGTGGGCATGCCTGTTCGAGCGTCATTTCAACCCTCAAGCACTGCTTGGTGTTGGGGCGTCTGCAGCTCCGGCTGCAGGCC…	881	881	96	0	99.18	MT441611.1	Phialemoniopsis	cornearis	EF30317777_EF30317777	IC GF 22e	IC0027	rectum	0.01	10	24	22e
GGAATACCCGGGCCCAATGGCGTTCAAAGACTCGTGATTCAAGAATTCTGCAATTCACATTAATTATCCATTCCGTGCTTTTTCATCGATGCGGAACCGAAATCCGTTGTGAAAGTTTTAACTAATTTGCTTAATCGCTCAGACTGCATTCTTCAGACAGCGTTCAAGATTGTCTCCGGCAGGCGCGGCCCGGGGCAGAAGCCCCCCGGCGGCCCTGAGGCGGCCTGCCGAAGCAACAAGGTACAATAAACACGGGGGGAGGTTGACCCAGAGGGCCCTCACTCAGTAATGATTTCCGTAGGGTGACCTGCGGAAGGATCATTACTGAGTGAGGGCCCTCTGGGTCCAACCTCCCACCCGTGTTTATTGTACCTTGTTGCTTCGGCAGGCCCGCCTCAC…	1225	1994	100	0	95.09	MH398044.1	Penicillium	sp.	EF30317781_EF30317781	IC GF 22j	IC0028	rectum	0.01	10	40	22j
ACCGAGGTCAACATTCAGAAATTGGTGGGGTTTACGGCCGGGAACCGCTACACTTCCAAAGCGAGGATATATTACTACGCTCGGAGTTATAGCGAGCCCGCCACTGATTTTCAGGGCCTGCAGCCGGAGCTGCAGACGCCCCAACACCAAGCAGTGCTTGAGGGTTGAAATGACGCTCGAACAGGCATGCCCACTAGAATACTAATGGGCGCAATGTGCGTTCAAAGATTCGATGATTCACTGAATTCTGCAATTCACATTACTTATCGCATTTCGCTGCGTTCTTCATCGATGCCAGAACCAAGAGATCCGTTGTTGAAAGTTTTAACTTATTAAAAGTTTACTCAGACAGAACAGTAATTAACAAGAGTTTTAGATACTCCGGCAGGCACCCGTAGG…	900	900	99	0	99.4	LC371259.1	Phialemoniopsis	curvata	EF30317783_EF30317783	IC GF 22l	IC0028	rectum	0.01	10	40	22l
AGTTGCAAAACTCCCCAAACCATATGTTTATCTACCTGTTTCGTTGCTTCGGCAGGCGGTTCCTCTGGAGCCTTCGCCCTACGGGTGCCTGCCGGAGTATCTAAAACTCTTGTTAAATACTGTTCTGTCTGAGTAAACTTTTAATAAGTTAAAACTTTCAACAACGGATCTCTTGGTTCTGGCATCGATGAAGAACGCAGCGAAATGCGATAAGTAATGTGAATTGCAGAATTCAGTGAATCATCGAATCTTTGAACGCACATTGCGCCCCTTAGTATTCTAGTGGGCATGCCTGTTCGAGCGTCATTTCAACCCTCAAGCACTGCTTGGTGTTGGGGCGTCTGCAGCTCCGGCTGCAGGCCCTGAAAATCAGTGGCGGGCTCGCTATAACTCCGAGCG…	835	835	100	0	99.14	MH700255.1	Phialemoniopsis	sp.	EF30317785_EF30317785	IC GF 22m	IC0027	middle	0.01	5	14	22m
GGTCAACATTAGTAAATTGGGGGGGTTTAACGGCCGGGAACCGCCACACTTCCAAAGCGAGAGAGATTACTACGCTCGGAGTTATAGCGAGCCCGCCACTGTTTTTCAGGGCCTGCAGCCGTGAGCTGCAGACGCCCCAACACCAAGCAGTGCTTGAGGGTTGAAATGACGCTCGAACAGGCATGGCCACTAGAATACTAATGGGCGCAATGTGCGTTCAAAGATTCGATGATTCACTGAATTCTGCAATTCACATTACTTATCGCATTTCGCTGCGTTCTTCATCGATGCCAGAACCAAGAGATCCGTTGTTGAAAGTTTTAACTATTAAAAGTTTTCTCC	595	595	99	4e-166	98.25	MT441611.1	Phialemoniopsis	cornearis	EF30317787_EF30317787	IC GF 22n	IC0027	middle	0.01	5	14	22n
AGGTCACATTCAGAAATTGGGGGGTTTAACGGCCGGGAACCGCCACACTTCCAAAGCGAGAAAGTTTACTACCCTCGGAGTTATAACGAGCCCGCCGCTGGTTTTCAGGGTCTGCAGCCCGAGCTGCCAACGCCCCAACACCCAACAGTGCTTGGGGGTTGAAATGACCCTCGAACAAGCATGCCCACTAAAATACTAATGGGCGCAATGGGCGTTCAAAGATTCGATGATTCAATGAATTCTGCAATTCACATTAATTATCGCATTTTGCTGCCTTCTTCATCGATGCCAGAACCAAAAAATTCGTTGTTGAAAGTTTTTACTTTTAAAAGTTTACTCTCACAGAAAAGAAATTTTCAAGAGTTTTGGATACTCCGGCGGGCGGCCCCGAAGGGCGCA…	654	654	97	0	91.58	MT441611.1	Phialemoniopsis	cornearis	EF30317791_EF30317791	IC GF 22s	IC0034	middle	0.01	5	62	22s
ACGTCAACAACCGCTAATGCATTTAAGGCGAGCCATTTGACTGGCAGCGCCCAAATCCACCCGCATCGCGAAACCCGAGGGGGTGAGGTGTTCATGACACTCACACAGGCATGCCCTCCGGAATACCAGAGGGCGCAAGGTGCGTTCAAAGATTCGATGATTCACTGAATTCTGCAATTCACATTACTTATCGCATTTCGCTGCGTTCTTCATCGATGCGAGAGCCAAGAGATCCGTTGTTGAAAGTTGTTTTTTGTTATCATGTTATACATTCATTACGACTAATAGTTTGGGCCGAAGCCACAGTTCACAGTGTGTGTGGGTCAAGTGTAATGTCCACTTGAAGACCTAGTAATGATCCTTCCGCAGGTCACCCTACGGAAGGGTTG	662	662	98	0	97.92	KM246197.1	Cryptococcus	dimennae	EF30317793_EF30317793	IC GF 22t	IC0034	middle	0.01	5	62	22t
ATCCGAGGTCAACATTCAGAAATTGGTGGGGTTTAACGGCCGCGGAACCGCTACACTTCCAAAGCCGAGTGATATATTACTACGCTCGGAGTTATAGCGAGCCCGCCACTGATTTTCAGGGCCTGCAGCCGGAGCTGCAGACGCCCCAACACCAAGCAGTGCTTGAGGGTTGAAATGACGCTCGAACAGGCATGCCCACTAGAATACTAATGGGCGCAATGTGCGTTCGAAGATTCGATGATTCACTGAATTCTGCAATTCACATTACTTATCGCATTTCGCTGCGTTCTTCATCGATGCCAGAACCAAGAGATCCGTTGTTGAAAGTTTTAACTTATTAAAAGTTTACTCAGACAGAACAGTATTTAACAAGAGTTTTAGATACTCCGGCAGGCACGC…	863	863	99	0	98	MH700255.1	Phialemoniopsis	sp.	EF30317804_EF30317804	IC GF 23b	IC0030	rectum	0.01	25	48	23b
GGAGGATCATTAAGAATTGATAATATTTGTGAAATTTATACAAACAAAATAATACTATACTCAAAACAAAAATAATTAAAACTTTTAACGATGGATCTCTTGGTTCTCGTATCGATGAACAACGCAGCGAAACGCGATATTTCTTGTGAATTGAGAAGTGAATCATCTTTTTTGAACGCCATTGCACTTTGGGGTATCCCCAAAGTATACTTGTTTGAGCGTTGTTTCTCTCTTGGAATTGCATTGCTTTTCTAATATATTGAATCATATTCGTTTGAAAAACACACTATTCACCTCATATCAGGTAAGATTACCGCTGAACTTAAACATACATAAGGGGG	490	490	98	2e-134	92.75	HG936037.1	Galactomyces	Galactomyces	EF30317807_EF30317807	IC GF 23h	IC0030	rectum	0.01	25	48	23h
TGATCTGAGGTTGAATAGTGTTGTTTTTCAACGAATTTGATTCAATATTTTAGAATAGCAATGCAATTCCTAGAGAGAAACAACGCTCAAACAAGTATACTTTGGGGGATACCCCAAAGTGCAATGTGCGTTCAAAAACTGATGATTCACTTCTGCAATTCACAAGAAATATCGCGTTTCGCTGCGTTCTTCATCGATACGAGAACCAAGAGATCCATTGTTAAAAGTTTTGATTATTTTTGTTTTGACTATAGAATTATTGTTGTTGGAAGAAATTCCCCAAATATGACCAATTCTAAAGGATCCTTCCGCATC	496	496	99	4e-136	95.22	HG936010.1	Galactomyces	Galactomyces	EF30317810_EF30317810	IC GF 23k	IC0028	rectum	0.01	10	40	23k
GATCTGAGGTTGAATAGTGTTGTTTTTCAACGAATTTGATTCAATATTTTAGAAAAGCAATGCAATTCCAAGAGAGAAACAACGCTCAAACAAGTATACTTTGGGGGATACCCCAAAGTGCAATGTGCGTTCAAAAACTGATGATTCACTTCTGCAATTCACAAGAAATATCGCGTTTCGCTGCGTTCTTCATCGATACGAGAACCAAGAGATCCATTGTTAAAAGTTTTGATTATATTTGTTTTGACTATAGAATTATTGTTGTTTG	473	473	100	2e-129	98.51	LC423514.1	Galactomyces	aff.	EF30317812_EF30317812	IC GF 23l	IC0034	middle	0.01	10	66	23l
GCAAAAAAAAGGATCATATACTGGAAGTGCGGGTGTGCCCTCGGGCACCCAACCTCACACCCGTAGAATACAAAACACACTGTGTGCTCTCGCGCGAGAGACCCCCCCCCGGGGTGTGCACGCGCGCGAGAAACCACTGGAGCTTCTTTGTTTTTAAGCATGATCTCTGAGCTTTAATAAGCAAAATTGATTAAAAAACTTTCACAAATGGAATCTCTTTGGTTCCGGCATCGAATGAAGGAACCGCAGCCGAACCTGCCGATAAGGTAAATGCCGAATTGGCAGAAATTCCAGTGGAAATCATCGAGGTCTTTGGAACCGCACATTGGCGCCCCTGGCAATCCGGGGGGGCAT	305	305	97	8e-79	84.73	KJ174451.1	Aspergillus	aeneus	EF30317818_EF30317818	IC GF 23o	IC0030	fore	0.01	25	44	23o
TATTCTCTTGGTTCCGGTCGGTTGAAGAGCGCAGCGAAATGCGATACACGTATGTGAAATGCAGAATTCAGTGAATCATCGAGTCTTTGAACGCACATTGCGCTCGCCGTATTCCGGAGGGCATGCGTGTCCGAGCGTCATTGCTGCCCTCAAGCACGGCTTGTGTGTTGGGC	244	244	98	8e-61	92.53	KC634215.1	Penicillium	sp.	EF30317821_EF30317821	IC GF 23p	IC0030	middle	0.001	25	47	23p
TGCCTTGGACCTGCTTACGCCCCACCACCAAGCCTGCTTGAGGGTTGAAATGACGCTCGAACAGGCATGCCCCCTCTAATACTAAAGGGGGCACTGTGCGGTCCCGAAATCTGATTCACTGAATTCTGCTCCTCTCATTACTTATTGCATTTCTTTGCTGCCTTCTTCTACGCCACAACCACCACAACCGCTGTTGTTGGTTTTTCTACTAAAAGTTTACTCCTCAGAACAGTAATTAACAAGAGTTTTGGATACTCCGGCCGGCGGCCCCCAAGGGCGCAACCTGCCTAACCAACGAACCACGTAGATAAACATATGGTTTTGGAGTTTTACAACTCGTGATTGAGTACTTCGCTCGCACTTAGATGGACCATCATGGGTCAAACCTGAAATGTAACA…	307	307	81	3e-79	83.58	MT441611.1	Phialemoniopsis	cornearis	EF30317823_EF30317823	IC GF 23q	IC0034	middle	0.01	5	62	23q
TGCGGAAGGATCATTAATGAAATAATACTTTGCAGCTTCAAGTTGTTGCTGGTCTTTAACAAGACATGTGCACACTTGTTGTTGTGAATATTCATCCACCTGTGCACTTCTGTAAGTCTGGAAAATTATCATGAAGTTTACTTTGTGGTTTGAAAGGTTGCTTTTTTAAAGCTCCTTTTGACTTTCCAGGCTTATGAATTCATATACTCTTTGTATGTCATGAATGTCTTGTTTACTGGACTTATGTCCTCTAAAACTATATACAACTTTCAACAACGGATCTCTTGGCTCTCGCATCGATGAAGAACGCAGCGAAATGCGATAACTAATGTGAATTGCAGAATTCAGTGAATCATCGAGTCTTTGAACGCACCTTGCGCCCTCTGGTATTCCGGAGGG…	1332	1332	100	0	99.86	MH860533.1	Cylindrobasidium	evolvens	EF30317827_EF30317827	IC GF 23s	IC0028	rectum	0.001	10	43	23s
GATCCGAGGTCAACCTTGGGTAATAAGGCTTTTAACGGCCGGAACCCGCAGCACGCCCAGAGCGAGATGTAACTACTACGCTCGGAGTGACAGCGAGCCCGCCACTGCATTTCAGGGCCTGCGGCAGCCGCAGGTCCCCAACACAAGCCCGGGGCTTGATGGTTGAAATGACGCTCGAACAGGCATGCCCGCCAGAATACTGGCGGGCGCAATGTGCGTTCAAAGATTCGATGATTCACTGAATTCTGCAATTCACATTACTTATCGCATTTCGCTGCGTTCTTCATCGATGCCAGAACCAAGAGATCCGTTGTTGAAAGTTTTGACTTATTCAGTACAGAAGACTCAGAGAGGCCATACAATGCAATAGTTTGGTTTACCTCCGGCGGGCGCCCGCGA…	917	917	99	0	99.41	MT530063.1	Chaetomiaceae	sp.	EF30317830_EF30317830	IC GF 23t	IC0031	fore	0.01	25	50	23t
CTTGAAATGACGCTCGAACAGGCATGCCCACTAGAATACTAGTGGGCGCAATGTGCGTTCAAAGATTCGATGATTCACTGAATTCTGCAATTCACATTACTTATCGCATTTCGCTGCGTTCTTCATCGATGCCAGAACCAAGAGATCCGTTGTTGAAAGTTTTAACTTATTAAAAGTTTACTCAGACAGAACAGTAATTAACAAGAGTTTTAGATACTCCGGCAGGCACCCGTAGGGCGAAGGCTCCAGAGGAACCGCCTGCCGAAGCAACGAAACAGGTAGATAAACATATGGTTTGGGAGTTTTGCAACTCTTTAATGATCCCTCCGCAGGCA	608	608	99	5e-170	99.7	LC371259.1	Phialemoniopsis	curvata	EF30317832_EF30317832	IC GF 23u	IC0030	rectum	0.001	25	49	23u
GGGGGGTTTACGGCCGGGAACCGCCACACTTCCAAAGCGAGAGAGATTACTACGCTCGGAGTTATAGCGAGCCCGCCACTGTTTTTCAGGGCCTGCAGCCGCGAGCTGCAGACGCCCCAACACCAAGCAGTGCTTGAGGGTTGAAATGACGCTCGAACAGGCATGCCCACTAGAATACTAATGGGCGCAATGTGCGTTCAAAGATTCGATGATTCACTGAATTCTGCAATTCACATTACTTATCGCATTTCGCTGCGTTCTTCATCGATGCCAGAACCAAGAGATCCGTTGTTGAAAGTTTTAACTATTAAAAGTTTACTCAGACAGAACAGTAATTAACAAGAGTTTTGGATACTCCGGCAGGCGGCCCCGAAGGGCGCAACCTGCCGAAGCAACGAA…	830	830	99	0	99.56	MT441611.1	Phialemoniopsis	cornearis	EF30317835_EF30317835	IC GF 23v	IC0028	middle	0.01	10	36	23v
GCGGAGGGATCATTACCGAGTTTACAACTCCCAAACCCCTGTGAACATACCAATTGTTGCCTCGGCGGATCAGCCCGCTCCCGGTAAAACGGGACGGCCCGCCAGAGGACCCCTAAACTCTGTTTCTATATGTAACTTCTGAGTAAAACCATAAATAAATCAAAACTTTCAACAACGGATCTCTTGGTTCTGGCATCGATGAAGAACGCAGCAAAATGCGATAAGTAATGTGAATTGCAGAATTCAGTGAATCATCGAATCTTTGAACGCACATTGCGCCCGCCAGTATTCTGGCGGGCATGCCTGTTCGAGCGTCATTTCAACCCTCAAGCCCCCGGGTTTGGTGTTGGGGATCGGCGAGCCCTCGCGGCAAGCCGGCCCCGAAATCTAGTGGCGGTC…	876	876	99	0	99.79	MN486564.1	Fusarium	poae	EF30317837_EF30317837	IC GF 23w	IC0028	rectum	0.01	10	40	23w
TACGCTCGAGGACCAGGACGCGGTGCCGCCGCTGCCTTTCGGGCCCGTCCCCCGGGGGGGACGACGACCCAACACACAAGCCGGGCTTGAAGGGCAACAATGACGCTCGGACAGGCATGCCCCCCGGAATGCCAGGGGGCGCAATGTGCGTTCAAAGACTCGATGATTCACTGAATTCTGCAATTCACATTACTTATCGCAGTTCGCTGCGTTCTTCATCGATGCCGGAACCAAGAGATCCATTGTTGAAAGTTTTAATTAGGTTTGCTTGTATCAAGCTCAGACGACACGCTAAAAACAAGAAGTTCGGTGTGGTCCCCGGCGGCTTACGCCCCCCGGGAAGGGGGCGCGCACCGCCGAAGCAACGTTGGTCAGGTATTCACGGGTGGGA	717	717	100	0	99.74	MH855382.1	Aspergillus	puniceus	EF30317839_EF30317839	IC GF 23x	IC0028	rectum	0.01	10	40	23x
TTGGAAGTAAAGTTGGTAACAAGGTCTCGGTAGGTGAACCTGCGGAGGGATCATTACAAGTACACTACCGGCCTAACCCGCCGGCTATGTATAACCCTTTGTTGTCCGACTCTGTTGCCTCCGGGGCGACCCTGCCTTCGGGCGGGGGCCCCGGGTGGACACTTCAAACTCTTGCGTAACTTTGCAGTCTGAGTAAATTTAATTAATAAATTAAAACTTTCAACAACGGATCTCTTGGTTCTGGCATCGATGAAGAACGCAGCGAAATGCGATAAGTAATGTGAATTGCAGAATTCAGTGAATCATCGAATCTTTGAACGCACATTGCGCCCCCTGGTATTCCGGGGGGCATGCCTGTTCGAGCGTCATTTCACCACTCAAGCCTCGCTTGGTATTGGG…	955	955	99	0	99.24	MF473310.1	Cladosporium	velox	EF30317864_EF30317864_EF30317865_EF30317865	IC GF 12a	IC0034	rectum	0.01	10	70	12a
GAGGGATCATTACCAGAGTGCCCTAGGCTCTCCAACCCATTGTGAACTTACCAAACGTTCCCTCGGCGGGCTCAGCGCGCGGTGGCCTCCGGGCCTCCGGGCGTCCGCCGGGGAAAACCAAACCCTGATTTAATCGTATTTCTCTGAGGGGCGAAAGTCCGAAAACAAAATGAATCAAAACTTTCAACAACGGATCTCTTGGCTCTGGCATCGATGAAGAACGCAGCGAAATGCGATAAGTAATGTGAATTGCAGAATTCAGTGAATCATCGAATCTTTGAACGCACATTGCGCCCGCCGGCACTCCGGCGGGCATGCCTGTCCGAGCGTCATTTCAACCCTCAGGCCCACCCTTCCGGGGGAGCGGGCCTGGTGATGGGGATCGGCGGCCCTCGCGGC…	957	957	99	0	99.81	NR_145044.1	Sarocladium	bactrocephalum	EF30317866_EF30317866_EF30317867_EF30317867	IC GF 12b	IC0034	rectum	0.001	10	73	12b
TAGGAAGTAAAAGTCGTAACAAGGTCTCCGTTGGTGAACCAGCGGAGGGATCATTACAGAGTTGCMAAACTCCCAAACCATATGTTTATCTACCTGTTTCGTTGCTTCGGCWGGTTGCGCCCTTCGGGGCCGCCTGCCGGAGTATCCAAAACTCTTGTTAATTACTGTTCTGTCTGAGTAAACTTTTAATAGTTAAAACTYTCAACAAYGGATMTCTTGGTTCTGGCRTCGATGAAGAACGCAGCGAAATGCGATRAGTAATGTGAATTGCMGAATTCAGTGAATCATCGAATCTTTGAACGCACATTGCGCCCATTAGTATTCTAGTGGBCATGCCTGTTCGAGCGTCATTTCAACCCTCAAGCACTGCTTGGTGTTGGGGCGTCTGCAGCTYCGGCT…	905	905	96	0	96.46	MT441611.1	Phialemoniopsis	cornearis	EF30317889_EF30317889_EF30317890_EF30317890	IC GF 12o	IC0027	middle	0.001	10	17	12o
AGAAGTAAAAGTCGTAACAAGGTCTTCCGTTGGTGAACNAGCGGAGGGATCATTACCAGAGTGCCCTAGGCTCTCCAACCCATTGTGAACTTACCAAACGTTCCCTCGGCGGGCTCAGCGCGCGGTGGCCTCCGGGCCTCCGGGCGTCCGCCGGGGAAAACCAAACCCTGATTTAATCGTATTTCTCTGAGGGGCGAAAGTCCGAAAACAAAATGAATCAAAACTTTCAACAACGGATCTCTTGGCTCTGGCATCGATGAAGAACGCAGCGAAATGCGATAAGTAATGTGAATTGCAGAATTCAGTGAATCATCGAATCTTTGAACGCACATTGCGCCCGCCGGCACTCCGGCGGGCATGCCTGTCCGAGCGTCATTTCAACCCTCAGGCCCACCCTTC…	1000	1000	99	0	98.58	MK336588.1	Sarocladium	strictum	EF30317891_EF30317891_EF30317892_EF30317892	IC GF 12p	IC0028	rectum	0.001	10	41	12p
TGGTGAACAGCGGAAGGGATCATTACCGAAGTGCCCTATGCTCTCCCACCCATTGAGAACTTACCAGACGTTCCCTCGGCGGGCTCAGCGCGTGGTGGCCTCCGGGGCCGTCCGTGTGCCGTCCAGCTCGTGGGTAAAACCAAAGCCTGATTTGATCGTATTTCTCTGAGGGGCGAATGTCCGAAAACAAAATGAATCATAACTTTCAACAACGGATCTCTTGGCTCTGGCATCGATGAATAACGCATCGAAATGCGATAAGTAATGTGAATTGCAGAATTCAGTGAATCATCGAATCTTTGAACGCACATTGCGCCCGCCGGCACTCCGGCGGGCATGCCTGTCCGAGCGTCATTTCAACCCTCAGGCCCACCCTTCCGGGGGAGCGGGCCTGGTGAT…	721	721	100	0	91.54	MH859630.1	Sarocladium	strictum	EF30317893_EF30317893	IC GF 12q	IC0034	rectum	0.01	10	72	12q
TAGGAGGTAAAGGTGGTACCAAGRTTTCRGTRGGTGAACTTGCGGAAGGACATTACCTAGAGTGYSTAGGCCTTGCCNTGCYATCTCTWACCCATGTNTCTTTGGNNGGTACMTTASGTTTCNGTCGCGTGGGTTCGCCCACBGAYKGGASAAASTTAAACVCTWTGCANGTTGAAATVAKCTTCKGAAAAAATTWAATRGTTACAACTTTCAASAACGGATCTSTTGGTTCTGGCATCVAWGAAGAACGCAGCGAAATGCGATAAGTAGTGBGAATTGCAGAATTCAGYGAATCATCVAATCTTTGAASGCACATTGCGCCCCTTGGTWKTMCATGGGGCATGCCYGKTCGARCGTCATTTGBASCKTCRATCTCNNNNANNNTGGTGTTGGGTGNCG…	534	534	99	2e-147	81.02	MG976431.1	Epicoccum	sp.	EF30317901_EF30317901_EF30317902_EF30317902	IC GF 12v	IC0034	middle	0.01	10	66	12v
TTAGGAAGTAAAAGTCGTAACAAGGTTTCCGTAGGTGAACCTGCGGAAGGATCATTACCTAGAGKTGTAGGCTTTGCCTGCTATCTCTTACCCATGTCTTTTGAGTACCTTACGTTTCCTCGGTGGGTTCGCCCACCGAYTGGACAAASTTAAACCCTTTGCAGTTGAAATVAGCGTCTGAAAAAACTTAATRGTTACAACTTTCAACAACGGATCTCTKGGTTCTGGCATCGAYGAAGAACGCAGCGAAATGCGATAAGTAGTGTGAATTGCAGAATTCAGTGAATCATCGAATCTTTGAASGCACATWGCGCCCCWTGGTWTTCCRTGGGGCATGCCTGYYCGAGCGTCATTTGTACCKTCWAKCTCTGCTTGGTGTTGGSTGTKTGTCTCCCGTAK…	902	902	93	0	94.12	MN215621.1	Epicoccum	sorghinum	EF30317909_EF30317909_EF30317910_EF30317910	IC GF 12z	IC0034	middle	0.001	10	67	12z
TTTGGGAGTAAAGTKGGTACCAAGTCTCCGGTTGGTGACCCAGCGGAGGGATCATTACCAGAGTGCCCTAKGCTCTCCAACCCATTGTGAACTTACCAAACGTTCCCTCGGCGGGCTCAGCGCGCGGTGGCCTCCGGGCCTCCGGGCGTCCGCCGGGGAAAACCAAASCCTGATTTAATCGTATTTCTCTGAGGGGCGAAAGCCCGAAAACAAAATGAATCAAAACTTTCAACAACGGATCTCTTGGCTCTGGCATCGATGAAGAACGCAGCGAAATGCGATAAGTAATGTGAATTGCAGAATTCASTGAATCATCGAATCTTTGAACGCACATTGCGCCCGCCGGCACTCCGKCGGGCATKCCTGTCCGAGCGTCATTTCAACCCTCAGGCCCACCCT…	1014	1014	96	0	97.93	MH859630.1	Sarocladium	strictum	EF30317911_EF30317911_EF30317912_EF30317912	IC GF 13a	IC0034	middle	0.01	10	66	13a
GGAAGTAAAAGTCGTAACAAGGTCTCCCGTTGGTGAACCAGCGGAGGGATCATTACCAGAGTGCCCTAGGCTCTCCAACCCATTGTGAACTTACCAAACGTTCCCTCGGCGGGCTCAGCGCGCGGTGGCCTCCGGGCCTCCGGGCGTCCGCCGGGGAAAACCAAACCCTGATTTAATCGTATTTCTCTGAGGGGCGAAAGCCCGAAAACAAAATGAATCAAAACTTTCAACAACGGATCTCTTGGCTCTGGCATCGATGAAGAACGCAGCGAAATGCGATAAGTAATGTGAATTGCAGAATTCAGTGAATCATCGAATCTTTGAACGCACATTGCGCCCGCCGGCACTCCGGCGGGCATGCCTGTCCGAGCGTCATTTCAACCCTCAGGCCCACCCTTC…	1005	1005	100	0	98.59	MN313271.1	Sarocladium	strictum	EF30317913_EF30317913_EF30318149_EF30318149	IC GF 13b	IC0034	middle	0.01	10	66	13b
TGATCCGAGGTCAACAGTGTAAATTGTACGTTTGAATGTCGGCGCTATGAGTGCATCCCGTGCGATGTAGTGCTACTACGAAAGGAGTACCTGCGGCGCCACCTGCTTTAAGGTTGGTCTACGGGAGACGCGCAGGCCCGCACCATCCCCAACATCGAGGGTGCTCCTGAGGATGGAAGAGGCAGAGGGTTGAAATGACGCTGGGACACAATGGGCGTTCGGAGATTCGATGATTCACTGGATTCTGCAATTCACACTATTTATCGTAATTCTGCTGCGTTCTTCTTCGATACCGGAATCCACAGATCCCTTGTTGAATGCTGTAACTATGAGATTCTTTCAGACACTGATTTCTTCTGCATAGGGTTTAAGTTTGTCCAATCGGAGGGCGAACACACC…	394	394	99	3e-105	80.61	MG664743.1	Leptosphaeria	spegazzinii	EF30317918_EF30317918	IC GF 13g	IC0034	rectum	0.01	10	72	13g
CATTACCAGAGTGCCCTAGGCTCTCCAACCCATTGTGAACTTACCAAACGTTCCCTCGGCGGGCTCAGCGCGCGGTGGCCTCCGGGCCTCCGGGCGTCCGCCGGGGAAAACCAAACCCTGATTTAATCGTATTTCTCTGAGGGGCGAAAGCCCGAAAACAAAATGAATCAAAACTTTCAACAACGGATCTCTTGGCTCTGGCATCGATGAAGAACGCAGCGAAATGCGATAAGTAATGTGAATTGCAGAATTCAGTGAATCATCGAATCTTTGAACGCACATTGCGCCCGCCGGCACTCCGGCGGGCATGCCTGTCCGAGCGTCATTTCAACCCTCAGGCCCACCCTTCCGGGGGAGCGGGCCTGGTGATGGGGATCGGCGGCCCTCGCGGCCCCCGTC…	1000	1000	100	0	99.63	KF017284.1	Acremonium	sp.	EF30317919_EF30317919_EF30317920_EF30317920	IC GF 13h	IC0034	rectum	0.01	10	72	13h
TTGGTTGAACCAGCGGAAGGATCATTACCGTAAGTGCCCTAGKCTCTMCWAGYCATTGTGAASTTABCAAACGTTNCCWTCGGCGGGCTCAGCGCKCGGTGGCCTCCSGGCCTCCTRKCGTCCGCCGGGGTAMACCAANSCCNTGATYTAATCGTAYTTCTCTGAGGGGCSAAAGYCCGAAAACAAAATGAATCAAWACTTTCAACAACGGATCTCTTGGCTCTGGCATCGATGAAGAACGCAGYGAAAWGCGATARGKAATGTGAATTGCAGAATTCASTGAATCATCGWHTCTTTGAACGCGSATTGCGCCCGCCGGMACTCCRKMGGGCAYKCCTGTCCKAGCGTCATTTCAACCCTCAGGCCCACCCTTCCGGGGGAKCGGGCCTGGTGATGGGG…	784	784	97	0	88.52	MH859630.1	Sarocladium	strictum	EF30317921_EF30317921_EF30317922_EF30317922	IC GF 13i	IC0034	rectum	0.01	10	72	13i
TTTTGAGGAAGTAAAAGTCGTAACAAGGTCTCCGTTGGTGAACCAGCGGAGGGATCATTACCAGAGTGCCCTAGGCTCTCCAASCCATTGTGAACTTACCAAACGTTCCCTCGGCGGGCTCAGCGCGCGGTGGCCTCCGGGCCTCCGGGCGTCCGCCGGGGAAAACCAAASCCTGATTTAATCGTATTTCTCTGAGGGGCGAAAGCCCGAAAACAAAATGAATCAAAACTTTCAACAACGGATCTCTTGGCTCTGGCATCGATGAAGAACGCAGCGAAATGCGATAAGTAATGTGAATTGCAGAATTCAGTGAATCATCGAATCTTTGAACGCACATTGCGCCCGCCGGCACTCCGGCGGGCATGCCTGTCCGAGCGTCATTTCAACCCTCAGGCCCAC…	974	974	99	0	98.19	MN313271.1	Sarocladium	strictum	EF30317923_EF30317923_EF30317924_EF30317924	IC GF 13k	IC0034	middle	0.01	10	66	13k
AGTAAAAGTCGTAACAAGGTTTCCGTAGGTGAACCTGCGGAAGGATCATTACCTAGAGTTGTAGGCTTTGCCTGCTATCTCTTACCCATGTCTTTTGAGTACCTTACGTTTCCTCGGTGGGTTCGCCCACCGATTGGACAAACTTAAACCCTTTGCAGTTGAAATCAGCGTCTGAAAAAAACTTAATAGTTACAACTTTCAACAACGGATCTCTTGGTTCTGGCATCGATGAAGAACGCAGCGAAATGCGATAAGTAGTGTGAATTGCAGAATTCAGTGAATCATCGAATCTTTGAACGCACATTGCGCCCCTTGGTATTCCATGGGGCATGCCTGTTCGAGCGTCATTTGTACCTTCAAGCTCTGCTTGGTGTTGGGTGTTTGTCTCCTGTAGACTCG…	990	990	100	0	99.81	MK809036.1	Epicoccum	sp.	EF30317925_EF30317925_EF30317926_EF30317926	IC GF 13m	IC0034	middle	0.01	10	66	13m
CTGAGGAAGTAAAAGTCGTAACAAGGTTTCCGTAGGTGAACCTGCGGAAGGATCATTACCTAGAGTTGTAGGCTTTGCCTGCTATCTCTTACCCATGTCTTTTGAGTACCTTACGTTTCCTCGGTGGGTTCGCCCACCGATTGGACAAATTTAAACCCTTTGCAGTTGAAATCAGCGTCWGAAAAAACTTAATAGTTACAACTTTCAACAACGGATCTCTTGGTTCTGGCATCGATGAAGAACGCAGCGAAATGCGATAAGTAGTGTGAATTGCAGAATTCAGTGAATCATCGAATCTTTGAACGCACATTGCGCCCCTTGGTATTCCATGGGGCATGCCTGTTCGAGCGTCATTTGTACCTTCAAGCTCTGCTTGGTGTTGGGTGTTKGTCTCCKGTA…	961	961	99	0	97.81	MN215627.1	Epicoccum	sorghinum	EF30317927_EF30317927_EF30317928_EF30317928	IC GF 13o	IC0034	rectum	0.01	10	72	13o
TGGTGAACCAGCGGAGGGATCATTACCGAGTTTACAACTCSCAAACCCCTGTGAACATACCAWTTGKTGCCTCGGCGGATCWGCCCGCTCCCGGTAAAACGGGACGGCCCGYCAGAGGACCCSTAAWCTCTGTTTCTATATGTAAHTTCWGAGTAAAACCATAAATAAATCAAAACTTTCAACAACGGATCTCTTGGTTCTGGCATCGATGAAGAACGCAGCAAAATGCGATAAGTAAYGTGAATTGCAGAATTCAGTGAATCATCGAATCTTTGAACGSACATTGCGCCCGCCAGTATTCYGGCGGSCATGCCTGTTCGAGCGTCATTTCAACCCTCAAGCCCCCGGGTTTGGTGTTGGGGATCGGCGAGCCCTTGCGGCAAGCCGGCCCCGAAATCT…	918	918	100	0	96.99	MN817705.1	Fusarium	proliferatum	EF30317929_EF30317929_EF30317930_EF30317930	IC GF 13p	IC0007	middle	0.001	25	6	13p
WTAGGWAGTAAAAGTCGTAACAAGGTCTCCGTTGGTGAACCAGCGGAGGGATCATTAHAGAGTTGCAAAACTCCCAAACCATATGTTTATCTACCTGTTTCGWWGCTTCGGCAGGTTGCGBCCTTCGGGGCCGCCTGCCGGAGTATCCAAAACTCTCGTTAATTACTGTTCTGTCTGAGTAAACTTTTAATAGTTAAAACTTTCAACAACGRATCTCTTGGTTCTGGCATCGATGAAGAACGCATCGAAWTGCKATAAGTAATGTGAATTGCWGAATTCAGTGAATCATCGAATCTTTGAACGCACATTGCGMCCATTAGTATTCTAGTGGGCATGCCWGTTCGAGCGTCATYTCRACCCTCAAGCACTGCTTGGTGTTGGGGCGTYTGCAGCTSYGGS…	872	872	97	0	94.38	MT441611.1	Phialemoniopsis	cornearis	EF30317943_EF30317943_EF30317944_EF30317944	IC GF 13y	IC0027	middle	0.01	5	14	13y
CGGAGGGATCATTAAAGAGTTGCAAAACTCCCAAACCATATGTTTATCTACCTGTTTCGTTGCTTCGGCAGGTTGCGCCCTTCGGGGCCGCCTGCCGGAGTATCCAAAACTCTTGTTAATTACTGTTCTGTCTGAGTAAACTTTTAATAGTTAAAACTTTCAACAACGGATCTCTTGGTTCTGGCATCGATGAAGAACGCAGCGAAATGCGATAAGTAATGTGAATTGCAGAATTCAGTGAATCATCGAATCTTTGAACGCACATTGCGCCCATTAGTATTCTAGTGGGCATGCCTGTTCGAGCGTCATTTCAACCCTCAAGCACTGCTTGGTGTTGGGGCGTCTGCAGCTCCGGCTGCAGGCCCTGAAAAACAGTGGCGGGCTCGCTATAACTCCGAG…	887	887	99	0	100	MT441611.1	Phialemoniopsis	cornearis	EF30317946_EF30317946	IC GF 25z	IC0028	middle	0.01	5	32	25z
AATAAAACCCGATGGGATTGAGATTTCATGACACTCAGACAGGCATGCCTTTCGGAATACCAAAAGGCGCAAGGTGCGTTCAAAGATTCGATGATTCACTGAATTCTGCAATTCACATTACTTATCGCATTTCGCTGCGTTCTTCATCGATGCGAGAGCCAAGAGATCCGTTGTTGAAAGTTTTGTTTTTGTTAAGATAACAAGACGTTCGTTACACTGATGTTTGTATAAATTAGACCCGGAGGTCAACAGTTCACAAGAGGTGTTGGATAGTTGATAAGACCTTTCGGTCAATCATTAATGATCCTTCCGCAGG	551	551	100	8e-153	98.1	KY102795.1	Papiliotrema	mangalensis	EF30317948_EF30317948	IC GF 26a	IC0034	rectum	0.01	10	70	26a
GACCTGCGGAAGGATCATTACTGAGTGAGGGCCCTCTGGGTCCAACCTCCCACCCGTGTTTATTGTACCTTGTTGCTTCGGCAGGCCCGCCTCACGGCCGCCGGGGGGCTTCTGCCCCCGGGCCCGCGCCTGCCGGAGACAATCTTGAACGCTGTCTGAAGAATGCAGTCTGAGCGATTAAGCAAAATTAGTTAAAACTTTCAACAACGGATCTCTTGGTTCCGGCATCGATGAAGAACGCAGCGAAATGCGATAATTAATGTGAATTGCAGAATTCAGTGAATCATCGAGTCTTTGAACGCACATTGCGCCCCCTGGTATTCCGGGGGGCATGCCTGTCCGAGCGTCATTGCTGCCCTCAAGCCCGGCTTGTGTGTTGGGTCTTGTCCCCCCCGGGGG…	939	939	99	0	100	KY445813.1	Penicillium	sclerotiorum	EF30317952_EF30317952	IC GF 26c	IC0027	middle	0.01	10	16	26c
TCCGAGGTCAACCTGAAAAAATGTATTGATGGGGGTCGGCAGAGCAGCCGGCCGGGCCTACAGAGCGGGTGACAAAGCCCCATACGCTCGAGGATCGGACGGTGCCGCCACTGCCTTTCGGGCCTGTCCCCCGGGGGGGACAAGACCCAACACACAAGCCGGGCTTGAGGGCAGCAATGACGCTCGGACAGGCATGCCCCCCGGAATACCAGGGGGCGCAATGTGCGTTCAAAGACTCGATGATTCACTGAATTCTGCAATTCACATTAATTATCGCATTTCGCTGCGTTCTTCATCGATGCCGGAACCAAGAGATCCGTTGTTGAAAGTTTTAACTAATTTTGCTTAATCGCTCAGACTGCATTCTTCAGACAGCGTTCAAGATTGTCTCCGGCAGGC…	1256	2005	100	0	96.16	MH398044.1	Penicillium	sp.	EF30317954_EF30317954	IC GF 26d	IC0027	rectum	0.01	5	20	26d
TCACATTAATTATCGCATTTCGGTGCGTTCTTTATCGATGCGGAACCAAAAGTTCCGTTGTGAAAGTTTTAACTAATTTTGCTTAATCGCTCAGACTGCATTCTTCAGACAGCGTTCAAGATTGTCTCCGGCAGGCGCGGGCCCGGGGCAGAAGCCCCCCCGGCGGCCGTGAGGCGGGCCTGCCGAAGCAACAAGGTACAATAAACACGGGGGGAGGTGGACCCAGAGGGCCCTCACTCAGTAATGATCTCTCCGTAGGGGGGACCTGCGGAAGGATCATTACTGAGTGAGGGCCCTCTGGGTCCAACCTCCCACCCGTGTTTATTGTACCTTGTTGCTTCGGCAGGCCCGCCTCACGGCCGCCGGGGGGCTTCTGCCCCCGGGCCCGCGCCTGCCGGA…	1186	1933	100	0	94.52	MH398044.1	Penicillium	sp.	EF30317956_EF30317956	IC GF 26e	IC0027	rectum	0.01	5	20	26e
GCGGAAGGATCATTACTGAGTGAGGGCCCTCTGGGTCCAACCTCCCCACCCGTGTTTATTGTACCTTGTTGCTTCGGCAGGCCCGCCTCACGGCCGCCGGGGGGCTTCTGCCCCCGGGCCCGCGCCTGCCGGAGACAATCTTGAACGCTGTCTGAAGAATGCAGTCTGAGCGATTAAGCAAAATTAGTTAAAACTTTCAACAACGGATCTCTTGGTTCCGGCATCGATGAAGAACGCAGCGAAATGCGATAATTAATGTGAATTGCAGAATTCAGTGAATCATCGAGTCTTTGAACGCACATTGCGCCCCCTGGTATTCCGGGGGGCATGCCTGTCCGAGCGTCATTGCTGCCCTCAAGCACGGCTTGTTTGTTGGGTCTTGTTCCCCCGGGAACAGGC…	939	939	100	0	99.8	KU192990.1	Penicillium	sclerotiorum	EF30317958_EF30317958	IC GF 26f	IC0027	rectum	0.01	5	20	26f
CCTCCCACCCGTGTTTATTGTACCTTGTTGCTTCGGCAGGCCCGCCTCACGGCCGCCGGGGGGCTTCTGCCCCCGGGCCCGCGCCTGCCGGAGACAATCTTGAACGCTGTCTGAAGAATGCAGTCTGAGCGATTAAGCAAAATTAGTTAAAACTTTCAACAACGGATCTCTTGGTTCCGGCATCGATGAAGAACGCAGCGAAATGCGATAATTAATGTGAATTGCAGAATTCAGTGAATCATCGAGTCTTTGAACGCACATTGCGCCCCCTGGTATTCCGGGGGGCATGCCTGTCCGAGCGTCATTGCTGCCCTCAAGCACGGCTTGTTTGTTGGGTCTTGTTCCCCCGGGAACAGGCCCGAAAGGCAGTGGCGGCACCGTCCGATCCTCGAGCGTATG…	819	819	100	0	99.78	MG725819.1	Aspergillus	niger	EF30317960_EF30317960	IC GF 26k	IC0028	middle	0.01	5	32	26k
TACACAGACTACTTTGAAAAACATTAGTTATTGTCTTCCTCTGGCACGGGCACGCCCGCCCCCCTGGCGCAGCCGGTGGTCGAGCCGACTGCTGAACGGCCTGCCAAAGCAACACAACGGTGCGAAGATACACAAGGGTGGGGAGATCTACCCCGCTGCGGGGCACGAACTCGTAAATGATCACTCCGCAGGT	206	206	81	4e-49	90.45	GU591735.2	Ascomycota	sp.	EF30317963_EF30317963	IC GF 26l	IC0030	rectum	0.001	25	49	26l
CGAGGTCAACCTTCAGAAGTTGGGGGTTTTACGGCAAGGCTCCGTCGCTTTCCGGTGCGAGATATTGCTACTACGCAGAGGAAGTTACAGCGGGACCGCCACTGGATTTCGGAGCCGGCCTGCCACGGGGGCGGGCCGATCTCCAACACCAAGCCCGGGGGCTTGAGGGTTGAAATGACGCTCGAACAGGCATGCCCGGCAGAATACTGCCGGGCGCAATGTGCGTTCAAAGATTCGATGATTCACTGAATTCTGCAATTCACATTACTTATCGCATTTCGCTGCGTTCTTCATCGATGCCAGAACCAAGAGATCCGTTGTTGAAAGTTTTAATTTATTTGCTTGTGTCACTCAGAAGATTCATATAGAAAACAAGAGTTTAGGGTCCTGCGGCGGGCG…	933	933	100	0	99.42	MN701717.1	Xenoacremonium	sp.	EF30317965_EF30317965	IC GF 26m	IC0034	middle	0.01	5	62	26m
ACCTGCGGAAGGATCATTACTGAGTGAGGGCCCTCTGGGTCCAACCTCCCCACCCGTGTTTATTATACCTTGTTGCTTCGGCGGGCCCGCCGTAAGGCCGCCGGGGGGCTTCTGCCCCCGGGCCCGCGCCCGCCGAAGACATCTCGAACTCTGTCTGAAGATTGTAGTCTGAGTATAAATATAAATTATTTAAAACTTTCAACAACGGATCTCTTGGTTCCGGCATCGATGAAGAACGCAGCGAAATGCGATACGTAATGTGAATTGCAGAATTCAGTGAATCATCGAGTCTTTGAACGCACATTGCGCCCTCTGGTATTCCGGAGGGCATGCCTGTCCGAGCGTCATTGCTGCCCTCAAGCACGGCTTGTGTGTTGGGCCCCGTCCTCCGATCCCGGG…	948	948	100	0	99.43	MK450716.1	Penicillium	sajarovii	EF30317969_EF30317969	IC GF 26o	IC0028	rectum	0.001	10	43	26o
TTACAACTCCCAAACCCCTGTGAACATACCAATTGTTGCCTCGGCGGATCAGCCCGCTCCCGGTAAAACGGGACGGCCCGCCAGAGGACCCCTAAACTCTGTTTATATATGTAACTTCTGAGTAAAACCATAAATAAATCAAAACTTTCAACAACGGATCTATTGGTTCTGGCATCGATGAAGAACGCAGCAAAATGCGATAAGTAATGTGAATTGCAGAATTCAGTGAATCATCGAATCTTTGAACATCATCATGTGACAGCCACGACCCAGGTTATCTCATGTACGTGAGCACTGCGCTGTGTCAGAAGGCGTTCATTTTACGAACTCCATCCAACGCCCCTCGGGGTTTGGCGTTGGGGATCGGCGAGCCCCTGCGGCAAGCCGGCCCCGAAATCT…	688	688	100	0	92.28	MT358796.1	Fusarium	proliferatum	EF30317971_EF30317971	IC GF 26p	IC0028	rectum	0.001	10	41	26p
GAAGGACCGAGGTCAACATTCAAGAAATTGGGGGGTTTACGGCCGGGAACCGCTACACTTCCAAAGCGAGGATATATTACTACGCTCGAAGTTATAGCGAGCCCGCCACGGATTTTCAGGGCCGGCAGCCGGAGCTGCAAACGCCCCAACACCAAGCATGGCTGGAGGGTTGAAATGACGCTCGAACAGGCATGCCCACTAAAATACTAAGGGGCGCAAGGTGCGTTCAAAGATTCGATGATTCACTGAATTCTGCAATTCACATTACTTATCGCATTTCGCTGCGTTCTTCATCGATGCCAAAACCAAAAGATCCGTTGTTGAAAGTTTTAACTTATTAAAAGTTTACTCAGACAGAACAGTATTTAACAAGAGTTTTAGATACTCCGGCAGGCACCC…	822	822	98	0	96.06	KF032658.1	Phialemoniopsis	curvata	EF30317973_EF30317973	IC GF 26q	IC0034	middle	0.01	5	62	26q
GCGGAGGGATCATTAAAGAGTTGCAAAACTCCCAAACCATATGTTTATCTACCTGTTTCGTTGCTTCGGCAGGCGGTTCCTCTGGAGCCTTCGCCCTACGGGTGCCTGCCGGAGTATCTAAAACTCTTGTTAATTACTGTTCTGTCTGAGTAAACTTTTAATAAGTTAAAACTTTCAACAACGGATCTCTTGGTTCTGGCATCGATGAAGAACGCAGCGAAATGCGATAAGTAATGTGAATTGCAGAATTCAGTGAATCATCGAATCTTTGAACGCACATTGCGCCCATTAGTATTCTAGTGGGCATGCCTGTTCGAGCGTCATTTCAACCCTCAAGCACTGCTTGGTGTTGGGGCGTCTGCAGCTCCGGCTGCAGGCCCTGAAAATCAGTGGCGGGCT…	878	878	100	0	99.59	LC371259.1	Phialemoniopsis	curvata	EF30317975_EF30317975	IC GF 26r	IC0027	middle	0.01	5	14	26r
CCGAGGTCAACATTCAGAAATTGGGGGGTTTACGGCCGGGAACCGCCACACTTCCAAAGCGAGAAAGATTACCACCCTCGGAATTATTGCGAGCCCGCCACTGGATTTCCAGGCCCGGCACCCGAACTGCCGACGCCCCCACACCCAGCAATGGTTGAAGGTTGAAATGACGCTTGAACCGGGATGGCCACTAAAATACTAATGGGCGCCATGGGCGTTCCAAGAATCCATGAATCACTGGATTCCGCCATTCACATTACTTAACGCAATTCCCTGCCTTCCTCCTCCATGCCCGAACCCAGAAAACCCTTGGTGAAAGTTTTAACTATTAAAAGTTTACTCTCACACAACAGTAATTTACACGAGATTTGGATACTCCCGCACGCGGCCCCGAAGGGC…	538	538	100	1e-148	87.18	MT441611.1	Phialemoniopsis	cornearis	EF30317977_EF30317977	IC GF 26s	IC0007	fore	0.01	25	3	26s
CGTTGTGAAAGTTTTAACTATTAAAAGTTTACTCAGACAGAACCGTAATTAACAAGAGTTTGGATACTCCGGCAGGCGGCCCCGAAGGGCGCAACCTGCCGAAGCAACGAAACAGGTAGATAAATATATGGTTGGGAGTTTGCAACTCTTTAATGATCCTTCCGTAGGGTGACCTGCGGAGGGATCATTAAAGAGTTGCAAAACTCCCAAACCATATGTTTATCTACCTGTTTCGTTGCTTCGGCAGGTTGCGCCCTTCGGGGCCGCCTGCCGGAGTATCCAAAACTCTTGTTAATTACTGTTCTGTCTGAGTAAACTTTTAATAGTTAAAACTTTCAACAACGGATCTCTTGGTTCTGGCATCGATGAAGAACGCAGCGAAATGCGATAAGTAATGTG…	872	1143	100	0	98.98	JX868784.1	Phialemonium	cf.	EF30317980_EF30317980	IC GF 26t	IC0031	rectum	0.01	25	54	26t
GAATTCTGCAATTCACATTACTTATCGCATTTCGCTGCGTTCTTCATCGATGCCAAAACCAAAAGATCCGTTGTTGAAAGTTTTAACTTATTAAAATTTTACTCAGACAGAACAGAATTTAACAAGAGTTTTAGATACTCCGGCGGGCACCCGTAGGGCGAAGGCTCCCGAGGAACCGCCTGCCGAAGAAACGAACCAGGTATATAAACATATGGTTTGGTAGTTTTGCACCTCTTTAGTGATCCCTCCGCAGGTTCACCTACGGAAGA	420	420	98	2e-113	95.11	KF032658.1	Phialemoniopsis	curvata	EF30317982_EF30317982	IC GF 26v	IC0031	rectum	0.01	25	54	26v
CCTGCGGAGGGATCATTACCAGAGTGCCCTAGGCTCTCCAACCCATTGTGAACTTACCAAACGTTCCCTCGGCGGGCTCAGCGCGCGGTGGCCTCCGGGCCTCCGGGCGTCCGCCGGGGAAAACCAAACCCTGATTTAATCGTATTTCTCTGAGGGGCGAAAGCCCGAAAACAAAATGAATCAAAACTTTCAACAACGGATCTCTTGGCTCTGGCATCGATGAAGAACGCAGCGAAATGCGATAAGTAATGTGAATTGCAGAATTCAGTGAATCATCGAATCTTTGAACGCACATTGCGCCCGCCGGCACTCCGGCGGGCATGCCTGTCCGAGCGTCATTTCAACCCTCAGGCCCACCCTTCCGGGGGAGCGGGCCTGGTGATGGGGATCGGCGGCCCT…	909	909	99	0	99.6	KF017284.1	Acremonium	sp.	EF30317988_EF30317988	IC GF 26x	IC0031	rectum	0.01	25	54	26x
GCGAAATGCGATAAGTAATGTGAATTGCAGAATTCAGTGAATCATCGAATCTTTGAACGCACATTGCGCCCATTAGTATTTTAGTGGGCATGCCTGTTCGAGCGTCATTTCAACCCTCAAGCACTGCTTGGTGTTGGGGCGTCTGCAGCTCCGGCTGCAGGCACTTATGAACAGTGGCGGGCTCGCTATAACTCCGAGAGTACATAACGCTGGTCCCTTAGGAACTGTGGCGGTCCCGGCCGATAAACCCCCCATTTT	377	377	100	1e-100	93.08	MT441611.1	Phialemoniopsis	cornearis	EF30317995_EF30317995	IC GF 27b	IC0034	rectum	0.01	10	70	27b
CCGTGAATACTAAACACTGTTGCTTCGGGCGGAGATCCCCCCCCGGGGGTGACCGCCGGGAGACCACTGAACTTCTTTGTTTAAGCATGATCTCTGAGCTTTAATAAGCAAATTGATTAAAACTTTCAACAATGGATCTCTTGGTTCCGGCATCGATGAAGAACGCAGCAGAACTGCGAAAGTATGCGAATTCGAATTCAGTGAATCATCGAGTCTTTGAACGCACATTGCGCCCCCTGGCATTCCGGGGGGCATGCCTGTCCGAGCGTCATTTCTGCCCATCAAGCGCGGGCTTGTGTGTTGGGTCGTCGTCCCCCCCGGGGGACGGGCCCGAAAGGCAGCGGCGGTACCGTCCGGTCCTCGAGCGTATGGGAGCTTTGTCACCCGCTCGATTAGGGT…	769	769	100	0	97.58	MK445250.1	Aspergillus	aeneus	EF30318001_EF30318001	IC GF 27g	IC0031	fore	0.01	25	50	27g
CCTCCCACCCGTGTTTATTATACCTTGTTGCTTCGGCGGGCCCGCCGTAAGGCCGCCGGGGGGCTTCTGCCCCCGGGCCCGCGCCCGCCGAAGACATCTCGAACTCTGTCTGAAGATTGTAGTCTGAGTATAAATATAAATTATTTAAAACTTTCAACAACGGATCTCTTGGTTCCGGCATCGATGAAGAACGCAGCGAAATGCGATACGTAATGTGAATTGCAGAATTCAGTGAATCATCGAGTCTTTGAACGCACATTGCGCCCTCTCGTATTCCGGAGGGCATGCCTGTCCGAGCGTCATTGCTACCCTCAAGCACGGCGTGTGTGTTGGGCCCCGTCCTCCGATCCCGGGGGACGGGCCCGAAAGGCAGCGGCGGCACCGCGTCCGGTCTTCGAG…	841	841	99	0	98.33	NR_121352.1	Penicillium	simile	EF30318003_EF30318003	IC GF 27h	IC0030	middle	0.01	25	1	27h
GCCGAAGCAACGAAACAGGTAGATAAAAATATGGTTGGGAGTTTTGCAACTCTTTAATGATCCCTTCCGTAGGGTGACCTGCGGAGGGATCATTAAAGAGTTGCAAAACTCCCAAACCATATGTTTATCTACCTGTTTCGTTGCTTCGGCAGGTTGCGCCCTTCGGGGCCGCCTGCCGGAGTATCCAAAACTCTTGTTAATTACTGTTCTGTCTGAGTAAACTTTTAATAGTTAAAACTTTCAACAACGGATCTCTTGGTTCTGGCATCGATGAAGAACGCAGCGAAATGCGATAAGTAATGTGAATTGCAGAATTCAGTGAATCATCGAATCTTTGAACGCACATTGCGCCCATTAGTATTCTAGTGGGCATGCCTGTTCGAGCGTCATTTCAACCCT…	854	973	100	0	99.16	JX868784.1	Phialemonium	cf.	EF30318005_EF30318005	IC GF 27i	IC0031	rectum	0.01	25	54	27i
TCAGAAGTTGGGGGTTTAACGGCTTGGCCGCGCCGCGTACCAGTTGCGAGGGTTTTACTACTACGCAATGGAAGCTGCAGCGAGACCGCCACTAGATTTCGGGGCCGGCTTGCCGCAAGGGCTCGCCGATCCCCAACACCAAACCCGGGGGCTTGAGGGTTGAAATGACGCTCGAACAGGCATGCCCGCCAGAATACTGGCGGGCGCAATGCGCGTTCAAAGATTCGATGATTCACTGAATTCTGCAATTCACATTACTTATCGCATTTTGCTGCGTTCTTCATCGATGCCAGAACCAAGAGATCCGTTGTTGAAAGTTTTGATTTATTTATGGTTTTACTCAGAAGTTACATATAGAAACAGAGTTTACGGGTCCTCTGGCGGGCCGTCCCGTTTTAC…	905	905	100	0	99.6	MF356596.1	Fusarium	fujikuroi	EF30318007_EF30318007	IC GF 27k	IC0007	middle	0.01	25	5	27k
ACGCCCCAACACCAAGCCCTGCTTGAGGGTTGAAATGACGCTCGAGCAGGCATGCCCACTAGAATACTAATGAGGCGCAATGTGCGTTCAGAGATTCGATGATTCACTGAATTCTGCAATTCACATTACTTATCGCATTTCGCTGCGTTCTTCATCGATGCCAGAACCAAGAGATCCGTTGTTGAAAGTTTTAACTTATTAAAAGTTTACTCAGACAGAACAGTAATTAACAAGAGTTTTAGATACTCCGGCAGGCACCCGTAGGGCGAAGGCTCCAGAGGAACCGCCTGCCGAAGCAACGAAACAGGTATATAAACATATGGTTTGGGAGTTTTGCAACTCTTTAATGATCCCTCCGCAGGTTCACCCTA	640	640	99	2e-179	98.1	LC371259.1	Phialemoniopsis	curvata	EF30318011_EF30318011	IC GF 27n	IC0027	middle	0.01	10	16	27n
CTCCGAATGATCCGAGGTCAACATTCAAGAAATTGGGGGGTTACGGCTTGGCCGCGCCTAGCACTACTTGCGAGGGTTTTTCTACTACGCAATGAAGTCTGCAGCGAGACCGCCGCTATATTTCGGGGCCGGCTTGCCTCTGGGGCTCCCCGATCCCCACCACCAGAAGCGCACGGGTGCGTAAGATGAGTTATAGAGACGCTATGACAGGTATGCCACGCCAGAATAGCGGTAGTGCGTTCTGTGCGTCGATGAATTCGATGATTCAGTGAATTCTGCAATTCATATTACTTATCTGCTTTTGTCGCTTACTTCATCAATGCCAGAACCAATATATCCAGTGTTGAATTATTTGATTTATTTATGGATTTACTACACAAGTAACA	276	276	98	7e-70	80.52	MG461559.1	Fusarium	proliferatum	EF30318013_EF30318013	IC GF 27o	IC0027	rectum	0.01	5	20	27o
CGTAGCCTCCCGAGCACCCTTTAGCGAAGAGTTTCCACAACGCTCAGGGGACAGAAGACCCAGCCGGTCGATTTGAGGCACGCGGCGGACCGCGTTGCCCAATACCAAGCGAGGCTTGAGTGGTGAAATGACGCTCGAACAGGCATGCCCCCCGGCAATACCAGGGGGCGCAATGTGCGTTCAAAGATTCGATGATTCACTGAATTCTGCAATTCACATTACTTATCGCATTTCGCTGCGTTCTTCATCGATGCCAGAACCAAGAGATCCGTTGTTAAAAGTTTTAATTTATTAATTAAGTTTACTCAGACTGCAAAGTTACGCAAGAGTTTGAAGTGTCCACCCGGAGCCCCCGCCCGAAGGCAGGGTCGCCCCGGAGGCAACAGAGTCGGACAACAA…	846	846	100	0	99.36	MT214684.1	Cladosporium	sp.	EF30318015_EF30318015	IC GF 27p	IC0030	middle	0.001	25	2	27p
AATCACTGAAGTCTGCAATGCGCGTTAATTAACTCAATGATTTACTGACTTCTGCAATTCCCATTACTTAACACATTTCGCTGCGTTCTTCATCTATGCCAGAACCAACACATCCGTTGTTGAAAGTTTTGATTCATTTAGAAATGATTCCACTCACACATGCTAAAATATAATTCTAGAGTTTGGGTCCCCCGGCGGGCCGCCTGGTTCCGGAGTGTAAGGCCCGGGACGAGAACCCGCCGAAGCAGCGGTTGTAAATGGTATAAGTTCACATGGGGTTTGGGAGTTGAAAACTCGGTAATGATCCCTCCGCAGGTC	427	427	95	1e-115	92.08	MK050625.2	Pochonia	chlamydosporia	EF30318017_EF30318017	IC GF 27q	IC0034	rectum	0.01	10	70	27q
GACCTGCGGAGGGATCATTACCGAGTTTACAACTCCCAAACCCCTGTGAACATACCAATTGTTGCCTCGGCGGATCAGCCCGCTCCCGGTAAAACGGGACGGCCCGCCAGAGGACCCCTAAACTCTGTTTCTATATGTAACTTCTGAGTAAAACCATAAATAAATCAAAACTTTCAACAACGGATCTCTTGGTTCTGGCATCGATGAAGAACGCAGCAAAATGCGATAAGTAATGTGAATTGCAGAATTCAGTGAATCATCGAATCTTTGAACGCACATTGCGCCCGCCAGTATTCTGGCGGGCATGCCTGTTCGAGCGTCATTTCAACCCTCAAGCCCTCGGGTTTGGCGTTGGGGATCGGCGAGCCCTTGCGGCAAGCCGGCCCCGAAATCTAGTGG…	915	915	100	0	99.8	MN486565.1	Fusarium	solani	EF30318019_EF30318019	IC GF 27r	IC0031	fore	0.01	25	50	27r
CCCCCCTGTCTCTATACACCCGTTGCTTTGGCGGGCCCACCGGGGCCACCTGGTCGCCGGGGGACGTCCGTCCCCGGGCCCGCGCCCGCCGAAGCGCTCTGTGAACCCTGATGAAGATGGGCTGTCTGAGTACTATGAAAATTGTCAAAACTTTCAACAATGGATCTCTTGGTTCCGGCATCGATGAAGAACGCAGCGAAATGCGATAAGTAATGTGAATTGCAGAATTCCGTGAATCATCGAATCTTTGAACGCACATTGCGCCCCCTGGCATTCCGGGGGGCATGCCTGTCCGAGCGTCATTTCTGCCCTCAAGCACGGCTTGTGTGTTGGGTGCGGTCCCCCCGGGGACCTGCCCGAAAGGCAGCGGCGACGTCCGTCTGGTCCTCGAGCGTATGG…	795	795	100	0	99.54	MK204300.1	Talaromyces	verruculosus	EF30318021_EF30318021	IC GF 27s	IC0030	rectum	0.001	25	49	27s
TCCGTTGTGAAAGTTTTAACTATTAAAAGTTTACTCAGACAGAACCGTAATTAACCAGAGTTTGGATACTCCGGCGGGCGGCCCCGAAGGGCGCAACCCGCCGAAGCAACGAAACAGGCAGATAAACATATGGTTGGGAGTTTGCAACTCTTTAATGATTCTTCCGTAGGGGTGACCTGCGGAGGGATCATTAAAGAGTTGCAAAACTCCCAAACCATATGTTTATCTACCTGTTTCGTTGCTTCGGCAGGTTGCGCCCTTCGGGGCCGCCTGCCGGAGTATCCAAAACTCTTGTTAATTACTGTTCTGTCTGAGTAAACTTTTAATAGTTAAAACTTTCAACAACGGATCTCTTGGTTCTGGCATCGATGAAGAACGCAGCGAAATGCGATAAGTAAT…	856	1102	100	0	99.16	JX868784.1	Phialemonium	cf.	EF30318023_EF30318023	IC GF 27t	IC0007	fore	0.001	25	4	27t
TGCGGAGGGATCATTAAAGAGTTGCAAAACTCCCAAACCATATGTTTATCTACCTGTTTCGTTGCTTCGGCAGGTTGCGCCCTTCGGGGCCGCCTGCCGGAGTATCCAAAACTCTTGTTAATTACTGTTCTGTCTGAGTAAACTTTTAATAGTTAAAACTTTCAACAACGGATCTCTTGGTTCTGGCATCGATGAAGAACGCAGCGAAATGCGATAAGTAATGTGAATTGCAGAATTCAGTGAATCATCGAATCTTTGAACGCACATTGCGCCCATTAGTATTCTAGTGGGCATGCCTGTTCGAGCGTCATTTCAACCCTCAAGCACTGCTTGGTGTTGGGGCGTCTGCAGCTCCGGCTGCAGGCCCTGAAAAACAGTGGCGGGCTCGCTATAACTCCG…	850	850	99	0	99.78	MT441611.1	Phialemoniopsis	cornearis	EF30318025_EF30318025	IC GF 27u	IC0028	middle	0.01	10	36	27u
CTGCGGAGGGATCATTAAAGAGTTGCAAAACTCCCAAACCATATGTTTATCTACCTGTTTCGTTGCTTCGGCAGGTTGCGCCCTTCGGGGCCGCCTGCCGGAGTATCCAAAACTCTTGTTAATTACTGTTCTGTCTGAGTAAACTTTTAATAGTTAAAACTTTCAACAACGGATCTCTTGGTTCTGGCATCGATGAAGAACGCAGCGAAATGCGATAAGTAATGTGAATTGCAGAATTCAGTGAATCATCGAATCTTTGAACGCACATTGCGCCCATTAGTATTCTAGTGGGCATGCCTGTTCGAGCGTCATTTCAACCCTCAAGCACTGCTTGGTGTTGGGGCGTCTGCAGCTCCGGCTGCAGGCCCTGAAAAACAGTGGCGGGCTCGCTATAACTCC…	848	848	99	0	99.78	MT441611.1	Phialemoniopsis	cornearis	EF30318027_EF30318027	IC GF 27v	IC0028	middle	0.01	5	32	27v
AAGCCGTGCTTGAGGGTTGAAATGACGCTCGAACAGGCATGCCCACTGGAATGCTAGGGGGCGCAATGTGCGTTCAAAGATTCGATGATTCACTGAATTCTGCAATTCACATTACTTATCGCATTTCGCTGCGTTCTTCATCGATGCCGGAACCAAGAGATCCGTTGTTGAAAGTTTTGACTTATTACAAGTTTACTCAAACAG	327	327	100	9e-86	95.59	MT487847.1	Phialemoniopsis	hongkongensis	EF30318029_EF30318029	IC GF 27w	IC0007	middle	0.001	25	6	27w
GTGATCCTTCCGTAGGGGTGACCTGCGGAGGGATCATTAAAGAGTTGCAAAACTCCCAAACCATATGTTTATCTACCTGTTTCGTTGCTTCGGCAGGTTGCGCCCTTCGGGGCCGCCTGCCGGAGTATCCAAAACTCTTGTTAATTACTGTTCTGTCTGAGTAAACTTTTAATAGTTAAAACTTTCAACAACGGATCTCTTGGTTCTGGCATCGATGAAGAACGCAGCGAAATGCGATAAGTAATGTGAATTGCAGAATTCAGTGAATCATCGAATCTTTGAACGCACATTGCGCCCATTAGTATTCTAGTGGGCATGCCTGTTCGAGCGTCATTTCAACCCTCAAGCACTGCTTGGTGTTGGGGCGTCTGCAGCTCCGGCTGCAGGCCCTGAAAAACA…	885	885	96	0	99.59	MT441611.1	Phialemoniopsis	cornearis	EF30318031_EF30318031	IC GF 27x	IC0007	middle	0.001	25	6	27x
GGGGCCGGCTTGCCGCTGGGGCTCGCCGATCCCCAACACCAAACCCGGGGGCTTGAGGGTTGAAATGACGCTCTGAACAGGTCAATGGCTACGCACATGAATACTGGCGTGGCGCTCTGTGCGTTCAGAGATTCGATGATTCAGTGAATTCTGCACTTCACATTACTTATCTGATTTTGCTGCGTTCTTCATCGACGCCAGAACCAATAGATCCGTTGTTGAAAGTTTTGATTTATTTATGGATTTACTCAGAAGTTACATATATAAACAGAGTTTAGGGGTCCTCTGGCGGGCCGACCCGTTTTACCGGGAGCGGGCTGATCCGCCGAGGCAACAATT	492	492	100	6e-135	93.22	MT603302.1	Fusarium	fujikuroi	EF30318033_EF30318033	IC GF 27y	IC0007	fore	0.01	25	3	27y
GGTCAACATTCAGAAGTTGGGGGGTTTACGGCCGGGAACCGCTACACTTCCAAAGCGAGGATATATTACTACGCTCGGAGTTATAGCGAGCCCGCCACTGATTTTCAGGGCCTGCAGCCGGAGCTGCAGACGCCCCAACACCAAGCAGTGCTTGAGGGTTGAAATGACGCTCGAACAGGCATGCCCACTAGAATACTAAGGGGCGCAATGTGCGTTCAAAGATTCGATGATTCACTGAATTCTGCAATTCACATTACTTATCGCATTTCGCTGCGTTCTTCATCGATGCCAGAACCAAGAGATCCGTTGTTGAAAGTTTTAACTTATTAAAAGTTTACTCAGACAGAACAGTAATTAACAAGAGTTTTAGATACTCCGGCAGGCACCCGTAGGGCGAAG…	848	848	100	0	98.15	MH700255.1	Phialemoniopsis	sp.	EF30318035_EF30318035	IC GF 27z	IC0007	fore	0.01	25	3	27z
ATCCTTCCGTAGGTGAACCTGCGGAGGGATCATTAAAGAGTTGCAAAACTCCCAAACCATATGTTTATCTACCTGTTTCGTTGCTTCGGCAGGTTGCGCCCTTCGGGGCCGCCTGCCGGAGTATCCAAAACTCTTGTTAATTACTGTTCTGTCTGAGTAAACTTTTAATAGTTAAAACTTTCAACAACGGATCTCTTGGTTCTGGCATCGATGAAGAACGCAGCGAAATGCGATAAGTAATGTGAATTGCAGAATTCAGTGAATCATCGAATCTTTGAACGCACATTGCGCCCATTAGTATTCTAGTGGGCATGCCTGTTCGAGCGTCATTTCAACCCTCAAGCACTGCTTGGTGTTGGGG	654	654	98	0	99.72	JX868784.1	Phialemonium	cf.	EF30318037_EF30318037	IC GF 28h	IC0030	middle	0.01	25	1	28h
TGCGGAGGGATCATTAAAGAGTTGCAAAACTCCCAAACCATATGTTTATCTACCTGTTTCGTTGCTTCGGCAGGTTGCGCCCTTCGGGGCCGCCTGCCGGAGTATCCAAAACTCTTGTTAATTACTGTTCTGTCTGAGTAAACTTTTAATAGTTAAAACTTTCAACAACGGATCTCTTGGTTCTGGCATCGATGAAGAACGCAGCGAAATGCGATAAGTAATGTGAATTGCAGAATTCAGTGAATCATCGAATCTTTGAACGCACATTGCGCCCATTAGTATTCTAGTGGGCATGCCTGTTCGAGCGTCATTTCAACCCTCAAGCACTGCTTGGTGTTGGGGCGTCTGCAGCTCCGGCTGCAGGCCCTGAAAAACAGTGGCGGGCTCGCTATAACTCCG…	876	876	99	0	100	MT441611.1	Phialemoniopsis	cornearis	EF30318039_EF30318039	IC GF 28n	IC0030	middle	0.001	25	2	28n
AATACTGGCGGGCGCTATGTGACGTTCATGAATTCGATGATTCAGTGAATTCTGCAATTCACATTACTTATCTCAGTTTGCTGCGTTCTTCATCGATGCCAGAACCAATATATCCGTTGTTGAAAGTTTTGATTTATTTATGGTTTTACTCATAAGTTACATATATAAACAAAGTTCAGGCGTCCTCTGGCGGGCCGACCCGTTTTACCGAGACGCGCTGCTGATCCGCCGAGGCAACAATTTGTATGT	351	351	100	7e-93	92.37	KF998985.1	Fusarium	proliferatum	EF30318041_EF30318041	IC GF 28o	IC0031	fore	0.001	25	51	28o
AGGATCATTAATGAATTGCTAGGACGCTCTTTTTAGAGGTCGACCCTTCATTTCCTTACCTGTGCCACCTTCTTTTTCCACATTTTTAACACATCAGTCTAAAGAATGTAAATAGTCTCTTAATTGAGCATAAAATAAATAAAACTTTTAGCAACGGATCTCTTGGCTCTGCATCGATGAAGAACGCGCGAATTGCGATAAGTAATGTGAATTGAGAAATCGTGAATCTCGAATCTTTGAACGCACTTGCCTCTTTGGTATTC	414	414	100	9e-112	94.57	FN428901.1	Occultifur	aff.	EF30318042_EF30318042	IC GF 28p	IC0007	fore	0.01	25	3	28p
CCTATGTGAACCTACCTTTATGTTGCTTCGGCGGTCTCGCGCCGGGCTGCTCCCATAGGGGGCTCCCGGGACCACGCGTCCGCCGGAGACCACAAACTCTTGATTTTGCGAAAGCAGTATTATTCTGAGTGGCCGAAAGGCAAAAAACAAATGAATCAAAACTTTCAACAACGGATCTCTTGGTTCTGGCATCGATGAAGAACGCAGCGAAATGCGATAAGTAATGTGAATTGCAGAATTCAGTGAATCATCGAATCTTTGAACGCACATTGCGCCCGCCAGCATTCTGGCGGGCATGCCTGTTCGAGCGTCATTTCAACCCTCGAGCTCGTCTTTATTGACGAGATCGGTGTTGGGATCCGGCGAGCGGGGGACTCACGTCCCTCTGCCGGTCCCGAA…	929	929	100	0	99.8	LN809025.1	Simplicillium	sp.	EF30318047_EF30318047	IC GF 28q	IC0034	rectum	0.01	5	68	28q
CGGAGGGATCATTACCGAGTACTACACTCATAACCCTTTGTGAACCTTTATACCTGTTGCTTCGGCGGCGCGCCTCTCGGGGCGTGCCCGCCGGTATCATCAGAATCTCTGTTCGAACCCGACGATATTTCTGAGTGTTCTAAGCGAACTGTTAAAACTTTCAACAACGGATCTCTTGGCTCCAGCATCGATGAAGAACGCAGCGAAACGCGATATGTAATGTGAATTGCAGAATTCAGTGAATCATCGAATCTTTGAACGCACATGGCGCCTTCCAGTATCCTGGGAGGCATGCCTGTCCGAGCGTCGTTTCAACCCTCGAGCCCTCGTGGCCCGGCGTTGGGGATCTGCCCAGGCAGGCCCCGAAAACCAGTGGCGGACCCGTTACAGGCCCTTCCT…	856	856	100	0	99.16	MH860814.1	Acremonium	stromaticum	EF30318049_EF30318049	IC GF 8j	IC0031	rectum	0.01	25	54	8j
GGAAGGATCATTAATGATTGACCGAAAGGTCTTATCAACTATCCAACACCTCTTGTGAACTGTTGACCTCAGGGTCTAATGTTATACAAAACATCAGTGGAACGAACGTCTTGTTATCTTAACAAAAACAAAATTTTCACAA	207	207	100	8e-50	93.01	FN424112.1	Bullera	aff.	EF30318050_EF30318050	IC GF 8k	IC0034	rectum	0.001	10	71	8k
CCAGCATGCCTCCCCAGATAGTGAAGCGCCATGGCGTTCCAAAGATTTCGATGATTCACCTGAATTCCTGCAATTCCACATTACATATCGCGTTTCGCTGCGTTCTTTCATCGATGCGGAGCCAAGAGATCCGTTGTGAAAGTTTTAACCATTTCGCTTAGAACACTAAGATATATGTCGGGTTTGGAACAGAGATTTGGTGATACGGCGGGCACGCCCCGGGGGCGCGCCGCCGGGAGCAACAGGTATAAAGGTTCACAAAGGGTTATGAGTGTAGTACTCGGTAATGATCCCTTTCTTTAGGGTAAACGTGCGGAGGGATCATTGCCGAGTACTGCACTCATAACCGTTTGTGAACCTTTATACCTGTTGCTTCGGCGGCGCGCCTCCCGGGGCGTG…	813	1241	99	0	95.68	KU255046.1	Acremonium	furcatum	EF30318053_EF30318053	IC GF 8l	IC0031	rectum	0.01	25	54	8l
AAGACGCTCGAACAGGCATGCCTCCCCAGATAATGAAGCGCCATTGCGTTCAAAGATTCGATGATTCACTGAATTCTGCAATTCCACATTACATATCGCGTTTCGCTGCGTTCTTCATCGATGCGGAGCCAAGAGATTCCGTTGTGAAAGTTTTAACCATTTGGCTTAGACCATTAAGATATATTGTGGGGTTGGAACAGAGATTTGGTGGATCGGCGGGCACGGCCCGGGAGGCGCGCCGCCGAAGCAACAGGTATAAAGGTTCCCAAAGGGTTATGAGTGTAGTACTCGGTAATGATCCTTTCTTTAGGGGKAATWTATGCGTAAGMTCANNAGCGAGTACTACACTSATAACCCTRGTTGNACCTTTATACCTGTTNAGCTTCGKCGGCGSGGTTY…	760	1161	95	0	95.7	MH859665.1	Gliocladium	cibotii	EF30318054_EF30318054_EF30318055_EF30318055	IC GF 8m	IC0031	rectum	0.01	25	54	8m
TCGATGATTCACTGAATTCTGCAATTCCACATTACTTATCGCATTTCGCTGCGTTCTTTCATCGATGCCAGAGCCAAGAGATCCGTTGTGAAAGTTTTGATTTATTTTGTTTTCGGCTTTCGCCCCTCAGATATCCACGAAAAATTCGGTTTTGGTTGTCCCCGGCGGACGCCGTGAGGCCCGGAGGCCGACCGCGCGCTGAGCCCGCCGAGGGAACGATAGTTATGTTCACAATGGGTTGGAGAGCCGAAGCACTCGTTTTGTAATGATC	440	440	100	2e-119	95.97	KU574665.1	Acremonium	sp.	EF30318057_EF30318057	IC GF 8n	IC0034	middle	0.01	5	62	8n
ATCATTACGCAAATATGCGTGTGAGGCATCCCCTCCTCGCGTACCTTCTCATCCCTTATGGCGTACTTCATGTTTCCTCGGCAGGCTTGCCTGCCAATGAGGACCCTTTACAAACCTTTTTGCAGTAAGCAGTATACGTCTGATCAAAAAACATTAATCGTTTACAACTTTCAACAATGGATCTCTTGGTTCTGGCATCGATGAAGAACGCAGCGAAATGCGATAAGTAGTGTGAATTGCAGAATTTAGCGAATCATCGAATCTTTGAACGCACATTGCGCCCCTTGGTATTCCATGGGGCATGCCT	418	418	100	9e-113	91.56	MT230472.1	Pleosporales	sp.	EF30318063_EF30318063	IC GF 8q	IC0031	rectum	0.01	25	54	8q
AAAAAAGTTTGGGCATCAATAAAAAACCGCAGCGAATTGCAATAAGTAGTGTGAATTGCAAAATTTAGCGAATCATCGAATCTTTGAACGCACATTGCGCCCCTTGGTATTCCATGGGGCATGCCTGTTCGAGCGTCATTTCACCCCTTCAAGCACATTTGCTTGGTGTTGGGCGTTTGTCCCGCCTTTCTGCGCGTGGACTCGCCTTAAAGTCATTGGCGGCTGTTTCCCCTTCGGCTCGTAAGCGCAGCAAAGTCGGCGCCCGGAGCTATGGAGAGCAGCATTCCAAGAAGCAAAACTTCTAGTCTTGACCTCGGATCAGGGTAGGATACCGCTGACTTATCTTCTTATC	399	399	94	4e-107	88.92	MT230472.1	Pleosporales	sp.	EF30318064_EF30318064	IC GF 8r	IC0031	rectum	0.01	25	54	8r
GTTGGTGAACAGCGGAGGGATCATTACCAGAGTGCCCTAGGCTCTCCAACCCATTGTGAACTTACCAAACGTTCCCTCGGCGGGCTCAGCGCGCGGCGGCCTCCGGGCCTCCTGGCGTCCGCCGGGGAAAACCAAAGCCTGATTTAATCGTATCTCTCTGAGGGGCGAAAGCCCGAAAACAAAATGAATCAAAACTTTCAACAACGGATCTCTTGGCTCTGGCATCGATGAAGAACGCATCGAAATGCGATAAGTAATGTGAATTGCAGAATTCAGTGAATCATCGAATCTTTGAACGCACATTGCGCCCGCCGGCACTCCGGCGGGCATGCCTGTCCGAGCGTCATTTCAACCCTCAGGCCCACCCTTCCGGGGGAGCGGGCCTGGTGCTGGGGATCG…	942	942	98	0	99.05	MK336588.1	Sarocladium	strictum	EF30318066_EF30318066	IC GF 8s	IC0030	rectum	0.001	25	49	8s
GGAGGGATCATTACCAGAGTGCCCTAGGCTCTCCAACCCATTGTGAACTTACCAAACGTTCCCTCGGCGGGCTCAGCGCGCGGCGGCCTCCGGGCCTCCGGGCGTCCGCCGGGGAAAACCAAACCCTGATTTAATCGTATCTCTCTGAGGGGCGAAAGCCCGAAAACAAAATGAATCAAAACTTTCAACAACGGATCTCTTGGCTCTGGCATCGATGAAGAACGCAGCGAAATGCGATAAGTAATGTGAATTGCAGAATTCAGTGAATCATCGAATCTTTGAACGCACATTGCGCCCGCCGGCACTCCGGCGGGCATGCCTGTCCGAGCGTCATTTCAACCCTCAGGCCCACCCTTCCGGGGGAGCGGGCCTGGTGCTGGGGATCGGCGGCCCTCGCGG…	946	946	100	0	99.81	MK336588.1	Sarocladium	strictum	EF30318068_EF30318068_EF30318069_EF30318069	IC GF 8t	IC0030	rectum	0.001	25	49	8t
TTACCAGAGTGCCCTAGGCTCTCCAACCCATTGTGAACTTACCAAACGTTCCYTCGGCGGGCTCAGCGCGCGGTGGCCTCCGGGCCTCCGGGCGTCCGCCGGGGAAAACCAAACCCTGATYTAATCGTATTTCTCTGAGGGGCGAAAGCCCGAAAACAAAATGAATCAAAACTTTCAACAACGGATCTCTTGGCTCTGGCATCGATGAAGAACGCAGCGAAATGCGATAAGTAATGTGAATTGCAGAATTCAGTGAATCATCGAATCTTTGAACGCACATTGCGCCCGCCGGCACTCCGGCGGGCATGCCTGTCCKAGCGTCATTTCAACCCTCAGGCCCACCCTTCCGGGGGAGCGGGCCTGGTGATGGGGATCGGCGGCCCTCGCGGCCCCCGTCCC…	907	907	100	0	99.2	NR_145044.1	Sarocladium	bactrocephalum	EF30318070_EF30318070_EF30318071_EF30318071	IC GF 9g	IC0034	rectum	0.01	10	72	9g
CAGCGGAGGGATCATTACCAGAGTGCCCTAGGCTCTCCAACCCATTGTGAACTTACCAAACGTTCCCTCGGCGGGCTCAGCGCGCGGTGGCCTCCGGGCCTCCGGGCGTCCGCCGGGGAAAACCAAACCCTGATTTAATCGTATTTCTCTGAGGGGCGAAAGCCCGAAAACAAAATGAATCAAAACTTTCAACAACGGATCTCTTGGCTCTGGCATCGATGAAGAACGCAGCGAAATGCGATAAGTAATGTGAATTGCAGAATTCAKTGAATCATCGAATCTTTGAACGCACATTGCGCCCGCCGGCACTCCGGCGGGCATGCCTGTCCGAGCGTCATTTCAACCCTCAGGCCCACCCTTCCGGGGGAGCGGGCCTGGTGATGGGGATCGGCKGCCCTC…	900	900	99	0	98.8	KF017284.1	Acremonium	sp.	EF30318072_EF30318072_EF30318073_EF30318073	IC GF 9h	IC0034	rectum	0.01	10	72	9h
GTTCCCTCGGCGGGCTCAGCGCGCGGTGGCCTCCGGGCCTCCAGGCGTCCGCCGGGGAAAACCAAACCCTGATTTAATCGTATTTCTCTGAGGGGCGAAAGCCCGAAAACAAAATGAATCATAACTTTCAACAACGGATCTCTTGGCTCTGGCATCGATGAAGAACGCATCGAAATGCGATAAGTAATGTGAATTGCAGAATTCAGTGAATCATCGAATCTTTGAACGCACATTGCGCCCGCCGGCACTCCGGCGGGCATGCCTGTCCGAGCGTCATTTCAACCCTCAGGCCCACCCTT	536	536	100	2e-148	99	MT557317.1	Sarocladium	strictum	EF30318075_EF30318075	IC GF 9i	IC0034	rectum	0.01	10	72	9i
CTGCGGAAGGATCATTACCGAGTGCGGGCCCTCGTGGCCCAACCTCCCACCCTTGTCTCTATACACCCGTTGCTTTGGCGGGCCCACCGGGGCCACCTGGTCGCCGGGGGACGTCCGTCCCCGGGCCCGCGCCCGCCGAAGCGCTCTGTGAACCCTGATGAAGATGGGCTGTCTGAGTACTATGAAAATTGTCAAAACTTTCAACAATGGATCTCTTGGTTCCGGCATCGATGAAGAACGCAGCGAAATGCGATAAGTAATGTGAATTGCAGAATTCCGTGAATCATCGAATCTTTGAACGCACATTGCGCCCCCTGGCATTCCGGGGGGCATGCCTGTCCGAGCGTCATTTCTGCCCTCAAGCACGGCTTGTGTGTTGGGGTGCGGTCCCCCCGGGGA…	959	959	100	0	99.81	MK392095.1	Penicillium	sp.	EF30318077_EF30318077	IC GF 9j	IC0034	rectum	0.01	10	70	9j
GTGAACCTGCGGAGGGATCATTACAGATGAGCCCGAGTCTAACCACCGATATGTACCTACCCCGTTTGTTGGCCGACTCTGTTGCCTCCCCGTTGCGACGCTGCCTTCGGGAGTATCGCTCCCTCTGGACACTTCCTGCTCTGGCGGAGCTTTGCTTTCTGAGTAAACTTATTTAACAACTTAACACTTTTAATCTGGGATCTCTTGGTTCTGGCATCGATTGCGAACGCTAATGTAGTGCTATAAATAATGTGAATTGCACGAATTCATTGAATCATCTAATCTTTGAACACTAATTGCGCCCCCTGGTATTCTCGAGGGTATGTTTGTTCGAGCGTCATTTCACGACGCAGGCCTCGCTTGGTATTGGGCAACGCGGTCCGCCGCGTGCCTCAGATC…	564	564	99	2e-156	86.17	MH884143.1	Cladosporium	sp.	EF30318079_EF30318079	IC GF 9k	IC0027	middle	0.001	10	17	9k
GCCCCTTGGTATTCCGAGGGGCATGCCTGTTCCAGCGTCATTTCAACCCCTCAAGCTCTGCTTGGTGTTGGGTCTCGCTGCTGCTCCGGCGGCGGGCCCTAAAATGAGTTGGCGGTGCCGTCGCGGCTCCTACCGTACTAGCATACCTCTCGCTCTGAAACCCCCGGCGGTTGCCTGCCCCCTAAACCAGCTTCATTCTCACCGGTTGACCTCAGATCAGGTAGGGATACCCGCTGAACTTAAGCATATA	381	381	99	9e-102	94.4	MK240333.1	Scytalidium	sp.	EF30318081_EF30318081	IC GF 9l	IC0028	middle	0.01	5	32	9l
TTTGTCAGTGTCGTCTGAGTACTATAAGCAATCGTTAAAACTTTCAACAACGGATCTCTTGGTTCTGGCATCGATGAAGAACGCAGCGAAATGCGATAAGTAATGTGAATTGCAGAATTCTAGTGAGATCATCGAATCTTTGAACGCACATTGCGCCCCTTGGTATTGGGAGGGGGATGCGCTGTGTGAGCGTCATTTCAACCCCTCGAGCTCTGCTTGGTGGTGGGTCGCGC	366	366	100	2e-97	95.28	MK240333.1	Scytalidium	sp.	EF30318084_EF30318084	IC GF 9m	IC0028	middle	0.01	5	32	9m
GTCTGAGTTGGTGAACCAGAGGAGGGATCATCTCCCGAGTTATCAACTTCTCAAACCCCTGTGAACATACCTTCTGTTGCCTCGGCGGGATCGCTCGAGGCGCCTCTGGGCCAGGATCCAGGCGGTCGCCGCAGGAGCGTAAACTCTCGTCTTTTATATGTATGTTTTGTGTGACACAAGCAAATAAATTAATAACATTTCATACAACAGGATCTCTTGGTTGTTGGTGATCAGATGAAGAACGCAGCGAAATGCGATAAGTAATGTGAATATGCAGAATTCAGCGAATCATCAGAATCATATGATACGCACATTGCGCCCGGCAG	374	374	98	2e-99	88.44	MH855606.1	Xenoacremonium	recifei	EF30318086_EF30318086	IC GF 9n	IC0028	middle	0.01	5	32	9n
AGTAAAAGTCGTAACAAGGTCTCCGTTGGTGAACCAGCGGAGGGATCATTAAAGAGTTGCAAAACTCCCAAACCATATGTTTATCTACCTGTTTCGTTGCTTCGGCAGGTTGCGCCCTTCGGGGCCGCCTGCCGGAGTATCCAAAACTCTTGTTAATTACTGTTCTGTCTGAGTAAACTTTTAATAGTTAAAACTTTCAACAACGGATCTCTTGGTTCTGGCATCGATGAAGAACGCAGCGAAATGCGATAAGTAATGTGAATTGCAGAATTCAGTGAATCATCGAATCTTTGAACGCACATTGCGCCCATTAGTATTCTAGTGGGCATGCCTGTTCGAGCGTCATTTCAACCCTCAAGCACTGCTTGGTGTTGGGGCGTCTGCAGCTCCGGSTGCAGR…	979	979	94	0	99.63	MT441611.1	Phialemoniopsis	cornearis	EF30318087_EF30318087.scf_EF30318088_EF30318088	IC GF 10c	IC0034	middle	0.01	5	62	10c
AAGGTTTCCGTAGGTGAACCTGCGGAAGGATCATTACCGAGTGCGGGCCCTCGCGGCCCAACCTCCCACCCTTGTCTCTGTACACCTGTTGCTTTGGCGGGCCCACCGGGGCCACCCGGTCGCCGGGGGACGCTCGTCCCCGGGCCCGCGCCCGCCGAAGCGCTCTGTGAACCCTGATGAAGATGGGCCGTCTGAGTACTATGAAAATTGTCAAAACTTTCAACAATGGATCTCTTGGTTCCGGCATCGATGAAGAACGCAGCGAAATGCGATAAGTAATGTGAATTGCAGAATTCCGTGAATCATCGAATCTTTGAACGCACATTGCGCCCCCTGGCATTCCGGGGGGCATGCCTGTCCGAGCGTCATTTCTGCCCTCAAGCACGGCTTGTGTGTTGG…	970	970	100	0	98.55	GU566285.1	Penicillium	aculeatum	EF30318091_EF30318091_EF30318092_EF30318092	IC GF 10f	IC0034	rectum	0.001	5	69	10f
AAGGTTTCCGTAGGTGAACCTGCGGAAGGATCATTACCGAGTGCGGGCCCTCGCGGCCCAACCTCCCACCCTTGTCTCTGTACACCTGTTGCTTTGGCGGGCCCACCGGGGCCACCCGGTCGCCGGGGGACGCTCGTCCCCGGGCCCGCGCCCGCCGAAGCGCTCTGTGAACCCTGATGAAGATGGGCCGTCTGAGTACTATGAAAATTGTCAAAACTTTCAACAATGGATCTCTTGGTTCCGGCATCGATGAAGAACGCAGCGAAATGCGATAAGTAATGTGAATTGCAGAATTCCGTGAATCATCGAATCTTTGAACGCACATTGCGCCCCCTGGCATTCCGGGGGGCATGCCTGTCCGAGCGTCATTTCTGCCCTCAAGCACGGCTTGTGTGTTGG…	987	987	100	0	98.57	GU566285.1	Penicillium	aculeatum	EF30318093_EF30318093_EF30318094_EF30318094	IC GF 10g	IC0034	middle	0.001	10	65	10g
TTACCGAGTGTAGGGTGCCTCCGGGCGCCCAACCTCCCACCCGTGACTACCTAACCCTGTTGCTTCGGCGGGGCGCCCCCCCCGGGGGGCCGCCGCCGGGGACTACTGAACCTCCTGTCTGAGCCTGATGCAGTCTGAGCTTTGATATTAAATAGTCAAAACTTTCAACAATGGATCTCTTGGTTCCGGCATCGATGAAGAACGCAGCGAACTGCGATAAGTAATGTGAATTGCAGAATTCAGTGAATCATCGAGTCTTTGAACGCACATTGCGCCCCCTGGCATTCCGGGGGGCATGCCTGTCCGAGCGTCATTGCTGCCCCTTCAAGCCCGGCTTGTGTGTTGGGTCGTCGTCCCCCCCCCGGGGACGGGCCCGAAAGGCAGCGGCGGCACCGCGTC…	942	942	100	0	99.05	NR_135350.1	Aspergillus	ivoriensis	EF30318095_EF30318095_EF30318096_EF30318096	IC GF 10i	IC0028	middle	0.01	5	32	10i
CGGAAGGATCATTACCGAGTGCGGGCCCTCGCGGCCCAACCTCCCACCCTNGTCTCTGTACACCTGTTGCTTTGGCGGGCCCACCGGGGCCACCCGGTCGCCGGGGGACGCTCGTCCCCGGGCCCGCGCCCGCCGAAGCGCTCTGTGAACCCTGATGAAGATGGGCCGTCTGAGTACTATGAAAATTGTCAAAACTTTCAACAATGGATCTCTTGGTTCCGGCATCGATGAAGAACGCAGCGAAATGCGATAAGTAATGTGAATTGCAGAATTCCGTGAATCATCGAATCTTTGAACGCACATTGCGCCCCCTGGCATTCCGGGGGGCATGCCTGTCCGAGCGTCATTTCTGCCCTCAAGCACGGCTTGTGTGTTGGGTGCGGTCCCCCCGGGGACCTG…	911	911	100	0	98.27	MN864274.1	Talaromyces	sp.	EF30318097_EF30318097_EF30318098_EF30318098	IC GF 10k	IC0034	rectum	0.01	5	68	10k
TTTCCGTAGGTGAACCTGCGGAAGGATCATTACTGAGTGAGGGCCCTCCGGGTCCAACCTCCCACCCGTGTCTATCGTACCTTGTTGCTTCGGCGAGCCGGCCGCCAGGCCGCCCTGGGCACTCGCCCGGGGTCCCGCGCTCGCCGGGGACAATCTATGAACTCTGTCTGAAGAATGCAGTCTGAGCGAATAGCAAAAATTAGTTAAAACTTTCAACAACGGATCTCTTGGTTCCGGCATCGATGAAGAACGCAGCGAAATGCGATAAATAATGTGAATTGCAGAATTCAGTGAATCATCGAGTCTTTGAACGCACATTGCGCCTCCTGGTATTCCGGGAGGCATGCCTGTCCGAGCGTCATTGCTGCCCTCAAGCACGGCTTGTGTGTTGGGCCCTCG…	785	785	91	0	91.24	MH858553.1	Penicillium	hirayamae	EF30318102_EF30318102_EF30318103_EF30318103	IC GF 10p	IC0034	rectum	0.01	10	70	10p
AAAGTCGTAACAAGGTCTCCGTTGGTGAACCAGCGGAGGGATCATTATAGAGTTTTCTAAACTCCCAACCCATGTGAACTTACCTTTTGTTGCCTCGGCAGAAGTTATAGGTCTTCTTATAGCTGCTGCCGGTGGACCATTAAACTCTTGTTATTTTATGTAATCTGAGCGTCTTATTTTAATAAGTCAAAACTTTCAACAACGGATCTCTTGGTTCTGGCATCGATGAAGAACGCAGCGAAATGCGATAAGTAATGTGAATTGCAGAATTCAGTGAATCATCGAATCTTTGAACGCACATTGCGCCCATTAGTATTCTAGTGGGCATGCCTGTTCGAGCGTCATTTCAACCCTTAAGCCTAGCTTAGTGTTGGGAATCTACTTCTCTTAGGAGTTGTA…	1003	1003	100	0	100	MT576586.1	Neopestalotiopsis	saprophytica	EF30318104_EF30318104_EF30318105_EF30318105	IC GF 10q	IC0027	rectum	0.01	5	20	10q
CATTACCGAGTTTACAACTCCCAAACCCAAATGTGAACATACCTTTCAGTTGCTTCGGCGGACTCGCCCCAGCGTCCGGATTGGCCCTGTGCCGTCCGCGGCCTGGAGCCAGGCGGCCGCCGGAGACCATAAACTCTTCTGTATTGACCAGTCTCTTCTGAATCCGCCGCAAGGCACTATAAATGAATCAAAACTTTCAACAACGGATCTCTTGGTTCTGGCATCGATGAAGAACGCAGCGAAATGCGATAAGTAATGTGAATTGCAGAATTCAGTGAATCATCGAATCTTTGAACGCACATTGCGCCCGCCAGCATTCTGGCGGGCATGCCTGTTCGAGCGTCATTTCAACCCTCGAGCTCCCCTTGGGGAGCCCGGCGTTGGGGACCGGCAGCATAC…	989	989	100	0	99.45	JN943305.1	Cordyceps	pseudomilitaris	EF30318106_EF30318106_EF30318107_EF30318107	IC GF 10s	IC0027	middle	0.001	10	17	10s
AGGGATCATTACCGAGTTTACAACTCCCAAACCCAAATGTGAACATACCTTTCAGTTGCTTCGGCGGACTCGCCCCAGCGTCCGGATTGGCCCTGTGCCGTCCGCGGCCTGGAGCCAGGCGGCCGYCGGAGACCATAAACTCTTCTGTATTGACCAGTCTCTTCTGAATCCGCCGCAAGGCACTATAAATGAATCAAAACTTTCAACAACGGATCTCTTGGTTCTGGCATCGATGAMGAACGCAGCGAAATGCGATAAGTAATGTGAATTGCAGAATTCAGTGAATCATCGAATCTTTGAACGCACATTGCGCCCGCCAGCATTCTGGCGGGCATGCCTGTTCGAGCGTCATTTCAACCCTCGAGCTCCCCTTGGGGAGCCCGGCGTTGGGGACCGGCA…	944	944	100	0	98.86	JN943305.1	Cordyceps	pseudomilitaris	EF30318108_EF30318108_EF30318109_EF30318109	IC GF 10t	IC0027	middle	0.001	10	17	10t
TCGCCGGGGGACGTTGTMTCYGGGCCCGCGCCCGCCGAAGCGCTCTGTGAACCCTGATGAAGATGGGSTGTCKGAGTAMTATGAAAATTGTCAAAACTTTCAACAATGGATSTMTTGGTTSSGGCATSGATGAAGAACGCAGCGAAATGCGATAAGTAATGTGAATTGCAGAATTCCGTGAATCATCGAATCTTTGAACGCACATTGCGCCCCCTGGCATTCCGGGGGGCATGCCTGTCCGAGCGTCATTTCTGCCCTCAAGCACGGCTTGTGTGTTGGGTGCGGTCCCCCCGGGGACCTGCCCGAAAGGCAGCGGCGACGTCCGTCTGGTCCTCGAGCGTATGGGGCTCTGTCACTCGCTCGGGACGGACMTGCGGGGGTTGGTATCACCACCATATT…	715	715	100	0	96.66	MT152339.1	Talaromyces	sp.	EF30318110_EF30318110_EF30318111_EF30318111	IC GF 10v	IC0028	middle	0.01	5	32	10v
TGGAAAAGGTTCCGTAGGTGAACCTGCGGAAGGATCATTACCGAGTGCKGGCCCTCGCGGCCCTGCCTCCCACCCTTGTCTCTATACACCTGTTGCTTTGGCGGGCCCACCGGGGCCACCTGGTCGCCGGGGGACGTCGTCTCCGGGCCCGCGCCCGCCGAAGCGCTCTGTGAACCCTGATGAAGATGGGCTGTCTGARTACTATGAAAATTGTCAAAACTTTCAACAATGGATCTCKTGGTTCCGGMATSGATGAAGAACGCAGCGAAATGCGATAAGTAATGTGAATTGCAGAATTCCGTGAATCATCGAATCTTTGAACGCACATTGCGCCBCCTGGCATTCCGGGGGGCATGCCTGTCCGAGCGTCATTTCKGCCCTCAAGCACGGCTTGYGTGT…	926	926	99	0	97.38	MK775954.1	Talaromyces	sp.	EF30318112_EF30318112_EF30318113_EF30318113	IC GF 10w	IC0031	rectum	0.01	25	54	10w
AGTAAAAGTCGTAACAAGGTTTCCGTAGGTGAACCTGCGGAAGGATCATTACCTAGAGTTGTAGGCTTTGCCTGCTATCTCTTACCCATGTCTTTTGAGTACCTTACGTTTCCTCGGTGGGTTCGCCCACCGATTGGACAAATTTAAACCCTTTGCAGTTGAAATCAGCGTCTGAAAAAACTTAATAGTTACAACTTTCAACAACGGATCTCTTGGTTCTGGCATCGATGAAGAACGCAGCGAAATGCGATAAGTAGTGTGAATTGCAGAATTCAGTGAATCATCGAATCTTTGAACGCACATTGCGCCCCTTGGTATTCCATGGGGCATGCCTGTTCGAGCGTCATTTGTACCTTCAAGCTCTGCTTGGTGTTGGGTGTTTGTCTCCTGTAGACTCGC…	1000	1000	100	0	100	MN215627.1	Epicoccum	sorghinum	EF30318114_EF30318114_EF30318115_EF30318115	IC GF 10x	IC0007	middle	0.01	25	5	10x
GCGGAAGGACATTACCTAGAGTGYCCTAGGCTCTACAAGTCATTGTGAACYTASTCACGTTACNATTCGGCGGGCTCAGCGCGCGGTGGCCTCCSGGCCTCCTGGCGTCCGCCGGGGAAAACCAAASCCTGATBTAATCGTATTTCTCTGAGGGGCSAAAGCCCGAAAACAAAMTGAATCAAAACTTTCAACAACGGATCTCTTGGCTCTGGCATCGATGAAGAACGCAKCGAAAWGCGRTAWGKAATGTGAATTGCAGAATTCASWGWRTCATCGANTCTTTGAACGCASRTTGCGCCYGCCGGMACTCCGDMGGGCAYKCCTGTYCGAGCGTCATTTCAACCCTCAGGCCCACCCTTCCGGGGGASCGGGCCTGRTGATNGGGGATCGRCGGMCCTC…	691	691	99	0	87.76	KF017284.1	Acremonium	sp.	EF30318120_EF30318120_EF30318121_EF30318121	IC GF 11a	IC0034	middle	0.001	10	65	11a
AAAGTCGTAACAAGGTTTCCGTAGGTGAACCTGCGGAAGGATCATTACCKAGAGTTGTAGGCTTTGCCTGCTATCTCTTACCCATGTCTTTTGAGTACCTTACGTTTCCTCGGTGGGTTCGCCCACCGATTGGACAAACTTAAACCCTTTGCAGTTGAAATCAGCGTCTGAAAAAACTTAATAGTTACAACTTTCAACAACGGATCTCTKGGTTCTGGCATCGATGAAGAACGCAGCGAAATGCGATAARTAGTGTGAATTGCAGAATTCAGTGAATCATCGAATCTTTGAACGCACATTGCGCCCCTTGGTATTCCATGGGGCATGCCTGTTCRAGCGTCATTTGTACCTTCAAGCTSTGCTTGGTGTYGGGHGTTTGTCTCCTGTAGACTCGCCTTA…	946	946	100	0	97.95	MK809036.1	Epicoccum	sp.	EF30318127_EF30318127_EF30318128_EF30318128	IC GF 11t	IC0007	middle	0.001	25	6	11t
AGTCGTAACAAGGTCTCCGTTGGTGAACCAGCGGAGGGATCATTATAGAGTTTTCTAAACTCCCAACCCATGTGAACTTACCATTGTTGCCTCGGCAGAAGCTGCTCGGTGCACCTTACCTTGGAACGGCCTACCCTGTAGCGCCTTACCCTGGAACGGCTTACCCTGCAACGGCTGCCGGTGGACTACCAAACTCTTGTTATTTTATGGTTATCTGAGCGTCTTATTTTAATAAGTCAAAACTTTCAACAACGGATCTCTTGGTTCTGGCATCGATGAAGAACGCAGCGAAATGCGATAAGTAATGTGAATTGCAGAATTCAGTGAATCATCGAATCTTTGAACGCACATTGCGCCCATTAGTATTCTAGTGGGCATGCCTGTTCGAGCGTCATTTCA…	1094	1094	100	0	100	MN421884.1	Pestalotiopsis	adusta	EF30318129_EF30318129_EF30318130_EF30318130	IC GF 11u	IC0027	middle	0.001	10	17	11u
CCTGCGGAAGGACATTACTGAGTGAGGGCCCTCTGGGTCCAACCTCCCACCCTTGTCTCTATACACCTTGTTGCTTTGGTGGGCCGAGCGTTGCGGCCTGGTCGCCGGGTCGACGTCCGTCCCCGGGCCCGCGCCCGCCGAAGCGCTCTGTGAGCCCTGATGAAGATGGGCTGTCTGAGTACTATGATAATTGTCACATCTTTCAACGATGGATCTGTTGCTTCCGGCATCGATGAACAACGCAACGTGCTGCGATTAGTGATGTGAGTTGAAGACTTCGATGCATCATCTCATCTTTGAACGCTTGTTGCGCCCGCTGTTATTCCGGGGGTGATGGCTGTACGATCGTCGTTGCTGTCCTCAAGCACGGGTTGGGTGTTGGGTGCGGCCCCCCCGGGG…	603	603	100	4e-168	88.06	MK392095.1	Penicillium	sp.	EF30318131_EF30318131	IC GF 11x	IC0030	rectum	0.001	25	49	11x
ACAAGGTKTMASTAGGTGAACGTGCGGAAGGMWCATTAATGATTGACCGAACTGTCTTATCNACTATCTNNNCAACWCCTCTTRTGAACTGTTGACCTCSGGGTSTAATTTATACAAACATCRGTGTAVCGAACGTMBTGTTMTCWTAWNCAAAATCAAAACTTTYAACAAYGGRTCTCTTGGCTCTMGCAWMGATGAWGNAACGCANGCGWAAWTGCGNATAAGTAATGTGAATTGCAGAATTCAGWGAATCRTTGAATCKTTGAAMGCACCGWGCGCCTTTTGGTATTCCGAAAGGCAKGCCTGTTTGAGTGTCATGAAATCTCARTCSCHTCGGGTTTTATTATCCGSTGCTGGACTTGGACATGGGCGTCTGCCAGTCAAWTGGCTCGCCTCAAA…	693	693	100	0	87.8	KY102795.1	Papiliotrema	mangalensis	EF30318136_EF30318136_EF30318137_EF30318137	IC GF 11z	IC0027	fore	0.01	5	9	11z
CTTAAGTTCAGCGGGTATTCCTACCTGATCCGAGGTCAACCTATANASAATTAGGGTGTTTTACGGCAGGACGCCGGCTCAGCTGCAGACGAGAATAGAACTACTRCGTCTAGAGCGTGAAACCGACTCCGCCACTGACTTTGRGGAGCTACNNCCAGAGAGGCNNNGGTAGGCTCCCAACRCTAAGCAACRMGGGCTTAAGGGTTGAAATGACGCTCGAACAGGCATGCCCRCYAGAATACTRAYGGGCGCAATGTGCGTTCAAAGATTCGATGATTCACTGAATTCTGCAATTCACATTACTTATCGCATTTCGCTGCGTTCTTCATCGATGCCAGAACCAAGAGATCCGTTGTTGAAAGTTTTAACTTATTTAGTTATWNGRTTCAGAATTCAWGN…	756	756	97	0	88.12	JX256821.1	Xylaria	brunneovinosa	EF30318139_EF30318139_EF30318140_EF30318140	IC GF 15j	IC0027	middle	0.01	10	16	15j
GGAGGGATCATTACCAGAGTGCCCTAGGCTCTCCAACCCATTGTGAACTTACCAAMCGTTCCCTCGGCGGGCTCAGCGCGCGGTGGCCTCCGGGCCTCCGGKCGTCCGCCGGGGAAAACCAAACCCTGRTTTMATCGTATTTCTCTGAGGGGCGAAAGCCCGAAAACAAAATGAATCAAAACTTTCAACAACGGATCTCTTGGCTCTGGCATCGATGAAGAACGCAGCGAAATGCGATAAGTAATGTGAATTGCRGAATTCAGTGAATCATCGAATCTTTGAACGCACATTGCGCCCGCCGGCACTCCGGCGGGCATGCCTGTCCKAGCGTCATTTCAACCCTCAGGCCCACCCTTCCGGGGGAGCGGGCCTGGTGATGGGGATCGGSGGCCCTSGCGG…	893	893	99	0	96.19	NR_145044.1	Sarocladium	bactrocephalum	EF30318703_EF30318703_EF30318704_EF30318704	IC GF 14c	IC0028	rectum	0.001	10	43	14c
TTTAGGAAGTAAAYGTCGTAACARGGTMTCCGTTGGTGAACCAGCGGAGGGATCATTAMTGAGTTGCAAAACTCCCAAACCATATGTTTATCTACCTGTTTCGTTGCTTCGGCGGGTCGGTTCCTCTGGAGCCTTCGCCSTACGGGTGCCTGMYGGAGTATCTARWACKCTKGTTAATWMCTGTTCTGTCTGAGTAAACTATTTAATAAGTTAAAACTTTCAACAACGGATCTCTYGDTTCTGGCATCRATGAAGAACGCAGCGAACTGCGATAAGTAATGYGAATTGCAGAAYTCAGTGAATCWTCGAATCTTYGAASGCACATTGCGCCCATTAGTATTCTAGTGGGCATGCCTGTTCGAGCGTCATTTCAMCCCTCAAGCACTGCTTGGTGTTGGG…	894	894	99	0	93.83	AB278180.1	Phialemoniopsis	curvata	EF30318706_EF30318706_EF30318707_EF30318707	IC GF 14i	IC0034	middle	0.01	5	62	14i
ATATGTTTTGTTGCTGGGCTCAGCGTGCGGTCGGCCTCCGGGCCTCCGGTGCGTCCGCCGGGGCACAACCAAACCCGAATTTTTCGCGTATATCTGAGGGGCGAAAGCCCGAAAACAAAATAAATCAGAACTTTCAACAACGGATCTCTTGGCTCTGGCATCGATGAATAACGCAACGAAATGCGATAAGTAATGTGAATTGCAGAATTCAGTGAATCATCGAATCTTTGAACGCACATTGCGCCCGCCGGCACTCCGGCGGACATGCCTGTCCGAGCGTCATTTCAACCCTCAGGACCGCCCTTTCGGGGGCGGCGCCTGGTGCTGGGGATCAGCGGCCCTCCGGGGCCCCTGTCCCCCAAATTGAGTG	575	575	95	6e-160	96.06	MK017849.1	Sarocladium	spinificis	EF30318708_EF30318708	IC GF 14j	IC0034	middle	0.01	5	62	14j
GAATGCCGGGGGGCGCAATGTGCGTTCAAAGATTCTATGATTCACGGAATTCTGCAATTCAGATTACTTATCGCATTTCGCTGCGTTCTTCATCGATGCCGGAACCAAGAGATCCATTGTTGAAAGTTTTGACGATTTTCATAGTACTCAGACGGCCCATCTTCATCAGGGTTCACAGAGCGCTTCGGCGGGCGCGGGCCCGGGGACGAGCGTCCCCCGGCGACCGGGTGGCCCCGGTGGGCCCGCCAAAGCAACAGGTGTACAGAGACAAGGGTGGGAGGTTGGG	496	496	100	4e-136	97.9	MH244417.1	Talaromyces	sp.	EF30318718_EF30318718	IC GF 14p	IC0034	middle	0.01	5	62	14p
TATGGTGTTGACCCACCCCCGCAGGTCCATCCCGAGCGAGTGACAAATCCCCATACGCTCGAGGACCAGACGGACGTCGCCGCTGCCTTTCCGGCAGGTCCCCGGGGGGACCGCACCCAACACACAAGCCGTGCATTGAGGGTAGAAATGACGCTCGGACAGGCATGCCCCCCGGAATGCCGTGGGGTGCAATGTGCGTTCAAAGATTCAATGATTCACGGAATTCTGCAATTCACATTACTTATCGCATTTCGCTGCGTTCTTCATCGATACCGGAACCGATAGATCCATTGTTGAAAGTTTTGACTATTATCATAATACTCACACGGCCCATCTTCATCATGGTTCACAGAGCGCTTCGGCGGGCGCGGGCCCGGGGACGAGCGTCCCCCGGCGACC…	706	706	99	0	94.36	MK837955.1	Talaromyces	sp.	EF30318720_EF30318720	IC GF 14y	IC0034	rectum	0.001	10	73	14y
TCCGAGGTCAACCTTGAAAGATATAGGTGTGAGACCGGGTGCCGTCGACCCTGGAGACCGGTACGTGCTCCGTGAAGATGCTCAGTGTACCGGGGGTGCGACAGCCCGCCGTCATTGTCTTTGGGAGGGGTCCAGGGGGGTCCCGGGACCAAACCGTCCAACACCAAGCCGGGGGCTTGAGGGGTGAAAATGACGCTCGAACAGGCATGCCCTTCGGAATACCAAAGGGCGCAATGTGCGTTCAAAGATTCGATGACTCACGAGAATTCTGCAATTCGCATTACTTATCGCATTTCGCTGCGTTCTTCATCGATGCCAGAACCAAGAGATCCGTTGTTGAAAGTTTTGCTTTTATTAAAGACTTTACTTAGACAAAGACATGTTTAGTTAAGAATTTTG…	789	789	100	0	100	LT221870.1	Exophiala	spinifera	EF30318722_EF30318722	IC GF 14z	IC0028	middle	0.01	10	36	14z
CTGCGGAAGGATCATTAATGATTGACCGAAAGGTCTTATCAACTATCCAACACCTCTTGTGAACTGTTGACCTCCGGGTCTAATTTATACAAACATCAGTGTAACGAACGTCTTGTTATCTTAACAAAAACAAAACTTTCAACAACGGATCTCTTGGCTCTCGCATCGATGAAGAACGCAGCGAAATGCGATAAGTAATGTGAATTGCAGAATTCAGTGAATCATCGAATCTTTGAACGCACCTTGCGCCTTTTGGTATTCCGAAAGGCATGCCTGTTTGAGTGTCATGAAATCTCAATCCCATCGGGTTTTATTATCCGGTGCTGGACTTGGACATGGGCGTCTGCCAGTCAAATGGCTCGCCTCAAATGACTTAGTGGGATCTCTACCTGACATCCG…	800	800	99	0	97.65	KY102795.1	Papiliotrema	mangalensis	EF30318726_EF30318726	IC GF 15c	IC0007	middle	0.001	25	6	15c
AGGGATCATTACAAGTGACCCCGGTCTAACCACCGGGATGTTCATAACCCTTTGTTGTCCGACTCTGTTGCCTCCGGGGCGACCCTGCCTTCGGGCGGGGGCTCCGGGTGGACACTTCAAACTCTTGCGTAACTTTGCAGTCTGAGTAAACTTAATTAATAAATTAAAACTTTTAACAACGGATCTCTTGGTTCTGGCATCGATGAAGAACGCAGCGAAATGCGATAAGTAATGTGAATTGCAGAATTCAGTGAATCATCGAATCTTTGAACGCACATTGCGCCCCCTGGTATTCCGGGGGGCATGCCTGTTCGAGCGTCATTTCACCACTCAAGCCTCGCTTGGTATTGGGCAACGCGGTCCGCCGCGTGCCTCAAATCGACCGGCTGGGTCTTCTGT…	900	900	100	0	100	MT573533.1	Cladosporium	cladosporioides	EF30318728_EF30318728	IC GF 15d	IC0027	middle	0.01	10	16	15d
GAGGGATCATTACAAGTGACCCCGGTCTAACCACCGGGATGTTCATAACCCTTTGTTGTCCGACTCTGTTGCCTCCGGGGCGACCCTGCCTTCGGGCGGGGGCTCCGGGTGGACACTTCAAACTCATGCGTAACTCTGCAGTCTGAGTAAACTTAATTAATAAATTAAAACTTTTAACAACGGATCTCTTGGTTCTGGCATCGATGAAGAACGCAGCGAAATGCGATAAGTAATGTGAATTGCAGAATTCAGTGAATCATCGAATCTTTGAACGCACATTGCGCCCCCTGGTATTCCGGGGGGCATGCCTGTTCGAGCGTCATTTCACCACTCAAGCCTCGCTTGGTATTGGGCAACGCGGTCCGCCGCGTGCCTCAAATCGACCGGCTGGGTCTTCTG…	893	893	100	0	99.59	MT573533.1	Cladosporium	cladosporioides	EF30318731_EF30318731	IC GF 15e	IC0007	fore	0.001	25	4	15e
CTTATTACGTCTGTCGCGGATGTCAGGTAGAGATCCCACTAAGTCATTTGAGGCGAGCCATTTGACTGGCAGACGCCCATGTCCAAGTCCAGCACCGGATAATAAAACCCGATGGGATTGAGATTTCATGACACTCAAACAGGCATGCCTTTCGGAATACCAGAAGGCGCAGGGTGCGTTCAAAGATTCGATGATTCACTGAATTCTGCAATTCACATTACTTATCGCATTTCGCTGCGTTCTTCATCGATGCGAGAGCCAAGAGATCCGTTGTTGAAAGTTTTGTTTTTGTTAAGATAACAAGACGTTCGTTACACTGATGTTTGTATAAATTAGACCCGGAGGTCAACAGTTCACAAGAGGTGTTGGATAGTTGATAAGACCTTTCGGTCAATCATT…	719	719	92	0	96.98	KY102795.1	Papiliotrema	mangalensis	EF30318734_EF30318734	IC GF 15f	IC0031	rectum	0.01	25	54	15f
AGGAGGATCATTAATGATTGACCGAAAGGTCTTATCAACTATCCACACCTCTCGTGAACTGTTGACCTCCGGTCTAATTTATACAAACTCCATGTAACGATAGTCTTGTTATCTTAACGAAACAAAATTTCACAACGGATCTCTTGGCTCTCGATCGATGAAGAACGCAGGAAATGCAATAACTAATGTGAATTGCAGAATTCAGGGAATCATCAATCATGGAAGCCTTGGCTTTCGGTATTCGAAAGGCATGCGGTTTGAGTGTCAGG	322	322	98	6e-84	88.26	MT355627.1	Papiliotrema	mangalensis	EF30318735_EF30318735	IC GF 15g	IC0031	rectum	0.01	25	54	15g
GTATGCGGAGGGATCATTACAAGTGACCCCGGTCTAACCACCGGGATGTTCATAACCCTTTGTTGTCCGACTCTGTTGCCTCCGGGGCGACCCTGCCTTCGGGCGGGGGCTCCGGGTGGACACTTCAAACTCTTGCGTAACTTTGCAGTCTGAGTAAACTTAATTAATAAATTAAAACTTTTAACAACGGATCTCTTGGTTCTGGCATCGATGAAGAACGCAGCGAAATGCGATAAGTAATGTGAATTGCAGAATTCAGTGAATCATCGAATCTTTGAACGCACATTGCGCCCCCTGGTATTCCGGGGGGCATGCCTGTTCGAGCGTCATTTCACCACTCAAGCCTCGCTTGGTATTGGGCAACGCGGTCCGCCGCGTGCCTCAAATCGACCGGCTGGG…	911	911	99	0	100	MT573533.1	Cladosporium	cladosporioides	EF30318738_EF30318738	IC GF 15i	IC0027	middle	0.01	10	16	15i
GGAGGATCATTAATGATTGACCGAAAGGTCGGAACGACCATCAACACCTCTTGTGAGCTGCTGACCTCCGCGTCTGATTTATACTAACATCAGTGTAACGAGCGTCTTGTTATCTTATCAAGCCAAATCTTTCAGCCACGGATCTCTTGGCTCCCCATCTATGAACGAACGCAGCCAAATGCGATGAGTAATGGCGAGTTGCAAAAATCGTGAAATCTCAAACTTTGAGCGCCCTTGCCCATTTGGTATTCGAAAGGCCTGCTGATTTGAGTGTCCTGGAAATCTCGTCATCGGGGTTTTATTATCCGGTGCTCGCA	278	278	98	2e-70	83.02	MT355627.1	Papiliotrema	mangalensis	EF30318741_EF30318741	IC GF 15k	IC0007	fore	0.01	25	3	15k
TGCCTTTCGGGCCCGTCCCCCGGGATCGGACCGACGGGGCCCAACACACAAGCCGTGCTGTGAGGGCAGCAATGACGCTCGGACAGGCACGCCCTCCGGAATACCAGAGGGCGCAATGTGCGTTCAAAGACTCATATGATTCACTGAATTCTGCAATTCACATTACGTATCGCATTTCGCTGCGTTCTTCATCGATGCCGGAACCAAGAGATCCGTTGTTGAAAGTTTTAAATAATTTATATTTATACTCAGACTACAATCTTCAGACAGAGTTCGAGATGTCTTCGGCGGGCGCGGGCCCGGGGGCAGAAGCCCCCAGGCGGCCTTACGGCGGGCCCGCCGAAGCAACAAGGTATAATAAACACGGGTGGGAGGTTGGACCCAGAGGGCCCTCACTCA…	743	743	99	0	97.7	MH237661.1	Penicillium	raistrickii	EF30318745_EF30318745	IC GF 15l	IC0034	middle	0.01	5	62	15l
CGGAAGGATCATTACTGAGTGAGGGCCCTCTGGGTCCAACCTCCCACCCGTGTTTATTATACCTTGTTGCTTCGGTGGGCCCGCCGTAAGGCCGCCGGGGGGCTTCTGCCCCCGGGCCCGCGCCCGCCGAAGACATCTCGAACTCTGTCTGAAGATTGTAGTCTGAGTATAAATATAAATTATTTAAAACTTTCAACAACGGATCTCTTGGTTCCGGCATCGATGAAGAACGCAGCGAAATGCGATACGTAATGTGAATTGCAGAATTCAGTGAATCATCGAGTCTTTGAACGCACATTGCGCCCTCTGGTATTCCGGAGGGCATGCCTGTCCGAGCGTCATTGCTGCCCTCAAGCACGGCTTGTGTGTTGGGCCCCGTCCTCCGATCCCGGGGGACGG…	946	946	100	0	99.43	MK450716.1	Penicillium	sajarovii	EF30318749_EF30318749	IC GF 15p	IC0034	middle	0.01	5	62	15p
GMTGCGGAAGGATCATTACCTAGAGTTGTAGGCTTTGCCTGCTATCTCTTACCCATGTCTTTTGAGTACCTTACGTTTCCTCGGTGGGTTCGCCCACCGATTGGACAAACTTAAACCCTTTGCAGTTGAAATCAGCGTCTGAAAAAACTTAATAGTTACAACTTTCAACAACGGATCTCTTGGTTCTGGCATCGATGAAGAACGCAGCGAAATGCGATAAGTAGTGTGAATTGCAGAATTCAGTGAATCATCGAATCTTTGAACGCACATTGCGCCCCTTGGTATTCCATGGGGCATGCCTGTTCGAGCGTCATTTGTACCTTCAAGCTCTGCTTGGTGTTGGGTGTTTGTCTCCKGTAGACTCGCCTTAAAACAATTGGCAGCCGGCGTATTGATTTC…	867	867	97	0	99.17	MH824376.1	Epicoccum	sp.	EF30318753_EF30318753_EF30318754_EF30318754	IC GF 15w	IC0007	middle	0.01	25	5	15w
ATGCGGAAGGATCATTACCTAGAGTTGTAGGCTTTGCCTGCTATCTCTTACCCATGTCTTTTGAGTACCTTCGTTTCCTCGGCGGGTCCGCCCGCCGATTGGACAATTTAAACCATTTGCAGTTGCAATCAGCGTCTGAAAAAACTTAATAGTTACAACTTTCAACAACGGATCTCTTGGTTCTGGCATCGATGAAGAACGCAGCGAAATGCGATAAGTAGTGTGAATTGCAGAATTCAGTGAATCATCGAATCTTTGAACGCACATTGCGCCCCTTGGTATTCCATGGGGCATGCCTGTTCGAGCGTCATTTGTACCTTCAAGCTCTGCTTGGTGTTGGGTGTTTGTCTCGCCTCTGCGCGCAGACTCGCCTCAAAACAATTGGCAGCCGGCGTATTG…	881	881	99	0	99.79	MK646045.1	Didymella	americana	EF30318759_EF30318759	IC GF 16c	IC0034	middle	0.01	10	66	16c
GACCTCTGCGCTGCCTTTACGGCAGGTGCCCGGGGGGACCACACCCAACACCCAAGCCGCGCTTGAGGGCAGATGTGACGCTCGGACAGGAATGCCCCCCGGAATGCCAGGGGGCGCAATGTGCGTTCAAAGATTCGATGATTCACGGAATTCTGCATTTCACATTACTTATCGCACTTCGTTGCTTTCTTCATCGATGCCGGAACCAATAGATGCATTGTTGAAAGTTTTGACTGTTTTCATAGTACTCACACGGCCCATCTTCATCATGGTTCACAGAGCGCTTCGGCGGGCGCGGGCCCGGGGACGAGCGTCCCCCGGCGACCGGGTGGCCCCGGTGGGCCCGCCAAAGCAACAGGTGTACAGAGACAAGGGTGGGAGG	575	575	97	6e-160	94.39	KJ145890.1	Talaromyces	verruculosus	EF30318761_EF30318761	IC GF 16d	IC0034	middle	0.01	10	66	16d
GGTTTCACGGCGTGGTCGTTCCGCTCTCCGGTGCGAGGTTGTGCTACTACGCATGAGGAAGCTGCGGCGCGACCGCCACTGAATTTAAGGGACGGGGGCCGCGAGGGCCGCCGATCCCCATCACCAGGCCCGCTCCCCCGGAAGGGTGGGCCTGAGGGTTGAAATGACGCTCGGACAGGCATGCCCGCCGGAGTGCCGGCGGGCGCAATGTGCGTTCAAAGATTCGATGATTCACTGAATTCTGCAATTCACATTACTTATCGCATTTCGCTGCGTTCTTCATCGATGCCAGAGCCAAGAGATCCGTTGTTGAAAGTTTTGATTCATTTTGTTTTCGGGCTTTCGCCCCTCAGAGAAATACGATTAAATCAGGGTTTGGTTTTCCCCGGCGGACGCCCG…	878	878	98	0	98.59	KF017284.1	Acremonium	sp.	EF30318763_EF30318763	IC GF 16e	IC0027	middle	0.001	10	17	16e
GAATACCAAGGGGCGCAATGTGCGTTCAAAGATTCGATGATTCACTGAATTCTGCAATTCACACTACTTATCGCATTTCGCTGCGTTCTTCATCGATGCCAGAACCAAGAGATCCGTTGTTGAAAGTTGTAACTATTAAGTTTTTTCAGACGCTGATTTCAACTGCAAAGGGGTTAAATTTGTCCTATCGGTGGGCGAACCCCCCGAGGAGACGTGAAGACTC	375	375	98	4e-100	97.72	MT557514.1	Phoma	sp.	EF30318765_EF30318765	IC GF 16f	IC0031	rectum	0.01	25	54	16f
TGTAAAAATGTACTTTTGGATGTCGGCGCTATGAGTGCTCGCGCGAGATGTACTGCGCTCCGAAATCAATACGCCGGCTGCCACTTGTTTTAAGGCTAGTCTACGGGAGACGAACACCCAACACCAAGCAGAGATCGAAGGTACAACATGACGCTCGAAGAGGCATGCCCCATGGAAGACCAAGGGGCGCAATGTGCGTTCAGAGATTCGATGATTCACTGAATTCTGCAATTCACACTACTTATCGCATTTCGCTGCGTTCTTCATCGATACCAGAACCCAGAGATCCGTTGTTGAAAGTTGTAACTATTAAATTTTTTCAGACGCTGATTTCAACTGCATAGGGTTTAAGTTTGTCCAATCGGAGGGCGAACCCACCGAGGAAACGTAAGGTACTCA…	730	730	99	0	95.42	MK762588.1	Epicoccum	sorghinum	EF30318767_EF30318767	IC GF 16g	IC0034	middle	0.01	10	66	16g
TCTCGGAGGGATCATTACAAGTGACCCCGGTCTAACCACCGGGATGTTCATAACCCTTTGTTGTCCGACTCTGTTGCCTCCGGGGCGACCCTGCCTTCGGGCGGGGGCTCCGGGTGGACACTTCAAACTCTTGCGTAACTTTGCAGTCTGAGTAAACTTAATTAATAAATTAAAACTTTTAACAACGGATCTCTTGGTTCTGGCATCGATGAAGAACGCAGCGAAATGCGATAAAGTAATGTGAATTGCAGAATTCAGTGAATCATCGAATCTTTGAACGCACATTGCGCCCCCTGGTATTCCGGGGGGCATGCCTGTTCGAGCGTCATTTCACCACTCAAGCCTCGCTTGGTATTGGGCAACGCGGTCCGCCGCGTGCCTCAAATCGACCGGCTGGGT…	896	896	99	0	99.8	MT573533.1	Cladosporium	cladosporioides	EF30318771_EF30318771	IC GF 16j	IC0027	middle	0.01	10	16	16j
CCTTCCGTAGGGTGACCTGCGGAGGGATCATTACAAGTGACCCCGGTCTAACCACCGGGATGTTCATAACCCTTTGTTGTCCGACTCTGTTGCCTCCGGGGCGACCCTGCCTTCGGGCGGGGGCTCCGGGTGGACACTTCAAACTCTTGCGTAACTTTGCAGTCTGAGTAAACTTAATTAATAAATTAAAACTTTTAACAACGGATCTCTTGGTTCTGGCATCGATGAAGAACGCAGCGAAATGCGATAAGTAATGTGAATTGCAGAATTCAGTGAATCATCGAATCTTTGAACGCACATTGCGCCCCCTGGTATTCCGGGGGGCATGCCTGTTCGAGCGTCATTTCACCACTCAAGCCTCGCTTGGTATTGGGCAACGCGGTCCGCCGCGTGCCTCAA…	933	933	99	0	100	MT367253.1	Cladosporium	cladosporioides	EF30318773_EF30318773	IC GF 16k	IC0027	middle	0.01	10	16	16k
AACTTATTACGTCTGTCGCGGATGTCAGGTAGAGATCCCACTAAGTCATTTGAGGCGAGCCATTTGACTGGCAGACGCCCATGTCCAAGTCCAGCACCGGATAATAAAACCCGATGGGATTGAGATTTCATGACACTCAAACAGGCATGCCTTTCGGAATACCAAAAGGCGCAAGGTGCGTTCAAAGATTCGATGATTCACTGAATTCTGCAATTCACATTACTTATCGCATTTCGCTGCGTTCTTCATCGATGCGAGAGCCAAGAGATCCGTTGTTGAAAGTTTTGTTTTTGTTAAGATAACAAGACGTTCGTTACACTGATGTTTGTATAAATTAGACCCGGAGGTCAACAGTTCACAAGAGGTGTTGGATAGTTGATAAGACCTTTCGGTCAATCA…	745	745	98	0	97.91	KY102795.1	Papiliotrema	mangalensis	EF30318776_EF30318776	IC GF 16n	IC0031	rectum	0.01	25	54	16n
GGTCAAGAGTGTAAAAATGTACTTTTGGATGTCGTCGTTATGAGTGCAAAGCGCGAGATGTACTGCGCTCCGAAATCAATACGCCGGCTGCCAATTGTTTTAAGGCGAGTCTACAGGAGACAAACACCCAACACCAAGCAGAGCTTGAAGGTACAAATGACGCTCGAACAGGCATGCCCCATGGAATACCAAGGGGCGCAATGTGCGTTCAAAGATTCGATGATTCACTGAATTCTGCAATTCACACTACTTATCGCATTTCGCTGCGTTCTTCATCGATGCCAGAACCAAGAGATCCGTTGTTGAAAGTTGTAACTATTAAGTTTTTTCAGACGCTGATTTCAACTGCAAAGGGTTTAAGTTTGTCCAATCGGTGGGCGAACCCACCGAGGAAACGTA…	869	869	100	0	100	MK809036.1	Epicoccum	sp.	EF30318781_EF30318781	IC GF 16r	IC0030	middle	0.01	25	1	16r
CCAACCTCCCACCCTTGTCTCTGTACACCTGTTGCTTTGGCGGGCCCACCGGGGCCACCCGGTCGCCGGGGGACGCTCGTCCCCGGGCCCGCGCCCGCCGAAGCGCTCTGTGAACCCTGATGAAGATGGGCCGTCTGAGTACTATGAAAATTGTCAAAACTTTCAACAATGGATCTCTTGGTTCCGGCATCGATGAAGAACGCAGCGAAATGCGATAAGTAATGTGAATTGCAGAATTCCGTGAATCATCGAATCTTTGAACGCACATTGCGCCCCCTGGCATTCCGGGGGGCATGCCTGTCCGAGCGTCATTTCTGCCCTCTAGCACGGCTTGTGTGTTGGGTGCGGTCCCCCCGGGCACCTGCCCGAAAGGCAGCGGCG	676	676	100	0	98.69	MK837955.1	Talaromyces	sp.	EF30318783_EF30318783	IC GF 16s	IC0030	middle	0.01	25	1	16s
GACTGCGGAAGGATCATTAATGATTGACCGAAAGGTCTTATCAACTATCCAACACCTCTTGTGAACTGTTGACCTCCGGGTCTAATTTATACAAACATCAGTGTAACGAACGTCTTGTTATCTTAACAAAAACAAAACTTTCAACAACGGATCTCTTGGCTCTCGCATCGATGAAGAACGCAGCGAAATGCGATAAGTAATGTGAATTGCAGAATTCAGTGAATCATCGAATCTTTGAACGCACCCTGCGCCTTTTGGTATTCCGAAAGGCATGCCTGTTTGAGTGTCATGAAATCTCAATCCCATCGGGTTTTATTATCCGGTGCTGGACTTGGACATGGGCGTCTGCCAGTCAAATGGCTCGCCTCAAATGACTTAGTGGGATCTCTACCTGACATC…	824	824	99	0	97.14	KY102795.1	Papiliotrema	mangalensis	EF30318785_EF30318785	IC GF 16u	IC0030	middle	0.01	25	1	16u
TCGTAGGACCAAACGGAGGTCGCCGCGTGCCTTTCGGGCAGGTCCCCGGGGGGACCGCACCCAACACACAAGCGCTTGCTTGAGGGCAGAAATGACGCTCGGACAGGCATGCCCCCCGGAATGCGAGGGGGCGCAATGTGCGTTCATAGATTCGATGATTCACGGAATTCTGCAATTCACATTACTTATCGCATTTCGCTGCGTTCTTCATCGATGCCAGGAACCAAGAGATCCGTTGTTGAAAGTTTTGACTATTTTCATAGTACTCAGACGGCCCATCTTCATCAGGGTTCACAGAGCGCTTCGGCGGGCGCGGGCCCGGGGACGAGCGACCCCCGGCGACCGGGTGGC	568	568	100	9e-158	96.01	MK837955.1	Talaromyces	sp.	EF30318795_EF30318795	IC GF 16z	IC0030	middle	0.01	25	1	16z
GATAGTTGATAAGACCTTTCGGTCAATCATTAATGATCCTTTCTTCCGGGAGGTGAACCTGCGGAAGGATCATTAATGATTGACCGAAAGGTCTTATCAACTATCCAACACCTCTKGTGAACTGTTGACCTCCGGGTCTAATTTATACAAACATCAGTGTAACGAACGTCTTGTTATCTTAACAAAAACAAAACTTTCAACAACGGATCTCTTGGCTCTCGCATCGATGAAGAACGCAGCGAAATGCGATAAGTAATGTGAAWTGCAGAATTCAGTGAATCATCGAATCTTTGAACGCACCTTGCGCCTTTTGGTATTCYGAAAGGCATGCCTGTTTGAGTGTCATGAAATCTCAATCCATCGGGTTTTTATTATCCGGTGCTGGTACTTGGCACATGG…	632	709	97	4e-177	93.85	KY102795.1	Papiliotrema	mangalensis	EF30318796_EF30318796_EF30318797_EF30318797	IC GF 17a	IC0034	middle	0.01	5	62	17a
TGGTCTCAGTACACCTGTAGCTTTGGCGGGCCCACTGGGGCCACCCGGTGGCCGGGGGACGCTCCTGGCCCGCCCCCCCCGAAGACAAGTGGAATTTTATCTGAAGAGAGTAGTGTGAGTATAAATATAAATTAATTTAAAACTTTCAACTAACGCATCTGATAGGTTCCGTGCATGTGCATGAAGAGACGCAGCGCAAATGAAGATGACGATACAGTAGAATTGCAGAATTCAGTGAATCGAATGAGTCTAATAACGCACGCACGCCCTCTGGTATTGCAGTGAGCGTCAGGCCAGTCCGAGCGTCATTGCTGCCCTCAAGCACAGCGAGTGTGGTGTGCTCCGTGCCGGTCGCAT	211	211	80	2e-50	80.9	MT079273.1	Aspergillus	flavus	EF30318799_EF30318799	IC GF 17b	IC0034	middle	0.001	5	63	17b
TGACCTGCGGAAGGATCATTAATGATTGACCGAAAGGTCTTATCAACTATCCAACACCTCTTGTGAACTGTTGACCTCCGGGTCTAATTTATACAAACATCAGTGTAACGAACGTCTTGTTATCTTAACAAAAACAAAACTTTCAACAACGGATCTCTTGGCTCTCGCATCGATGAAGAACGCAGCGAAATGCGATAAGTAATGTGAATTGCAGAATTCAGTGAATCATCGAATCTTTGAACGCACCA	431	431	98	9e-117	98.37	KY102795.1	Papiliotrema	mangalensis	EF30318801_EF30318801	IC GF 17c	IC0034	middle	0.001	5	63	17c
GATAGTTGATAAGACCTTTCGGTCAATCATTAATGATCCTTTCTTCCGTATGGTGAACCTGCGGAAGGATCATTAATGATTGACCGAAAGGTCTTATCAACTATCCAACACCTCTTGTGAACTGTTGACCTCCGGGTCTAATTTATACAAACATCAGTGTAACGAACGTCTTGTTATCTTAACAAAAACAAAACTTTCAACAACGGATCTCTTGGCTCTCGCATCGATGAAGAAYGCAGCGAAATGCGATAAGTAATGTGAATTGCAGAATTCAGTGAATCATCGAATCTTTGAACGCACCGTGNGCCTTTTGGTATTCCGAAAGGCATGCCTGTTTGAGTGTCATGAAATCTCAATCCCATCGGGTTTTATTATCCGGTGCTGGACTTGGACATGGGY…	669	746	99	0	94.86	KY102795.1	Papiliotrema	mangalensis	EF30318802_EF30318802_EF30318803_EF30318803	IC GF 17f	IC0034	rectum	0.01	10	70	17f
CAGATTTCATGAGACTCAAACGGGCATGCCTTTCGGAATACCATCAGGGACATCGTGCGTTCAAAGATTCTATGATTCTCTGAAGTCTGCAATTCACATTACTTATCGCATTTCGCTGCGGTCGTCATCGATGCGAGAGCCAAGAGATCCGCTGATGAAAGTTTTGTTTTTGTTAATATAACATAACGCTCGTTACACTGATGTTTGTATAACTTACACCCGGAGGTCAGCAGTTGACACGAGGTGTTGGATAAATGATATGACTTTTCAGTCAATCATTAATGATCCTTCCGCACGTTCACCCCCCGGAAGGAAGGATAATTAATGATTGACCGAAAGGTCTT	375	375	87	6e-100	89.07	EF060541.1	Tremellales	sp.	EF30318807_EF30318807	IC GF 17h	IC0031	rectum	0.01	25	54	17h
AATAAAAGGTTTGGAGACGCCGGCTGGCGCCCGGCCGGCCCTAAACGAGCGGGTGACAAAGCCCCATACGCTCGAGGACCAGGACGCGGTGCCGCCGCTGCCTTTCGGGCCCGTCCCCCGGGGGGGACGACGACCCAACACACAAGCCGGGCTTGAAGGGCAGCAATGACGCTCGGACAGGCATGCCCCCCGGAATGCCAGGGGGCGCAATGTGCGTTCAAAGACTCGATGATTCACTGAATTCTGCAATTCACATTACTTATCGCAGTTCGCTGCGTTCTTCATCGATGCCGGAACCAAGAGATCCATTGTTGAAAGTTTTAATTAGGTTTGCTTGTATCAAGCTCAGACGACACGCTAAAAACAAGAAGTTCGGTGTGGTCCCCGGCGGCTTACGCC…	944	944	99	0	100	KY445799.1	Aspergillus	sp.	EF30318910_EF30318910	IC GF 23z	IC0027	middle	0.001	10	17	23z
TATGCGGAGGGATCATTACAAGTGACCCCGGTCTAACCACCGGGATGTTCATAACCCTTTGTTGTCCGACTCTGTTGCCTCCGGGGCGACCCTGCCTTCGGGCGGGGGCTCCGGGTGGACACTTCAAACTCTTGCGTAACTTTGCAGTCTGAGTAAACTTAATTAATAAATTAAAACTTTTAACAACGGATCTCTTGGTTCTGGCATCGATGAAGAACGCAGCGAAATGCGATAAGTAATGTGAATTGCAGAATTCAGTGAATCATCGAATCTTTGAACGCACATTGCGCCCCCTGGTATTCCGGGGGGCATGCCTGTTCGAGCGTCATTTCCACCACTCAAGCCTCGCTTGGTATTGGGCAACGCGGTCCGCCGCGTGCCTCAAATCGACCGGCTGGG…	904	904	99	0	99.8	MT573533.1	Cladosporium	cladosporioides	EF30318912_EF30318912	IC GF 24a	IC0031	rectum	0.001	25	55	24a
GGGGAACAAAACCCCACAAACAAACCGTGGTTGGGGGGAGAAATGAAGCTGCGACCGGGCTGCCCCCCGGAATACCAGGGGGCGCAATGGGGGTTCCAAGACTCGAAGATTACCTGAATTCTGCAATTCACATTAATTATCGCATTTTCCTGCGTTCTTCATCCATGCCCGAACCAAAAAATCCGTTGTTGAAAGTTTTAACTAATTTTGCTTAATCCCTCAGACAGACTTCTTCAAACAACGTTTAAAATTGCCTCCGGCAGGCGCGGGACGGGTGAGATAAACCCCCCGGGGGCCCTGAGACGAGACTGCCGGAAAACAA	326	326	97	6e-85	85.44	MK450254.1	Penicillium	sclerotiorum	EF30318914_EF30318914	IC GF 24b	IC0030	middle	0.01	25	1	24b
ACTACCCATGCCAATACTTTTCACCGCACACGCCTAGTCCGACTAATAGTATCACTCAATACCAAACCCGGGGGTTTGAGAGAGAAATGACGCTCGAACAGGCATGCCCTCTGGAATACCAGAGGGCGCATTGTGTGTTCAAAGATTCGATGATTCACGAAAATCTGCAATTCATATTACTTATCGCAATTCGCTGCGTTCTTCATCGATGCGATAACCAAGAGATCCGTTGTTGAAAGTTTTGAAGATTAATTCAAAATTTGACTAACTGTAAAAATAATTAAATTGTGTTTTGTTAAACCTCTGGCCCAACCTATCTCTAGGCCAAACCAAAGCAAGAGTTCTGTATCAAAAAGACACTGTGTGTAAGGTTTTTCGCCGCGCAGTTAAGCGCTGGCC…	737	737	100	0	97.67	MK355205.1	Meyerozyma	guilliermondii	EF30318916_EF30318916	IC GF 24c	IC0027	middle	0.01	10	16	24c
AACTCACCAAACCGTATGTTTATAAACCTGCTTTGTTGCTTCGGCGGGCGGTTCCTCTGGAGCCTTCGCCCTACGGGGGCCTGCCGGGGCATTTAAAACTCTTGTTAAATACTGTTCTGTCTGAGTAAACTTCTAATAAGTTAAAAACCTCCACCACGGATCTCTTGGTTTCGGCCTCGGAGGAGAACGCAGCGAAATGCGATAAGTTAAGTGAATTGCCGAATTCAGTGGATCATCGGATCTTCGAACCCACCGTGCCCCCCTTTGTATTCTAGTGGGCCTGGCTGTTCTAGCCTCATTTCAACCCTCCAGCCCTGCTTGGTGTTGGGGCGTCTGCAC	392	392	99	6e-105	87.57	MH700255.1	Phialemoniopsis	sp.	EF30318918_EF30318918	IC GF 24d	IC0034	rectum	0.01	10	70	24d
TTGGTTTCTCCCTTAGTATAGTTAAGTCAGGGTATCCTACTGATTGAGTCAATCAGAACGTCTCAGAGAATCCCGAAGGAGATGTTAGCGCATACAGAGAAACTTATTACGTCAACAACCGTGAATGCATTTAAGCGAGCCATTGGACTGGCAGCGCCCCAAATCCCCGCCGATTGGAAACCCGAAGGGTGAGGTGTTCATGACACTCAAACACGCCATGCCCTCCGGAATACCAGAGGCGCAAGTGCGTTCAAAGATTCGAGATTCACTAATTCTCAATTCACATTACTTATCGCAGTTCGCTGCGTTCTTCATCGATGCGAGAGCCAAGAGATCCGTTGTGAAAGTTTTTTTTGTTATCATGTTATACATTCATTACGACTAATAGTTGGGCCGAAG…	580	580	95	2e-161	90.04	MN450787.1	Vishniacozyma	sp.	EF30318921_EF30318921	IC GF 24e	IC0028	rectum	0.01	5	38	24e
TGAACTTACCAAACGTTCCCTAGGCGGGATCAGCGCGCGGTGGCCTCCGGGCCTCCGGGCGTCCGCCGGGGAAAACCAAACCCTGATTTAATCGTATTTCTCTGAGGGGCGAAAGCCCGAAAACAAAATGAATCAAAACTTTCAACAACGGATCTCTTGGCTCAGGCATCGACGAAGAACGCAGCGAAATGCGATAAGTAATGTGAAAAGCAGAATTCAGTGAATCATCGAATCTTTGAACGCACATTGCGCCCGCCGGCACTCCGGCGGGCACGCTTGTCCTAGCGTCATCTCAACCGTCAGGCCCACCCTTCCGTGGGAGCGGGCCTGGTGATGGGGATCGGCGGCCCTCGCGGCCCCCGTCCCTCAAATTCAGTGGCGGTCGCGCCGCAGCTTCCC…	760	760	100	0	96.32	MH859630.1	Sarocladium	strictum	EF30318924_EF30318924	IC GF 24f	IC0028	rectum	0.01	5	38	24f
CCGCGCCCGCCGACGGGCCCCCCTGAACGCTGTCTGAAGTTGCAGTCTGAGACCTATAACGAAATTAGTTAAAACTTTCAACAACGGATCTCTTGGTTCCGGCATCGATGAAGAACGCAGCGAAATGCGATAACTAATGTGAATTGCAGAATTCAGTGAATCATCGAGTCTTTGAACGCACATTGCGCCCTCTGCTATTCCGGAGGTCTTGCCTGTCCGAGCGTCATTGCTGCCGTCAAGCCCGGACTTGTGTGTTGGGCCCCGTCCCCCCCGCCGGGGGGACGGGCCCGAAAGGCAGCGGCGGCACCGCGTCCGGTCCTCGAGCGTATGGGGCTTCGTCACCCGCTCTCGTAGGCCCGGCCGGCGCCAGCCGACCCACCAACCTTTAATTATCTCAGG…	717	717	100	0	98.06	JX231000.1	Penicillium	citrinum	EF30318926_EF30318926	IC GF 24g	IC0007	rectum	0.01	25	7	24g
GTTGTGAAAGTTTTGATTCATTTTGTATTCGGCTTTCGCCCCTCAGAGAAATACGATTACATCAGGGTTTGGTTTTCCCCGGCGGACGCCTGGAGGCCCGGAGGCCACCGCGCGCTGAGCCCGCCGAGGGAACGTTGGTAAGTCCACAATGGGTGGAGAGCCTAGGGCACTCTGGTAATTTTTCCGTAGGGGTGACCTGCGGAGGGATCATTACCAGAGTGCCCTAGGCTCTCCAACCCATTGTGAACTTACCAAACGTTCCCTCGGCGGGCTCAGCGCGCGGTGGCCTCCGGGCCTCCGGGCGTCCGCCGGGGAAAACCAAACCCTGATTTAATCGTATTTCTCTGAGGGGCGAAAGCCCGAAAACAAAATGAATCAAAACTTTCAACAACGGATCTC…	963	1248	99	0	98.71	MK500843.1	Sarocladium	strictum	EF30318932_EF30318932	IC GF 24j	IC0028	rectum	0.01	5	38	24j
GCGGAGGGATCATTACCGAGTTTACAACTCCCAAACCCATGTGAACATACCTATTGTTGCTTCGGCGGGATTGCCCCGGGCGCCTCGTGTGCCCCGGATCAGGCGCCCGCCTAGGAACTCTAACTCTTGTTTTATTTTGAATCTTCTGAGTAGTTTTTACAAATAAATAAAAACTTTCAACAACGGATCTCTTGGTTCTGGCATCGATGAAGAACGCAGCGAAATGCGATAAGTAATGTGAATTGCAGAATTCAGTGAATCATCGAATCTTTGAACGCACATTGCGCCCGCCAGTATTCTGGCGGGCATGCCTGTCTGAGCGTCATTTCAACCCTCATGCCCCTAGGGCGTGGTGTTGGGGATCGGCCAAAGCCCGCGAGGGACGGCCGGCCCCTAAAT…	924	924	100	0	99.8	MK713423.1	Clonostachys	rosea	EF30318935_EF30318935	IC GF 24k	IC0028	rectum	0.01	5	38	24k
GGGACTGCGGAGGGATCATTACCAGAGTGCCCTAGGCTCTCCAACCCCATTGTGAACTTACCAAACGTTCCCTCGGCGGGCTCAGCGCGCGGTGGCCTCCGGGCCTCCGGGCGTCCGCCGGGGAAAACCAAACCCTGATTTAATCGTATTTCTCTGAGGGGCGAAAGCCCGAAAACAAAATGAATCAAAACTTTCAACAACGGATCTCTTGGCTCTGGCATCGATGAAGAACGCAGCGAAATGCGATAAGTAATGTGAATTGCAGAATTCAGTGAATCATCGAATCTTTGAACGCACATTGCGCCCGCCGGCACTCCGGCGGGCATGCCTGTCCGAGCGTCATTTCAACCCTCAGGCCCACCCTTCCGGGGGAGCGGGCCTGGTGATGGGGATCGGCGG…	959	959	100	0	99.07	KF017284.1	Acremonium	sp.	EF30318940_EF30318940	IC GF 24m	IC0034	middle	0.01	5	62	24m
TCGATGCCAGAACCAAGAGATCCGTTGTGAAAGTTTTAACTATTAAAAGTTTACTCAGACAGAACAGTAATTAACAAGAGTTTTGGATACTCCGGCAGGCGGCCCCGAAGGGCGCAACCTGCCGAAGCAACGAAACAGGTAGATAAACATATGGTTGGGAGTTTTGCAACTCTTTAATGATCCTTCCGTAGGGTGACCTGCGGAGGGATCATTAAAGAGTTGCAAAACTCCCAAACCATATGTTTATCTACCTGTTTCGTTGCTTCGGCAGGTTGCGCCCTTCGGGGCCGCCTGCCGGAGTATCCAAAACTCTTGTTAATTACTGTTCTGTCTGAGTAAACTTTTAATAGTTAAAACTTTCAACAACGGATCTCTTGGTTCTGGCATCGATGAAGAACG…	870	1206	100	0	99.38	JX868784.1	Phialemonium	cf.	EF30318948_EF30318948	IC GF 24q	IC0027	middle	0.01	10	16	24q
CGCCCGACCCCCTCTGAGTTTGACGGACGGGCGCCGCGAGGGCCGCCGATCCCCATCACCAGAGCCCGGCTCCCGCTGTATGGGTGTGCCTGAGGGTTGAAACGACGCTCGCACAGGGGTGCCCTGCGGAGTGCCAGCGGTCACTATGTGCTTTCATAGATTCAATGATACACTGAATTCAGCTATTCGCATTACTTATCGAAGTTCGCTGCGATCGTCGTCGATGCCAGAGCCGAAAGATCCGTTGGTGAAAGTTTTGATTCATTTTGTTTTCTAGCTTTCGCCCCTCAGACAAATACGATGAAGGCGAGGTTTGAAGTTTCCCCAGCGGACGC	337	337	98	3e-88	85.2	MH859630.1	Sarocladium	strictum	EF30318954_EF30318954	IC GF 24t	IC0027	middle	0.001	10	17	24t
GCCCTCGGGCACCCAACCTCCCACCCGTGAATACTAAACACTGTTGCTTCGGCGGAGATCCCCCCCGGGGGTGACCGCCGGAGACCACTGAACTTCTTTGTTTAAGCATGATCTCTGAGCTTTAATAAGCAAATTGATTAAAACTTTCAACAATGGATCTCTTGGTTCCGGCATCGATGAAGAACGCAGCGAACTGCGATAAGTAATGCGAATTGCAGAATTCAGTGAATCATCGAGTCTTTGAACGCACATTGCGCCCCCTGGCATTCCGGGGGGCATGCCTGTCCGAGCGTCATTTCTGCCCATCAAGCGCGGCTTGTGTGTTGGGTCGTCGTCCCCCCCGGGGGACGGGCCCGAAAGGCAGCGGCGGTACCGTCCGGTCCTCGAGCGTATGGGAGC…	843	843	100	0	100	KJ174451.1	Aspergillus	aeneus	EF30318963_EF30318963	IC GF 24x	IC0028	middle	0.01	5	32	24x
GAACTGCGGAGGGATCATTAAAGAGTTGCAAAACTCCCAAACCATATGTTTATCTACCTGTTTCGTTGCTTCGGCAGGCGGTTCCTCTGGAGCCTTCGCCCTACGGGTGCCTGCCGGAGTATCTAAAACTCTTGTTAATTACTGTTCTGTCTGAGTAAACTTTTAATAAGTTAAAACTTTCAACAACGGATCTCTTGGTTCTGGCATCGATGAAGAACGCAGCGAAATGCGATAAGTAATGTGAATTGCAGAATTCAGTGAATCATCGAATCTTTGAACGCACATTGCGCCCATTAGTATTCTAGTGGGCATGCCTGTTCGAGCGTCATTTCAACCCTCAAGCACTGCTTGGTGTTGGGGCGTCTGCAGCTCCGGCTGCAGGCCCTGAAAATCAGTGGC…	749	749	99	0	99.75	LC371259.1	Phialemoniopsis	curvata	EF30318967_EF30318967	IC GF 24z	IC0027	middle	0.001	10	17	24z
CCCCGGAATACCAGGGGGCGCAATGTGCGTTCAAAGACTCGATGATTCACTGAATTCTGCAATTCACATTAATTATCGCATTTCGCTGCGTTCTTCATCGATGCCGGAACCAAGAGATCCGTTGTTGAAAGTTTTAACTAATTTTGCTTAATCGCTCAGACTGCATTCTTCAGACAGCGTTCAAGATTGTCTCCGGCAGGCGCGGGCCCGGGGGCAGAAGCC	411	411	100	1e-110	100	MT594377.1	Penicillium	sclerotiorum	EF30318971_EF30318971	IC GF 25b	IC0027	rectum	0.001	5	21	25b
TACGCTCGGAGTTATAGCGAGCCCGCCACTGTTTTTCAGGGCCTGCAGCCGGAGCTGCAGACGCCCCAACACCAAGCAGTGCTTGAGGGTTGAAATGACGCTCGAACAGGCATGCCCACTAAAATACTAATGGGCGCAATGTGCGTTCAAAGATTCGATGATTCACTGAATTCTGCAATTCACATTACTTATCGCATTTCGCTGCGTTCTTCATCGATGCCAGAACCAAGAGATCCGTTGTTGAAAGTTTTAACTATTAAAAGTTTACTCAGACAGAACAGTAATTAACAAGAGTTTTGGATACTCCGGCAGGCGGCCCCGAAGGGCGCAACCTGCCGAAGCAACGAAACAGGTAGATAAACATATGGTTTGGGAGTTTTGCAACTC	710	710	100	0	99.74	MT441611.1	Phialemoniopsis	cornearis	EF30318972_EF30318972	IC GF 25c	IC0027	rectum	0.01	5	20	25c
GAGGACGGAGCGCCGCCTCCGCTGCCTTTGGGGCCGCCCCCGGGACGGAGGACGGAGCCCAACACCCAATCCGGGGTTGAGGGGATCACTGACCCTCGAACAGGCATGCCATACGAAATGCCGGAAGGGGCATTGTTCGTTCTAATACTCGATGAATCCTTGAATTCTGCTATTCACATTACTTATCCCACTTCGCTGCGTTCTTCAACGATGCCGGAACCAATAGATCCGATGTTGAAAGTTTTAAACAATTTATATTTATAGTCACACAA	200	200	85	3e-47	82.2	HG964345.1	Aspergillus	amstelodami	EF30318975_EF30318975	IC GF 25d	IC0007	rectum	0.01	25	7	25d
TGATTTTCGTAGGGGGGACTGCGGATGGATCAGTTTCGATTGAGGGGCGGTCAGGTCCAACCTCACCAACTGTGTTTATTGTACCTTGTTGATTCGGCAGGCCCGCCTCACGGCCGCCGGGTGGCTTGTGCCCCCCGTCCCGCGCCTGCCGGAGACAATTTTGAACGTTGTCTGAAGAATGCAGTTTGAGCGATTAAGCAAAATTAGTTAAAACTTTCAACAACGGATCTCTTGGTTCCGGCATCGATGAAGAACGCAGCGAAATGCGATAATTAATGTGAATTGCAGAATTCAGTGAATCATCGAGTCTTTGAACGCACATTGCGCCCCTTGGTATTCCGGGGGGCATGCCTGTCCAAGCGTCATTGCAGCCCTCAAGCACGGCTTGTTTGTGGGGTC…	571	571	97	8e-159	93.13	MG827188.1	Penicillium	sclerotiorum	EF30318979_EF30318979	IC GF 25f	IC0030	middle	0.01	25	1	25f
GGGCCTGCAGCCTGCAGCTGCAGACGCCCCAACACCAAGCAGTGCTTGAGGGTTGAAATGACGCGTCGAGCAGGCATGCCCACTAGAATACTAATGGGCGCGATGTGCGTTCAAGAGATTCGATGATTCACTGAGATTCTGCGATTCACATTACTTATCGCATTTCGCTGCGTTCTTCATCGATGCCAGAACCAAGAGATCCGTTGTTGAAAGTTTTAACTTATTAAAAGTTTACTCAGACAGAACAGTAATTAACAAGAGTTTTAGATACTCCGGCAGGCACCCGTAGGGCGAAGGCTCCAGAGGAACCGCCTGCCGAAGCAACGAAGCAGGTAGATAAACATATGGTTTGGGAGTTTTGCAACTCTTTAATGATCCCTCC	652	652	100	0	97.64	LC371259.1	Phialemoniopsis	curvata	EF30318983_EF30318983	IC GF 25h	IC0007	fore	0.001	25	4	25h
TGATCCGAGGTCAACATTCAGAAGTTGGGGGGTTTACCGGTCGGCCGCCGCTACACTTCCTTGCGAGGATTTTTTACTACGCTCGGAGTTCTAGCAGAGCCCGCGACTGATTTTCTCGGCCTGCGAGCTTGCAGCTGCGGACGCCCCAATACCAAGCAGTGCTTGAGGGTTGAGATGACGTCTCGTGCCGGTATGCCCACTAGAATACTACATGGGTCGCGATGTGCGTTCAAGAGATTCGATGATTCACTGAATTCTGCGATTCACATTACTTATCGCATTTCGCTGCGTTCTTCATCGATGCCAGAACCACCAGATCCGTTGTTGAAAGTTTTAACTTATTAAAAGTTTACTCGGACAGAACAGTAATTAACAAGAGTTTTAGATACTCCGGCAGGC…	713	713	99	0	92.31	LC371259.1	Phialemoniopsis	curvata	EF30318985_EF30318985	IC GF 25i	IC0007	fore	0.01	25	3	25i
CGGAGGGATCATTACCGAGTTTACAACTCCCAAACCCCTGTGAACATACCAATTGTTGCCTCGGCGGATCAGCCCGCTCCCGGTAAAACGGGACGGCCCGCCAGAGGACCCCTAAACTCTGTTTCTATATGTAACTTCTGAGTAAAACCATAAATAAATCAAAACTTTCAACAACGGATCTCTTGGTTCTGGCATCGATGAAGAACGCAGCAAAATGCGATAAGTAATGTGAATTGCAGAATTCAGTGAATCATCGAATCTTTGAACGCACATTGCGCCCGCCAGTATTCTGGCGGGCATGCCTGTTCGAGCGTCATTTCAACCCTCAAGCCCCCGGGTCTGGTGTTGGGGATCGGCGAGCCCCTGCGGCAAGCCGGCCCCGAAATCTAGTGGCGGTCT…	902	902	100	0	99.4	MT549849.1	Fusarium	fujikuroi	EF30318987_EF30318987	IC GF 25j	IC0007	fore	0.01	25	3	25j
CCAAGCGAGGCTCGAGCGTTGAGGTGACGCTCGAACAGGCACGCCCCCCGGAATACCAAGGGTGCGCAATGTGGGTGCGAATATTCAATGATTCTGTGTCTTCTGCTTCTCACATTACTTATCGTAATTCGATGCGTTCTTCTTCGATGCCAGAGCCAAAACATCCATAGCCAATAGTTTTAATTTATTAATTTTTTTACTCTGACTGCAAAGATACGCAAGAGTTTGAAGTGTCCACCCGTAGCCCCCGCCCGAAGGCAGGGTCGCCCCGGAAGCAACAGAGTCAGACAACAAAGGGTTATGAACATCCCGGTGGTAAAACCGGGGTCACTTGTAATGATCCCTCCGCACGTCCCCTTCCGAA	435	435	96	1e-117	88.95	MH397092.1	Cladosporium	perangustum	EF30318989_EF30318989	IC GF 25m	IC0030	middle	0.01	25	1	25l
TTTGTTGTCTGACTCTGTTGCTTCCGAGGCGACCCCGCCTTCGGGCGGGGGCTCCGGTTGGACACTTCAAACTCTTGCGTATCTGTGCAGGCTGAGTAAATTAATTAATAAATTAAAACTAATAGCAATGGATGTTTTGGTTCTGGCATCGATGAAGAACGCAGCGAAATACGATAAGTAATGTGAAAAGCAGAATTCAGTGAATCATCGAATATTCGAACGCACATCGCGCCCCCTGGTATTCCGGGGGGCATGCCTGTTCGAGCGTCATCTCACCACTCGAGCCTCGCTTGGTATTGGGCAACGCGGTCCGCCGCGTGCCTCAAATCGACCGGCGGGGTCTTCTGTCCCCTAAGCGTTGTGGAAACTCTTCGCTAAGGAGTGTTGGGGAGGCTACGC…	652	652	100	0	93.59	MH863921.1	Cladosporium	flabelliforme	EF30318991_EF30318991	IC GF 25n	IC0028	rectum	0.01	10	42	25m
GGGTTGGGAGTTGTAAACTCGGTAATGATCCTTCCGTAGGGTGACCTGCGGAGGGATCATTACCGAGTTTACAACTCCCAAACCCCTGTGAACATACCAATTGTTGCCTCGGCGGATCAGCCCGCTCCCGGTAAAACGGGACGGCCCGCCAGAGGACCCCTAAACTCTGTTTCTATATGTAACTTCTGAGTAAAACCATAAATAAATCAAAACTTTCAACAACGGATCTCTTGGTTCTGGCATCGATGAAGAACGCAGCAAAATGCGATAAGTAATGTGAATTGCAGAATTCAGTGAATCATCGAATCTTTGAACGCACATTGCGCCCGCCAGTATTCTGGCGGGCATGCCTGTTCGAGCGTCATTTCAACCCTCAAGCCCTCGGGTTTGGCGTTGGGG…	935	1158	100	0	98.67	KY697106.1	Colletotrichum	gloeosporioides	EF30318994_EF30318994	IC GF 25o	IC0028	rectum	0.01	10	42	25n
CTGCGGAAGGATCATTACAGTATTCTTTTGCCAGCGCTTAACTGCGCGGGCGAAAAACCTTACACACAGTGATTTCTTTCTTTGAAAACATTGCTTTGGTCTGGCGCAAGTTGGGCCAAAGGTTTATTAAACTTCAATTTTATATTGAACTGTTATTTTAACTAAAGTCAATTTGTTGATTAAATTCAAAAATCTTCAAAACTTTCAACAACGGATCTCTTGGTTCTCGCATCGATGAAGAACGCAGCGAATTGCGATAAGTAATATGAATTGCAGATTTTCGTGAATCATCGAATCTTTGAACGC	558	558	100	5e-155	99.67	MN497057.1	Candida	quercitrusa	EF30318997_EF30318997	IC GF 25p	IC0030	rectum	0.001	25	49	25o
TAGGGGGACCTGCGGAGGGATCATTACCGAGTTTACAACTCCCAAACCCCTGTGAACATACCAATTGTTGCCTCGGCGGATCAGCCCGCTCCCGGTAAAACGGGACGGCCCGCCAGAGGACCCCTAAACTCTGTTTCTATATGTAACTTCTGAGTAAAACCATAAATAAATCAAAACTTTCAACAACGGATCTCTTGGTTCTGGCATCGATGAAGAACGCAGCAAAATGCGATAAGTAATGTGAATTGCAGAATTCAGTGAATCATCGAATCTTTGAACGCACATTGCGCCCGCCAGTATTCTGGCGGGCATGCCTGTTCGAGCGTCATTTCAACCCTCAAGCCCAGCTTGGTGTTGGGACTCGCGAGTCAAATCGCGTTCCCCAAATTGATTGGCGGT…	789	789	100	0	100	MK881639.1	Fusarium	verticillioides	EF30318999_EF30318999	IC GF 25q	IC0030	rectum	0.01	25	48	25p
AAATTGGGGGGTTTACGGCCGGGAACCGCCACACTTCCAAAGCGAGAGAGATTACTACGCTCGGAGTTATAGCGAGCCCGCCACTGTTTTTCAGGGCCTGCAGCCGGAGCTGCAGACGCCCCAACACCAAGCAGTGCTTGAGGGTTGAAATGACGCTCGAACAGGCATGCCCACTAGAATACTAATGGGCGCAATGTGCGTTCAAAGATTCGATGATTCACTGAATTCTGCAATTCACATTACTTATCGCATTTCGCTGCGTTCTTCATCGATGCCAGAACCAAGAGATCCGTTGTTGAAAGTTTTAACTATTAAAAGTTTACTCAGACAGAACAGTAATTAACAAGAGTTTTGGATACTCCGGCAGGCGGCCCCGAAGGGCGCAACCTGCCGAAGCAA…	845	845	99	0	99.57	MT441611.1	Phialemoniopsis	cornearis	EF30319003_EF30319003	IC GF 25s	IC0034	middle	0.01	5	62	25s
GGCCCTCACTCCAGTAATGATTCCGTAGGTGGACCTGCGGAAGGATCATTACTGAGTGAGGGCCCTCTGGGTCCAACCTCCCACCCGTGTTTATTATACCTTGTTGCTTCGGCGGGCCCGCCGTAAGGCCGCCGGGGGGCTTCTGCCCCCGGGCCCGCGCCCGCCGAAGACATCTCGAACTCTGTCTGAAGATTGTAGTCTGAGTATAAATATAAATTATTTAAAACTTTCAACAACGGATCTCTTGGTTCCGGCATCGATGAAGAACGCAGCGAAATGCGATACGTAATGTGAATTGCAGAATTCAGTGAATCATCGAGTCTTTGAACGCACATTGCGCCCTCTGGTATTCCGGAGGGCATGCCTGTCCGAGCGTCATTGCTGCCCTCAAGCACGGCT…	961	961	96	0	99.25	MK450716.1	Penicillium	sajarovii	EF30319007_EF30319007	IC GF 25w	IC0007	middle	0.01	25	5	25w
ACGCTCGAACAGGCATGCCCGCCAGAATACTGGCGGGCGCAATGTGCGTTCAAAGATTCGATGATTCACTGAATTCTGCAATTCACATTACTTATCGCATTTCGCTGCGTTCTTCATCGATGCCAGAACCAAGAGATCCGTTGTTGAAAGTTTTGACTTATTCAGTACAGAAGACTCAGAGAGGCCATACAATGCAATAGTTTGGTTTACCTCCGGCGGGCGCCCGCGAGGAGCCGA	431	431	100	8e-117	99.58	MT626594.1	Humicola	fuscoatra	EF30319008_EF30319008	IC GF 25x	IC0007	middle	0.01	25	5	25x
CTTTTCAAGCAAACGCCTAGTTCGACTAAGAGTATCACTCAATACCAAACCCGGGGGTTTGAGAGAGAAATGACGCTCAAACAGGCATGCCCTCTGGAATACCAGAGGGCGCAATGTGCGTTCAAAGATTCGATGATTCACGAAAATCTGCAATTCATATTACTTATCGCATTTCGCTGCGTTCTTCATCGATGCGAGAACCAAGAGATCCGTTGTTGAAAGTTTTGAAGATTAATTCAAAATTTGACTATCTGTAAAAATAATTAAATTGTGTTTTGTTAAACCTCTGGCCCAACCTATCTCTAGGCCAAACCAAAGCAAGAGTTCTGTATCAAAAAGACACTGTGTGTAAGGTTTTTCGCCGCGCAGTTAAGCGCTGGCAAAAGAATACTGTAATGA…	756	756	100	0	99.76	AF209874.1	Debaryomyces	hansenii	EF30319012_EF30319012	IC GF 25y	IC0007	middle	0.01	25	5	25y
CCATTGTGAACATACGTATCGTTCCCTCGGCGGGCTCAGCGCGCGGTCGGCCTCCGGGCCTGCGGGGGTTCTCCGGGGACAACCAAACCCGAAGTTTTCGTGTATATCTGAGGTGGCGAAAGCCCGAAAACAAAATAAATCAAAACTTTCAACAACGGATATCATGGCTTTTGCATCGATGAAGATCGCAGAGGAATGCGATAAGTAATGTGAATGTCAGAATTCAGCGAATCATCAGAAGTACATTCAGTAAGCAGCACCATTGGACAGCGCCAGCACGTGCAGCTCCTGGTCGGTACATGCGTGTCCGAGCGTCATTTCAACGCCTCAGGACCGCCCTAGCGGGGGCGGCGCCTGGTGCTGGGGATCAGCGATCCC	396	396	98	5e-106	86.86	KY272015.1	Sarocladium	sp.	EF30341205_EF30341205	IC GF 15m	IC0034	middle	0.01	5	62	15m
